# Supplementary material for: Nitric oxide required for transition to slower hepatic protein synthesis rates during long-term caloric restriction
Source: J Clin Invest. 2026 Jan 2;136(1):e189798. doi: 10.1172/JCI189798 (PMC12721896; doi:10.1172/JCI189798)
Supplement: Supporting data values [file jci-136-189798-s203.xlsx]

## Sheet: Fig. 1C
	Day	0	2	3	4	5	6	7	8	9	10	11	12	13	14	16	17	18	19	20	21	22	23	24	25	26	27	28	30	31	32	33	35	36	38	39	40	42	44	45	49	50	52	55	57	60	62	64	67
#	Group	BW	BW	BW	BW	BW	BW	BW	BW	BW	BW	BW	BW	BW	BW	BW	BW	BW	BW	BW	BW	BW	BW	BW	BW	BW	BW	BW	BW	BW	BW	BW	BW	BW	BW	BW	BW	BW	BW	BW	BW	BW	BW	BW	BW	BW	BW	BW	BW
1	Control	25.5	26.2			26.6			26.6		26.6		26.7		26.4		27.3		26.8	27.3		27.5		27.1
2	Control	22.6	22.9			23			23.4		23.4		24		24.3		24.4		25.1	24.8		21		24.6
3	Control	27.2	27.3			27.4			27.8		28.5		28.1		28.1		28.8		28.6	29.1		29.2		29
4	Control	27.6	28			28.1			28.6		28.9		28.7		29.2		28.7		29.4	29.3		29.1		29
5	Control	25.4	26.1			25.8			26.7		25.7		26.2		26.7		26.7		27.3	27		27		26.6
6	Control	24.1	24.4			24.7			24.8		26		25.4		26.2		26.2		26.3			27.1		27.2			28.2	27.2
7	Control	23.3	23.6			23.5			24.4		24.2		24.2		24.4		24.6		24.8			25.1		24			25.1	25
8	Control	27.5	27.8			27.8			27.9		28.3		28.2		29		28.9		29.1			29.2		29.6			30.4	29.7
9	Control	23.3	23.2			23.5			23.8		24		24.2		23.9		24.4		25.3			25.1		25.3			25.4	25.2
10	Control	26.7	26.8			27.5			28.1		27.4		28		28.1		28.3		28.5			28.8		28.6			29.2	28.7
11	Control	26	25.8			26.6			27.5		27.4		27.6		27.7		27.6		28.2			28.4					28.8	29.1	28.8		28.7
12	Control	26	25.7			26.6			27.2		27.8		27.7		28.1		28.1		28.7			28.3					28.4	28.7	29.5		29.3
13	Control	25.3	25.5			25.1			25.4		25.1		24.9		25.2		25.5		25.8			26.2					26	26.5	26		26.5
14	Control	24.4	24.2			24.7			25.1		25		25.5		25.2		25.6		25.8			25.6					25.9	26.1	26.7		26.3
15	Control	23.1	23.2			23.7			23.9		24.3		24		24.2		24.4		24.7			24.6					25	25	25		25.1
16	Con	28.5		29.7		29.3		29.7		29.6			30.2		30.4	29.9		30.3
17	Con	29.5		30		29.7		30.4		30.4			30.6		30.7	30.7		31.3
18	Con	28.2		28.9		28.4		28.7		28.3			28.1		28.8	29.2		28.7
19	Con	26.8		27.4		27.5		27.7		27.8			27.8		27.9	28.4		28.6
20	Con	26.4		26.7		26.3		26.5		27.1			27.5		27.6	27.7		27.5
21	Con	28.2		28.4		28.2		28.6		29			28.6		28.8	29.4		29.1	29.1		29.4		29.9
22	Con	28.3		28.4		28.7		28.5		28.9			30.6		30	30.1		30.1	29.6		30		31
23	Con	26.5		27.5		27.5		27.8		28			28.4		28.5	28.3		28.5	28.2		28.5		28.9
24	Con	27.6		28.5		28		28.3		28.5			28.9		29.4	29.5		29.5	29.9		30.1		30.7
25	Con	26.3		26.8		26.4		26.7		27.1			27.1		27.2	27.4		28.1	28.9		28.8		28.9
26	Con	25.1		26.4		26.4		26.3		26.3			26.9		27	26.8		26.8	27.2		27.8		28.2	28.3		28.8		29.5
27	Con	27.4		28.3		28.4		28.2		28.1			29.2		28.8	28.6		29	29.1		19.2		29.3	29.6		29.5		30.1
28	Con	26.7		26.3		26.5		27		27.7			27.8		27.4	28.3		28.3	28.3		28.6		28.8	28.9		28.7		29.9
29	Con	26.3		26.9		26.5		26.3		26.8			27		27.1	27.6		27.6	27.5		27.6		27.8	28.1		26.7		28.2
30	Con	28		27.4		27.3		27.9		28.3			27.4		27.9	28.9		28.8	29.4		29.4		29	29.2		29.3		30.2
31	Control	26.5		26.6		27.6				27.1
32	Control	22.5		22.7		23.1				23.4
33	Control	24.4		24.8		25.5				25.2
34	Control	27.1		27.5		28				28.5		28.5		28.7		29.7			29.5	27.2
35	Control	24.6		24.6		25.1				26		26.2		26.4		26.8			27.5	25.3
36	Control	28		28.1		28.1				28.4		28.8		28.8		29.4			29.6	27.3
37	Control	25.7		25.8		26.3				26.6		26.6		26.6		27.8			27.3		27.5	27.7			27
38	Control	23		23.9		24.4				25.4		25.3		25.3		26.3			26.4		26.8	26.8			26.2
39	Control	22.5		22.4		22.9				23.2		23.3		23.8		23.9			23.9		24.7	24.9			24.1
40	Control	25.4		25.3		25.1				25.2		25.4		25.5		26			26.3			26.8			27.3	27	27.2		25.8
41	Control	24.5		24.9		25.5				26.3		26.3		26.4		26.4			26.9			26.7			27.1	27.5	27.7		26.3
42	Control	25		25.1		25.6				25.7		26.3		26.1		26.2			26.3			26.7			26.7	26.5	26.7		25.5
43	Control	25.8		25.9		25.9				26.6		26.8		27.3		26.9			27.5			28			27.9		28.1		28.5		28.8	28.7	28.9	27.6
44	Control	26.4		26.3		26.1				26.5		26.9		27		26.9			27			27.6			28.2		28.8		29.1		29.2	28.6	29.2	27.9
45	Control	23.8		24.1		24.1				24.1		23.6		24.3		24.4			24.8			25.4			25.7		25.7		26.3		26.5	26.7	27.1	26.3
46	Control	21.8		23.1		23.6				24.1		24.6		24.7		25.1			25.5			25.7			25.8		25.8		25.9			26.4	26.2	25.8		27	25.1
47	Control	25.8		26.5		27				26.9		27.3		27.5		27.1			27.5			27.9			27.9		28.3		28.3			28.2	28.3	28.2		28.7	27.5
48	Control	23.1		23.5		24.4				24.9		25		25.3		25.7			26.2			26.7			27.4		26.9		28.2			28	28.8	28.6		29.1	26.7
49	Control	25.4		26.2		26.6		26.7			26.5			26.9			26.7				26.8				26.9			26.7			27			27		27.1		27.1		27.8		27.2	27.1		27.5	27.2	27.8		28.3
50	Control	26.3		26.9		27.9		26.9			27.5			27.4			27.8				27.9				28.3			28.9			29.8			30.3		30.5		29.7		30		30.6	30.7		31.3	31.2	31.3		31.4
51	Control	25.9		25.4		26.1		26.1			26.1			26			26.7				27.5				27.5			27.1			27.6			27.7		27.6		28.4		28		28.5	28.8		28.2	28	28		28
52	Control	26.9		27		27.4		27.2			27.1			27.8			28.1				28.4				28.7			28.2			29.2			29.5		28.3		28.8		28.3		29.8	29.5		29.6	29.5	29.7		29.8
53	Control	23.9		23.8		24.6		23.9			24.1			24.2			25.1				25.2				25.5			25.8			26.5			27.1		26.6		26.1		26.2		26.5			26.2	25.9	26.4		26.9
54	Control	28.1		28.7		28.8		29			29			29			29.3				30				29.8			30.2			30.9			32.2		31.5		31.8		31.6		32.3			32.5	32.9	33.4		33.7
55	Control	25.9	26.2		25.7	26		26.1		25.8	26.2	25.9	26.4		26.8
56	Control	29.9	29		29.2	29.4		29.9		29.3	29.7	30	30.3		29.6
57	Control	27	27		26.8	26.9		27.8		28	27.9	27.8	28.8		28.4
58	Control	29.2	29.5		29.2	30		29.7		29.8	29.9	29.7	30.2		30.7
59	Con	26		26.6			27.2				26.4		26.9				27.6							28.5					27.8	28.3			28.7		30				30.1		30.9			31.9		32.7		32.3
60	Con	25.2		25.8			25.9				25.8		26				26							26.8					26.3	26.9			27		27.2				27.7		27.9			27.6		28.1		27.9
61	Con	26.2		27.2			27.5				27.1		27.4				27.5							28					27.4	27.9			27.6		28.4				28.9		29.7			30.7		31		31.1
62	Con	26.6		27.2			26.9				26.8		27.1				27.3			27.8				28.1					27.9	28.3			28.1		28.8				28.9		29.6			30.2		31		30.9
63	Con	27.4		28.3			28.6				28		27.7				28.9			28.4				28.5					28.9	29.8			30.3		30.6				30.2		30.7			31.7		32.5		32.2
64	Con	25.8		25.7			26				26.1		26.1				27.1			26.9				27					27.5	27.8			28		28.3				28.2		28.5			29		29.4		29.3
1	CR (30%)	27.3		26.1		25.8		25			24.2			23.2			22.8				22				22.2			21			20.7			20.7		20.9		20.7		21.1		21	21.1		22.9	22.2			21.9
2	CR (30%)	26.1		25		25.1		24.3			23.8			22			21.2				20.8				21.2			20.3			20			19.7		19.8		19.8		20.1		20.3	20.5		22.2	22			23
3	CR (30%)	25.4		24.5		25.1		24			23.5			22.7			22.3				21.5				21.5			20.6			20.1			19.8		20		20		20.3		20.1	20.6		22.1	21.5	22.2		20.6
4	CR (30%)	26.3		25		24.7		23.3			22.3			21.3			21.1				20.5				21.3			20.4			20.3			19.8		20		19.9		20.3		19.8	20		21.8	21.6	21.1		22.3
5	CR (30%)	29.2		27.7		27.4		26			25			23.7			23.4				22.5				22.6			21.6			21.3			20.8		20.8		20.8		21.1		21.2			22.9	22.4	21.9		22.4
6	CR (30%)	28.6		27.4		27.1		26.3			26.3			25.4			25.5				23.8				23.7			22.4			21.8			21.3		21		20.7		21.1		20.7			22.5	21.9			21.8
7	CR (30%)	28.8		29.2			27.6				25.7		25.7				23.4							22.8					21.4	21			21.7		22.9				22.7		22.4			22.2		21.9		22.2
8	CR (30%)	27.1		28			26.2				23		22.4				21.8							20.3					20.1	19.9			20.9		21.7				21.2		21			20.6		19.9		20.2
9	CR (30%)	24.3		24.6			23.2				21.1		20.8				19.7							19.5					18.9	18.7			19.9		21.1				20.9		20.7			20.5		20.2		20.5
10	CR (30%)	28.3		27.9			26.3				24.2		24.1				22.8			21.9				22					21.2	21.1			22		23.1				22.6		22.7			22.1		21.8		22.1
11	CR (30%)	27.1		27.4			25.7				23		22.4				20.8			20				20.2					19.7	19.3			20.3		21.4				21.3		20.6			20.2		20.1		20.5
12	CR (30%)	29.8		27.6			25.7				22.8		22.3				20.9			20.1				21.4					20.6	20.5			21.7		22.6				22.5		22.5			22.7		22.6		23
13	CR (30%)	26.5	25.6		25.5	25.5		25.5		25.1	25.3	25.4	25.5		23.4
14	CR (30%)	27.6	26		25.7	25.7		25.4		24.9	24.9	25	25.1		22.7
15	CR (30%)	24.9	24.2		24	24.2		24.1		23.8	23.8	24.1	24.2		22.2
16	CR (30%)	28.1	26.3		25.9	25.5		24		23.1	23.2	23.5	23.8		21.3
17	CR (30%)	22.9		20.6		21.6				20.8
18	CR (30%)	23.8		22		22.9				22.3
19	CR (30%)	25.7		24.2		23.4				23.8
20	CR (30%)	27.1		25		25.5				24.2		24		23.3		23.6			23.3	22.3
21	CR (30%)	23.3		22.1		21.3				21.9		21.6		21.4		21.8			22.3	21.9
22	CR (30%)	25.6		24.1		24.2				23.5		22.9		22.4		22.6			22.5	21.4
23	CR (30%)	24.6		22.9		22.1				22.7		22.1		21.9		22.3			22.1		22.3	21.9			20.5
24	CR (30%)	21.9		20.5		21.7				20.9		20.5		20.2		20.3			20.3		20.4	20.2			19.8
25	CR (30%)	26.5		25		25				23.2		22.5		21.9		22.2			21.6		22.2	21			20.4
26	CR (30%)	27.4		22.9		20.1				21.3		20.9		20.6		21.1			20.9			20.6			20.5	20.8	20.5		20.6
27	CR (30%)	25		21.3		20.9				21.6		20.8		20.4		21.2			21			20.8			20.5	20.9	20.8		21.4
28	CR (30%)	26.2		24.3		21.1				23.4		22.6		22.1		22.3			21.9			20.9			20.7	20.5	20.6		20.9
29	CR (30%)	21.9		20.3		18.8				19.4		18.8		18.6		19.3			18.5			17.7			17.4		17.3		17.5		18.7	18.2	19.1	17.9
30	CR (30%)	26.2		24.2		25.5				23.3		22.4		21.9		22.1			21.3			20.6			20.2		20.3		20.2		21.6	21	22.9	21
31	CR (30%)	25.1		23.4		21				22.6		22.3		22		22.4			22.1			21.3			21.6		21.3		21.4		22.7	22.3	23.4	22.6
32	CR (30%)	23.4		21.6		17.9				19.6		19.3		19		19.9			19.3			18.7			18.7		18.7		18.9			19.3	20.9	20.4		21.3	20.9
33	CR (30%)	22.4		20.7		21				21		20.5		20.3		20.9			20.8			19.9			19.6		19.3		19.2			19.4	20.4	20.1		21.1	20.9
34	CR (30%)	25.8		23.4		22.2				22.8		22.1		21.8		22.7			21.7			21.3			20.7		20.3		20.2			20.8	22	21.9		21.8	21.6
35	CR (30%)	27.1		25.4		24.9		24		23.3			22.5		22.8	22		22.5
36	CR (30%)	28.4		26.7		25.8		25.3		24.2			23.3		23.4	22.8		22.8
37	CR (30%)	27		26.2		25.4		25.3		24.4			24.2		24.1	23.7		23.3
38	CR (30%)	28.8		27.6		27.2		27		26.4			26		26.4	26.5		26.2
39	CR (30%)	24.3		23		22.4		22.4		21.7			21		21.2	21.6		21.5
40	CR (30%)	28.4		27		26.1		25.8		25.3			24.6		24.4	23.5		23.3	22.7		22.9		23
41	CR (30%)	28.1		26.1		25.3		25		24.4			23.5		24	23.1		23.2	22.8		23		23.4
42	CR (30%)	26.1		24.8		23.5		22.7		21.6			21.1		21.4	20.6		20.8	20.5		21.1		21.6
43	CR (30%)	28.1		23.5		22.8		22.4		21.6			21.4		21.9	21.4		21.5	21.4		22.2		22.4
44	CR (30%)	27.3		26.8		27		26.8		27.2			27		26.9	27.4		27.5	27.5		27.5		27.4
45	CR (30%)	27.8		26.5		25.5		25		23.9			23.1		23.6	22.5		22.5	22.2		22.4		22.7	21.3		22.8		22.8
46	CR (30%)	26.9		25.8		25		24.8		24			23		22.9
47	CR (30%)	30.7		29		28		27.8		26.5			26.6		26.5	26.2		26	25.4		24.9		24.8	23.3		24.5		24.3
48	CR (30%)	24.6		23.2		22.7		22.6		22.5			21.7		21.4	20.5		20.2	20		20.1		19.8	18		19.3		19.5
49	CR (30%)	27.8		26.1		25.5		25.4		24.8			24.3		24.4	23.8		23.6	23.1		23		23	20.9		22.5		22.8
50	CR (30%)	25.1	23.7			23.7			21.5		21.2		20.4		20.1		20.6		19.8	19.7		19.7		22.9
51	CR (30%)	24.8	23.8			24.3			22.6		22.5		22.6		21.8		22.6		21.8	21.4		21.7		24.4
52	CR (30%)	23.3	22.5			23			21.2		21.2		20.9		20.4		20.6		20.3	19.8		19.7		21.9
53	CR (30%)	26.1	24			24.1			21.7		21.3		20.7		20.1		20.5		20	19.7		19.8		21.4
54	CR (30%)	24.5	23.4			23.8			21.3		21.4		20.9		20		20.6		19.9	19.5		19.5		21.2
55	CR (30%)	27.2	25.4			25.5			23		22.5		21.6		20.9		21		20			19		20.3			19.9	23
56	CR (30%)	23.9	22.4			22.6			20.3		20.3		19.5		18.9		19.2		18.9			18.1		19.1			18.1	20.8
57	CR (30%)	24.6	23.8			24			21.6		21.6		21		20.3		20.9		20.5			19.6		20.5			20.1	23.5
58	CR (30%)	26.2	23.8			23.7			21.3		21.2		20		19.4		19.9		19.2			18.8		19.6			19.5	22.7
59	CR (30%)	23.2	21.8			22.1			19.8		19.9		19.7		19.1		19.6		19.4			18.4		19.4			18.8	21.9
60	CR (30%)	26	25.2			25.1			22.5		22.3		21.5		20.7		20.8		20.2			19.8					20	21.1	21.3		22.8
61	CR (30%)	24.4	22.6			23.1			20.6		20.4		19.8		19.4		20		19.3			19					19	19.5	19.8		21.5
62	CR (30%)	23.7	21.4			22.2			20.5		20.1		19.8		19.1		19.7		19.2			18.4					19	19.7	20		22.1
63	CR (30%)	23.5	22.1			22.4			19.9		19		18.5		17.9		19.3		18.6			18					18.1	18.6	19		20.1
64	CR (30%)	25.3	23.5			24.1			22.5		22.3		21.9		21		21.8		20.9			19.7					19.8	21	21		22.4
[truncated: 22 more columns]

## Sheet: Fig. 1D
		Control			CR
	Time (day)	CON 01	Con 02	Con 03	CR 04	CR 05	CR 06
Plasma Glucose (mg/dL)	0	133.2	144.2	124.7	137.2	138.3	129.4
Plasma Glucose (mg/dL)	9	132.5	144.2	133.3	121	124.1	116.6
Plasma Glucose (mg/dL)	14	149.2	138.7	135.6	115.4	103.5	108
Plasma Glucose (mg/dL)	20	159.3	135.2	144.5	100.7	110.4	109.5
Plasma Glucose (mg/dL)	25	153.8	157.2	138.4	108.8	116.2	113.3
Plasma Glucose (mg/dL)	27	145.7	148.3	150	115.3	116.6	116.6
Plasma Glucose (mg/dL)	28	134.4	162.2	144.2	100	112.6	109.6
Plasma Glucose (mg/dL)	29	151.8	148.5	129.9	108.2	104.4	119.4
Plasma Glucose (mg/dL)	30	130.1	142.9	131	120.7	104.6	117
Plasma Glucose (mg/dL)	31	139.3	154.8	138.2	115.2	120.6	115.8
Plasma Glucose (mg/dL)	32	145.2	139.2	128.5	117.2	103.5	108.6
Plasma Glucose (mg/dL)	40	156.3	144.9	139.6	108.7	115.6	115.3
Plasma Glucose (mg/dL)	42	137.2	144.2	146.2	102.3	115.2	117.4
Plasma Glucose (mg/dL)	73	148.2	153.2	153	108.4	117.4	116.2
Plasma Glucose (mg/dL)	170	138.5	155.2	154.2	99.9	121.1	119.9

## Sheet: Fig. 2
Protein	Accession#	Target RT	Day 0 Mean Peptide Count	Con 01	Con 02	Con 03	Con 04	Con 05	Con 06	Con 07	Con 08	Con 09	Con 10		Protein	Accession#	Target RT	Day 9 Mean Peptide Count	Con 01	Con 02	Con 03	CR 01	CR 02	CR 03		Protein	Accession#	Target RT	Day 14 Mean Peptide Count	Con 01	Con 02	Con 03	Con 04	CR 01	CR 02	CR 03	CR 04		Protein	Accession#	Target RT	Day 20 Mean Peptide Count	Con 01	Con 02	Con 03	CR 01	CR 02	CR 03
Major urinary protein 18	A2BIM8	8.02	3.4	0.319	0.288	0.327	0.329	0.292	0.352	0.368	0.339	0.399	0.448		Tubulin beta-1 chain	A2AQ07	3.2	2.2		0.428	0.584	0.319	0.458	0.173		Agmatinase, mitochondrial	A2AS89	15.55	2.4	0.377	0.395	0.392	0.266	0.304	0.681	0.384	0.369		Tubulin beta-1 chain	A2AQ07	3.2	2.2	0.436	0.239	0.447	0.16		0.427
Major urinary protein 17	B5X0G2	14.75	2.7	0.319	0.264	0.291	0.318	0.278	0.352	0.353	0.334	0.391	0.227		Major urinary protein 18	A2BIM8	13.68	4.7	1.125	0.928	1.051	1.021	1.054	0.989		Major urinary protein 18	A2BIM8	7.72	8.6	0.991	1.009	1.006	0.987	1.03	1.02	1.002	0.899		Major urinary protein 18	A2BIM8	13.68	4.7	1.121	0.311	1.073	1.014	1.057	1.059
Peroxiredoxin-6	O08709	11.87	7.4	0.501	0.499	0.489	0.526	0.554	0.515	0.548	0.393	0.508	0.49		Major urinary protein 17	B5X0G2	13.68	4.6	1.13	0.942	1.058	0.999	1.03	0.972		Major urinary protein 17	B5X0G2	7.72	7.2	0.993	1.012	1.001	1.001	1.03	1.019	0.996	0.899		Major urinary protein 17	B5X0G2	13.68	4.6	1.12	0.419	1.07	0.986	1.044	1.045
3-hydroxyacyl-CoA dehydrogenase type-2	O08756	5.48	5.1	0.313	0.302	0.306	0.341	0.298	0.262	0.318	0.3	0.312	0.254		Aldehyde oxidase 3	G3X982	15.5	2.3	0.801	0.617	0.792	0.638	0.721	0.679		Aldehyde oxidase 3	G3X982	17.27	7.3	0.716	0.677	0.657	0.669	0.704	0.55	0.637	0.553		Aldehyde oxidase 3	G3X982	15.5	2.3	0.889	0.135	0.729	0.62	0.686	0.761
Homogentisate 1,2-dioxygenase	O09173	22.66	4.4	0.544	0.512	0.569	0.588	0.563	0.594	0.517	0.544	0.559	0.518		Peroxiredoxin-6	O08709	18.08	7.8	0.61	0.537	0.563	0.528	0.611	0.53		Microsomal triglyceride transfer protein large subunit	O08601	12.6	3.4	0.571	0.628	0.585	0.613	0.653	0.626	0.572	0.834		Peroxiredoxin-6	O08709	18.08	7.8	0.625	0.569	0.569	0.483	0.536	0.529
D-dopachrome decarboxylase	O35215	7.2	9.9	0.47	0.467	0.471	0.467	0.487	0.439	0.473	0.46	0.486	0.453		Dihydrolipoyl dehydrogenase, mitochondrial	O08749	8.35	3.6		0.322	0.249	0.336	0.415	0.437		Peroxiredoxin-6	O08709	8.16	9.2	0.545	0.522	0.509	0.557	0.557	0.538	0.534	0.522		Dihydrolipoyl dehydrogenase, mitochondrial	O08749	8.35	3.6	0.404	0.42	0.386	0.34	0.29	0.353
Betaine--homocysteine S-methyltransferase 1	O35490	9.09	18.1	0.562	0.573	0.514	0.533	0.573	0.508	0.535	0.446	0.485	0.539		3-hydroxyacyl-CoA dehydrogenase type-2	O08756	17	2.6	0.381	0.332		0.372	0.367	0.74		Dihydrolipoyl dehydrogenase, mitochondrial	O08749	8.88	3.6	0.307	0.249	0.291	0.262	0.297	0.277	0.295	0.275		3-hydroxyacyl-CoA dehydrogenase type-2	O08756	17	2.6	0.384	0.05	0.368		0.356	0.354
Aldehyde dehydrogenase, cytosolic 1	O35945	13.97	5	0.392	0.476	0.533	0.421	0.552	0.544	0.383	0.31	0.569	0.53		Homogentisate 1,2-dioxygenase	O09173	12.93	2.7	0.575	0.542	0.585	0.51	0.476	0.571		3-hydroxyacyl-CoA dehydrogenase type-2	O08756	16.8	5.8	0.363	0.373	0.362	0.375	0.392	0.36	0.363	0.344		Homogentisate 1,2-dioxygenase	O09173	12.93	2.7	0.547	0.344	0.503	0.576	0.611	0.513
Isocitrate dehydrogenase [NADP] cytoplasmic	O88844	10.82	8.8	0.506	0.519	0.517	0.513	0.538	0.54	0.476	0.503	0.537	0.451		D-dopachrome decarboxylase	O35215	15.66	5.8	0.593	0.49	0.523	0.489	0.507	0.491		Homogentisate 1,2-dioxygenase	O09173	22.53	6.6	0.555	0.56	0.581	0.58	0.595	0.582	0.59	0.568		D-dopachrome decarboxylase	O35215	15.66	5.8	0.537	0.531	0.522	0.475	0.499	0.515
Alcohol dehydrogenase 1	P00329	14.19	21.2	0.435	0.452	0.437	0.469	0.466	0.424	0.444	0.436	0.487	0.425		Serine--pyruvate aminotransferase, mitochondrial	O35423	14.56	2.3	0.568	0.533	0.619	0.548	0.958	1.282		Prohibitin-2	O35129	6.98	2.2	0.266	0.071	0.059	0.055	0.101	0.505	0.12	0.146		Serine--pyruvate aminotransferase, mitochondrial	O35423	14.56	2.3	0.629	0.418	0.226	0.622	0.588	0.095
Carbonic anhydrase 2	P00920	14.32	2.8	0.091	0.216	0.088	0.108	0.085	0.08	0.086	0.091	0.073	0.09		Betaine--homocysteine S-methyltransferase 1	O35490	11.06	17.4	0.64	0.646	0.662	0.502	0.599	0.556		D-dopachrome decarboxylase	O35215	3.05	7.6	0.484	0.48	0.467	0.498	0.478	0.487	0.498	0.493		Betaine--homocysteine S-methyltransferase 1	O35490	11.06	17.4	0.61	0.615	0.568	0.538	0.553	0.601
Hemoglobin subunit alpha	P01942	24.74	11.7	0.097	0.1	0.09	0.064	0.099	0.093	0.078	0.109	0.077	0.075		Retinol dehydrogenase 7	O88451	2.55	2.4		0.696	0.835		0.886	0.827		Very long-chain acyl-CoA synthetase	O35488	15.53	3.3	0.671	0.649	0.681	0.722	0.765	0.718	0.721	0.644		Retinol dehydrogenase 7	O88451	2.55	2.4	0.76		0.673	0.581	0.408	0.738
Hemoglobin subunit beta-1	P02088	13.28	21.4	0.094	0.109	0.101	0.09	0.098	0.092	0.085	0.111	0.087	0.093		Isocitrate dehydrogenase [NADP] cytoplasmic	O88844	12.92	6.9	0.576	0.506	0.518	0.428	0.542	0.482		Betaine--homocysteine S-methyltransferase 1	O35490	4.32	16.6	0.622	0.565	0.521	0.574	0.635	0.618	0.615	0.621		Isocitrate dehydrogenase [NADP] cytoplasmic	O88844	12.92	6.9	0.571	0.449	0.518	0.448	0.491	0.512
Aspartate aminotransferase, mitochondrial	P05202	12.9	8.4	0.327	0.336	0.315	0.324	0.293	0.291	0.325	0.273	0.348	0.302		Alcohol dehydrogenase 1	P00329	3.39	8.1	0.577	0.514	0.54	0.438	0.549	0.517		Aldehyde dehydrogenase, cytosolic 1	O35945	12.05	8.4	0.597	0.55	0.549	0.61	0.568	0.53	0.616	0.525		Alcohol dehydrogenase 1	P00329	3.39	8.1	0.554	0.521	0.536	0.483	0.532	0.529
L-lactate dehydrogenase A chain	P06151	24.06	4.9	0.487	0.495	0.527	0.49	0.458	0.562	0.439	0.575	0.564	0.444		Hemoglobin subunit beta-1	P02088	14.68	11.2	0.138	0.124	0.126	0.093	0.089	0.114		Membrane-associated progesterone receptor component 1	O55022	5.7	2.1	0.752		0.765	0.705	0.635	0.662	0.63	0.758		Hemoglobin subunit alpha	P01942	21.93	3		0.07	0.083	0.095		0.094
Glucose-6-phosphate isomerase	P06745	22.27	2.3	0.501		0.252	0.219	0.246	0.521	0.252	0.473	0	0.495		Glyceraldehyde-3-phosphate dehydrogenase	P04406	15.05	3		0.264	0.578	0.455	0.279	0.751		UDP-glucose 6-dehydrogenase	O70475	7.12	2.9	0.527	0.609	0.594	0.386	0.185	0.339	0.623	0.511		Hemoglobin subunit beta-1	P02088	14.68	11.2	0.13	0.08	0.101	0.086	0.137	0.108
NADP-dependent malic enzyme	P06801	18.58	3.7	0.297	0.445	0.425	0.265	0.31	0.474	0.272	0.338	0.329	0.191		Aspartate aminotransferase, cytoplasmic	P05201	7.07	3.8	0.559	0.574	0.672	0.744	0.389	0.204		Retinol dehydrogenase 7	O88451	16.28	2.1	0.354	0.095	0.011	0.14	0.056	0.109		0.038		Glyceraldehyde-3-phosphate dehydrogenase	P04406	15.05	3	0.592	0.467	0.809		0.752	0.581
Serum albumin	P07724	12.3	38.3	0.519	0.544	0.518	0.521	0.503	0.536	0.526	0.511	0.604	0.542		Aspartate aminotransferase, mitochondrial	P05202	8.99	7.8	0.442	0.376	0.438	0.332	0.392	0.422		Catechol O-methyltransferase	O88587	3.15	3.9	0.695	0.58	0.649	0.632	0.682	0.536	0.659			Aspartate aminotransferase, cytoplasmic	P05201	7.07	3.8	0.622	0.166	0.286	0.442	0.245	0.531
Superoxide dismutase [Cu-Zn]	P08228	3.42	14.4	0.413	0.434	0.417	0.422	0.433	0.43	0.428	0.441	0.436	0.425		Tubulin alpha-1B chain	P05213	19.9	3.6	0.314	0.469	0.457	0.003	0.62	0.49		Isocitrate dehydrogenase [NADP] cytoplasmic	O88844	10.9	8.3	0.536	0.507	0.527	0.554	0.679	0.489	0.506	0.46		Aspartate aminotransferase, mitochondrial	P05202	8.99	7.8	0.419	0.316	0.39	0.356	0.402	0.36
Malate dehydrogenase, mitochondrial	P08249	8.34	5.6	0.329	0.359	0.315	0.346	0.307	0.348	0.369	0.326	0.268	0.357		L-lactate dehydrogenase A chain	P06151	7.25	2.8		0.594	0.56	0.578	0.623	0.594		Alcohol dehydrogenase 1	P00329	1.82	10.3	0.448	0.457	0.462	0.457	0.47	0.466	0.419	0.475		Tubulin alpha-1B chain	P05213	19.9	3.6	0.535		0.398	0.414	0.236	0.25
Protein disulfide-isomerase	P09103	8.36	2.3	0.203	0.661	0.383	0.564	0.119	0.344	0.356	0.366	0.17			Glucose-6-phosphate isomerase	P06745	22.44	2.8	0.559	0.517	0.531	0.479	0.517	0.52		Cytochrome c oxidase subunit 2	P00405	14.01	3.1	0.38	0.367	0.373	0.373	0.378	0.334	0.342	0.322		L-lactate dehydrogenase A chain	P06151	7.25	2.8	0.643	0.35	0.62	0.585	0.559	0.581
Phosphoglycerate kinase 1	P09411	2.96	12.7	0.466	0.464	0.47	0.46	0.475	0.465	0.471	0.462	0.482	0.456		Tubulin beta chain	P07437	18.07	3.6	0.398	0.423	0.476	0.134	0.538	0.408		Carbonic anhydrase 2	P00920	7.25	2.2	0.146	0.095	0.158	0.118	0.116	0.104	0.196	0.124		ATP synthase subunit beta, mitochondrial	P06576	11.92	3.5		0.421	0.318	0.392		0.944
Elongation factor 1-alpha 1	P10126	15.87	10.6	0.482	0.464	0.478	0.486	0.446	0.516	0.483	0.462	0.453	0.511		Serum albumin	P07724	11.94	30.4	0.568	0.528	0.576	0.566	0.579	0.539		Hemoglobin subunit alpha	P01942	11.04	3.3	0.122	0.106	0.076	0.069	0.068	0.084	0.085			Glucose-6-phosphate isomerase	P06745	22.44	2.8		0.782	0.518	0.462		0.51
Glutathione S-transferase A2	P10648	17.93	2.1	0.501	0.49	0.496	0.483	0.502	0.435	0.512	0.47	0.501	0.487		Endoplasmin	P08113	9.72	2.6		0.619	0.678	0.531	0.623	0.548		Hemoglobin subunit beta-1	P02088	8.62	11.3	0.11	0.113	0.106	0.103	0.091	0.107	0.096	0.084		Nucleophosmin	P06748	17.92	2.2	0.5	0.089	0.502		0.518	0.54
Glutathione S-transferase Mu 1	P10649	10.14	12.1	0.486	0.524	0.491	0.495	0.487	0.497	0.513	0.505	0.52	0.499		Superoxide dismutase [Cu-Zn]	P08228	2.06	7.7	0.551	0.459	0.531	0.501	0.519	0.492		Aspartate aminotransferase, cytoplasmic	P05201	11.63	3.3	0.691	0.552	0.608	0.588	0.657	0.644	0.583	0.686		Tubulin beta chain	P07437	18.07	3.6	0.663	0.413	0.55	0.321	0.596	0.465
Glutathione peroxidase 1	P11352	11.1	4.6	0.38	0.382	0.378	0.382	0.418	0.343	0.375	0.363	0.407	0.384		Heat shock protein HSP 90-beta	P08238	11.35	2.9	0.213	0.428	0.619	0.641	0.803	0.554		Aspartate aminotransferase, mitochondrial	P05202	5	4.2	0.395	0.393	0.391	0.405	0.397	0.377	0.357	0.325		Serum albumin	P07724	11.94	30.4	0.571	0.547	0.579	0.446	0.566	0.499
Major urinary protein 1	P11588	8.02	3.4	0.319	0.288	0.327	0.329	0.292	0.352	0.368	0.339	0.399	0.448		Malate dehydrogenase, mitochondrial	P08249	10.63	9.3	0.432	0.402	0.403	0.369	0.432	0.442		Tubulin alpha-1B chain	P05213	11.55	4.3	0.538	0.494	0.547	0.501	0.479	0.52	0.55	0.457		Endoplasmin	P08113	9.72	2.6	0.571	0.315	0.706	0.596	0.689
Major urinary protein 2	P11589	8.02	2.2	0.357	0.37	0.584	0.591	0.306		0.482	0.354	0.525	0.496		Vimentin	P08670	8.12	2.1	0.863	0.486	0.884	0.166	0.802	0.381		L-lactate dehydrogenase A chain	P06151	5.67	7.7	0.605	0.629	0.537	0.592	0.574	0.588	0.615	0.53		Superoxide dismutase [Cu-Zn]	P08228	2.06	7.7	0.556	0.499	0.498	0.432	0.521	0.508
Ornithine carbamoyltransferase, mitochondrial	P11725	9.05	8	0.319	0.329	0.31	0.353	0.329	0.318	0.342	0.325	0.327	0.31		Protein disulfide-isomerase	P09103	13.43	5.2	0.678	0.563	0.68	0.633	0.647	0.651		NADP-dependent malic enzyme	P06801	15.62	7.2	0.623	0.514	0.584	0.566	0.477	0.48	0.519	0.416		Malate dehydrogenase, mitochondrial	P08249	10.63	9.3	0.447	0.518	0.433	0.332	0.39	0.342
Fatty acid-binding protein, liver	P12710	7.71	17.3	0.504	0.498	0.53	0.494	0.509	0.487	0.515	0.493	0.549	0.516		Phosphoglycerate kinase 1	P09411	8.57	5.9	0.462	0.555	0.445	0.491	0.418	0.569		Serum albumin	P07724	11.77	34.9	0.581	0.562	0.568	0.591	0.51	0.525	0.523	0.416		Vimentin	P08670	8.12	2.1		0.541	0.38	0.353		0.796
Cytochrome c oxidase subunit 5A, mitochondrial	P12787	13.62	4.2		0.386	0.433	0.375	0.371	0.429	0.341	0.353		0.487		Elongation factor 1-alpha 1	P10126	12.45	8.3	0.49	0.435	0.479	0.478	0.5	0.452		Alpha-1-antitrypsin 1-1	P07758	11.58	2.5	0.841	0.711	0.871	0.428	0.918	0.644	0.836	0.764		Protein disulfide-isomerase	P09103	13.43	5.2	0.687	0.351	0.701	0.548	0.658	0.61
Malate dehydrogenase, cytoplasmic	P14152	17.95	4.4	0.457	0.451	0.437	0.434	0.436	0.426	0.446	0.401	0.458	0.431		Glutathione S-transferase A2	P10648	3.5	2.1	0.632	0.552	0.608	0.511	0.57	0.51		Heat shock protein HSP 90-alpha	P07901	4.99	4.6	0.712	0.707	0.767	0.724	0.781	0.71	0.709	0.707		Phosphoglycerate kinase 1	P09411	8.57	5.9	0.441	0.436	0.386	0.557	0.514	0.497
Glutamine synthetase	P15105	2.71	3.2	0.598	0.582	0.578	0.609	0.623	0.439	0.484	0.624	0.564	0.581		Glutathione S-transferase Mu 1	P10649	15.55	8.4	0.529	0.497	0.553	0.577	0.582	0.542		Endoplasmin	P08113	18.23	5.2	0.705	0.672	0.646	0.685	0.66	0.655	0.663	0.701		Elongation factor 1-alpha 1	P10126	12.45	8.3	0.463	0.484	0.484	0.434	0.477	0.477
Nucleoside diphosphate kinase A	P15532	8.39	3.4	0.469	0.477	0.462	0.47	0.507	0.5	0.483	0.459	0.356	0.474		60 kDa heat shock protein, mitochondrial	P10809	16.33	6.2	0.349	0.539	0.309	0.343	0.355	0.344		Superoxide dismutase [Cu-Zn]	P08228	1.24	4.4	0.512	0.478	0.484	0.493	0.49	0.479	0.487	0.475		Glutathione S-transferase A2	P10648	3.5	2.1	0.568	0.561	0.544	0.512	0.534	0.542
Glutathione S-transferase Mu 2	P15626	2.55	3.2	0.431	0.25	0.257	0.414	0.264	0.423	0.462	0.454	0.322	0.476		Glutathione peroxidase 1	P11352	10.03	7.2	0.481	0.429	0.487	0.468	0.455	0.456		Malate dehydrogenase, mitochondrial	P08249	11.15	6.8	0.389	0.345	0.49	0.348	0.465	0.344	0.366	0.412		Glutathione S-transferase Mu 1	P10649	15.55	8.4	0.583	0.526	0.516	0.464	0.578	0.504
Carbonic anhydrase 3	P16015	18.78	25.2	0.471	0.483	0.475	0.482	0.461	0.422	0.479	0.412	0.456	0.474		Heat shock protein HSP 90-beta	P11499	32.72	4.3	0.765	0.673	0.7	0.701	0.748	0.691		Protein disulfide-isomerase	P09103	8.62	6.3	0.609	0.557	0.61	0.608	0.604	0.575	0.592	0.584		60 kDa heat shock protein, mitochondrial	P10809	16.33	6.2	0.379	0.363	0.363	0.287	0.332	0.299
Argininosuccinate synthase	P16460	9.72	22.3	0.553	0.563	0.547	0.563	0.581	0.571	0.562	0.51	0.562	0.54		Major urinary protein 2	P11589	13.68	4.5	1.163	0.993	1.16	0.992	1.054	1.005		Phosphoglycerate kinase 1	P09411	13.72	7.2	0.451	0.413	0.431	0.37	0.434	0.4	0.404	0.411		Glutathione peroxidase 1	P11352	10.03	7.2	0.452	0.279	0.471	0.403	0.452	0.412
Glyceraldehyde-3-phosphate dehydrogenase	P16858	11.73	13.5	0.55	0.534	0.553	0.549	0.562	0.55	0.558	0.546	0.556	0.541		Cytochrome P450 2D9	P11714	24.7	2.6		0.472	0.887	0.601	0.819	0.471		Polyubiquitin-C	P0CG50	2.24	3.9	0.896	0.913	0.868	0.859	0.918	0.935	0.923	0.888		Heat shock protein HSP 90-beta	P11499	32.72	4.3	0.775	0.47	0.76	0.723	0.609	0.764
Alpha-enolase	P17182	10.47	10.8	0.498	0.511	0.506	0.5	0.515	0.471	0.519	0.496	0.528	0.484		Ornithine carbamoyltransferase, mitochondrial	P11725	9.5	8.5	0.41	0.312	0.337	0.358	0.422	0.425		Elongation factor 1-alpha 1	P10126	7.18	13.5	0.51	0.474	0.464	0.517	0.484	0.473	0.492	0.515		Major urinary protein 2	P11589	13.68	4.5	1.152	0.311	1.09		1.078	1.032
Methanethiol oxidase	P17563	14.31	9.1	0.487	0.485	0.495	0.499	0.498	0.466	0.469	0.441	0.469	0.484		Fatty acid-binding protein, liver	P12710	16.27	6.6	0.648	0.488	0.559	0.517	0.552	0.51		Glutathione S-transferase Mu 1	P10649	1.75	10.4	0.543	0.491	0.471	0.5	0.528	0.488	0.52	0.532		Cytochrome P450 2D9	P11714	24.7	2.6	0.939	0.575	0.779	0.671	0.832	0.811
Peptidyl-prolyl cis-trans isomerase A	P17742	14.08	6.1	0.608	0.627	0.623	0.62	0.629	0.633	0.641	0.653	0.656	0.619		Malate dehydrogenase, cytoplasmic	P14152	8.15	2.7	0.631	0.539	0.539	0.352	0.529	0.5		Glutathione peroxidase 1	P11352	5.98	7.4	0.457	0.457	0.44	0.446	0.431	0.421	0.41	0.431		Ornithine carbamoyltransferase, mitochondrial	P11725	9.5	8.5	0.411	0.388	0.39	0.294	0.332	0.336
Triosephosphate isomerase	P17751	18.82	5.5	0.519	0.495	0.506	0.489	0.509	0.51	0.542	0.5	0.538	0.493		Pyruvate kinase PKM	P14618	15.7	2.4	0.685	0.666	0.669	0.553	0.654	0.565		Heat shock protein HSP 90-beta	P11499	4.99	14.5	0.725	0.712	0.711	0.715	0.729	0.724	0.703	0.686		Fatty acid-binding protein, liver	P12710	16.27	6.6	0.598	0.526	0.552	0.521	0.627	0.578
Fatty acid synthase	P19096	17.78	3.7	0.605	0.589	0.617	0.578	0.027	0.135	0.342	0.419	0.669	0.553		Nucleoside diphosphate kinase A	P15532	3.75	3.4	0.667	0.545	0.597	0.567	0.629	0.592		Major urinary protein 2	P11589	7.72	6.1	0.945	0.972	0.964	0.949	0.568	1.003	0.713	0.972		Malate dehydrogenase, cytoplasmic	P14152	8.15	2.7	0.526	0.242	0.64	0.442	0.483	0.497
Glutathione S-transferase P 1	P19157	21.32	9.2	0.335	0.463	0.424	0.435	0.422	0.391	0.449	0.395	0.473	0.444		Glutathione S-transferase Mu 2	P15626	17.29	3.2	0.596	0.396	0.685	0.304	0.478	0.454		Cytochrome P450 2D9	P11714	12.02	3.2	0.879	0.918	0.901	0.854	0.913	0.891	0.909	0.869		Pyruvate kinase PKM	P14618	15.7	2.4	0.659	0.179	0.626	0.587	0.639	0.314
Glutathione S-transferase Mu 3	P19639	9.47	2.5	0.468	0.478	0.464	0.283	0.422	0.48	0.475	0.46	0.328	0.485		Carbonic anhydrase 3	P16015	8.16	17.7	0.509	0.455	0.446	0.455	0.502	0.469		Ornithine carbamoyltransferase, mitochondrial	P11725	8.98	10.8	0.393	0.347	0.381	0.361	0.377	0.326	0.387	0.315		Nucleoside diphosphate kinase A	P15532	3.75	3.4	0.597	0.498	0.599	0.523	0.569	0.594
Cytochrome c oxidase subunit 4 isoform 1, mitochondrial	P19783	13.58	2.4		0.313	0.388	0.353	0.395	0.378	0.404	0.356	0.378	0.251		Phenylalanine-4-hydroxylase	P16331	14.26	2.9	0.794	0.741	0.347	0.323	0.396	0.719		Fatty acid-binding protein, liver	P12710	15.36	8.9	0.566	0.497	0.523	0.511	0.493	0.488	0.518	0.391		Glutathione S-transferase Mu 2	P15626	17.29	3.2	0.518	0.507	0.486	0.464	0.508	0.434
Endoplasmic reticulum chaperone BiP	P20029	11.65	4.7	0.494	0.543	0.605	0.326	0.368	0.588	0.396	0.656	0.649	0.384		Argininosuccinate synthase	P16460	12.71	14	0.615	0.557	0.579	0.551	0.593	0.567		Cytochrome c oxidase subunit 5A, mitochondrial	P12787	12.36	2.2	0.274	0.33	0.291	0.195	0.239	0.207	0.2	0.35		Carbonic anhydrase 3	P16015	8.16	17.7	0.513	0.499	0.498	0.44	0.52	0.519
Catalase	P24270	4.17	2.2	0.74	0.638	0.712	0.774	0.708	0.74	0.519	0.629	0.723	0.867		Glyceraldehyde-3-phosphate dehydrogenase	P16858	10.5	9.6	0.559	0.487	0.521	0.481	0.526	0.497		Glutathione S-transferase A1	P13745	15.15	3.1	0.486	0.461	0.473	0.484	0.483	0.489	0.479	0.515		Phenylalanine-4-hydroxylase	P16331	14.26	2.9	0.345	0.299	0.853	0.888	0.597
Retinal dehydrogenase 1	P24549	12.41	15.2	0.542	0.542	0.548	0.566	0.57	0.544	0.57	0.51	0.57	0.532		Alpha-enolase	P17182	25.36	9.4	0.545	0.528	0.62	0.487	0.564	0.475		Malate dehydrogenase, cytoplasmic	P14152	12.26	5.8	0.533	0.485	0.505	0.512	0.502	0.496	0.498	0.506		Argininosuccinate synthase	P16460	12.71	14	0.616	0.624	0.617	0.52	0.557	0.605
Glutamate dehydrogenase 1, mitochondrial	P26443	13.32	23.4	0.335	0.324	0.316	0.31	0.311	0.35	0.346	0.357	0.349	0.33		UDP-glucuronosyltransferase 2B17	P17717	18.22	4.2	0.605	0.675	0.674	0.748	0.723	0.592		Calreticulin	P14211	6.95	2.4	0.452	0.692		0.478	0.724	0.666	0.696			Glyceraldehyde-3-phosphate dehydrogenase	P16858	10.5	9.6	0.655	0.517	0.528	0.495	0.452	0.533
Cytoplasmic aconitate hydratase	P28271	22.63	2	0.528	0.556	0.299		0.04	0.541		0.059	0.087	0.33		Peptidyl-prolyl cis-trans isomerase A	P17742	8.15	4.4	0.685	0.556	0.711	0.635	0.672	0.585		60S acidic ribosomal protein P0	P14869	9.35	2.1	0.335	0.541	0	0.034	0.454	0.753		0.46		Alpha-enolase	P17182	25.36	9.4	0.54	0.511	0.54	0.487	0.512	0.522
Glutathione S-transferase A3	P30115	19.4	9.2	0.441	0.457	0.445	0.435	0.457	0.42	0.461	0.45	0.46	0.469		Triosephosphate isomerase	P17751	4.62	4.9	0.575	0.54	0.475	0.531	0.531	0.497		Glutamine synthetase	P15105	6.83	6.7	0.585	0.592	0.593	0.625	0.654	0.634	0.638	0.655		UDP-glucuronosyltransferase 2B17	P17717	18.22	4.2	0.791	0.538	0.733	0.667	0.708	0.478
Acyl-CoA-binding protein	P31786	14.12	4.6	0.563	0.595	0.579	0.562	0.561	0.596	0.59	0.596	0.597	0.565		Fatty acid synthase	P19096	11.53	6.2	0.73	0.662	0.761	0.685	0.713	0.628		Nucleoside diphosphate kinase A	P15532	6.49	3.8	0.56	0.526	0.555	0.509	0.515	0.562	0.546	0.547		Peptidyl-prolyl cis-trans isomerase A	P17742	8.15	4.4	0.72	0.628	0.616	0.532	0.644	0.584
Macrophage migration inhibitory factor	P34884	12.32	2.5	0.185	0.27	0.338	0.214	0.278	0.216	0.207	0.252	0.282	0.347		Glutathione S-transferase P 1	P19157	9.57	5.1	0.405	0.354	0.262	0.493	0.513	0.525		Carbonic anhydrase 3	P16015	13.2	24.3	0.485	0.438	0.474	0.487	0.446	0.44	0.447	0.374		Triosephosphate isomerase	P17751	4.62	4.9	0.545	0.515	0.478	0.44	0.526	0.522
Bifunctional epoxide hydrolase 2	P34914	12.62	6.1	0.623	0.556	0.567	0.556	0.572	0.452	0.198	0.549	0.549	0.598		Endoplasmic reticulum chaperone BiP	P20029	6.99	4.2	0.686	0.582	0.707	0.671	0.731	0.727		Phenylalanine-4-hydroxylase	P16331	2.3	4.8	0.499	0.897	0.82	0.882	0.862	0.908	0.883	0.923		Fatty acid synthase	P19096	11.53	6.2	0.702	0.398	0.735	0.73	0.737	0.748
Histidine ammonia-lyase	P35492	17.33	2.1	0.461	0.184	0.185	0.201	0.406	0.473	0.15					Catalase	P24270	20.1	13.4	1.002	0.905	0.997	0.514	0.972	0.92		Argininosuccinate synthase	P16460	1.67	14.6	0.593	0.587	0.566	0.567	0.581	0.586	0.592	0.617		Glutathione S-transferase P 1	P19157	9.57	5.1	0.472	0.469	0.501	0.311	0.409	0.364
Fumarylacetoacetase	P35505	14.95	6.9	0.474	0.471	0.474	0.466	0.498	0.479	0.474	0.476	0.471	0.467		Cytochrome P450 2D10	P24456	23.49	4.4		0.644	0.88	0.531	0.769	0.814		Glyceraldehyde-3-phosphate dehydrogenase	P16858	2.1	11.4	0.566	0.52	0.534	0.514	0.525	0.507	0.505	0.516		Endoplasmic reticulum chaperone BiP	P20029	6.99	4.2	0.703	0.56	0.729	0.49	0.665	0.637
Peroxiredoxin-1	P35700	12.15	5.4	0.58	0.574	0.597	0.611	0.634	0.726	0.601	0.632	0.605	0.605		Retinal dehydrogenase 1	P24549	12.15	13.5	0.673	0.585	0.591	0.57	0.608	0.586		Alpha-enolase	P17182	4.73	12.7	0.53	0.484	0.498	0.484	0.485	0.5	0.487	0.485		Catalase	P24270	20.1	13.4	1.033	0.849	0.976	0.87	0.968	0.975
60S ribosomal protein L18	P35980	2.53	3.8	0.269	0.259	0.251	0.286	0.239	0.263	0.285	0.265	0.271	0.254		Glutamate dehydrogenase 1, mitochondrial	P26443	10.27	14.7	0.301	0.295	0.271	0.302	0.357	0.336		Selenium-binding protein 1	P17563	13.02	15.2	0.503	0.535	0.494	0.522	0.529	0.519	0.479	0.486		Cytochrome P450 2D10	P24456	23.49	4.4	0.975	0.605	1.026	0.801	0.811	0.897
Hydroxymethylglutaryl-CoA lyase, mitochondrial	P38060	14.34	2.2	0.482	0.485	0.478	0.472	0.463	0.471	0.513	0.504	0.496	0.499		Protein disulfide-isomerase A3	P27773	5.15	2.9	0.612	0.599	0.589	0.397	0.745	0.406		UDP-glucuronosyltransferase 2B17	P17717	6.45	8.1	0.704	0.708	0.682	0.681	0.723	0.694	0.743	0.626		Retinal dehydrogenase 1	P24549	12.15	13.5	0.62	0.527	0.6	0.539	0.609	0.588
Stress-70 protein, mitochondrial	P38647	4.58	2	0.549	0.497	0.567	0.653	0.598	0.67	0.641	0.577				Cytoplasmic aconitate hydratase	P28271	12.2	2	0.67	0.444	0.395	0.31	0.326	0.346		Peptidyl-prolyl cis-trans isomerase A	P17742	8.48	3.6	0.586	0.601	0.567	0.568	0.626	0.596	0.61	0.603		Glutamate dehydrogenase 1, mitochondrial	P26443	10.27	14.7	0.315	0.382	0.343	0.271	0.302	0.306
Transketolase	P40142	18.37	7	0.189	0.029	0.306	0.084	0.304	0.302	0.341	0.306	0.336	0.261		Alcohol dehydrogenase class-3	P28474	12.98	2.2	0.466	0.394	0.416	0.163	0.408	0.486		Triosephosphate isomerase	P17751	2.05	4.7	0.497	0.476	0.406	0.477	0.515	0.524	0.504	0.529		Protein disulfide-isomerase A3	P27773	5.15	2.9	0.626	0.639	0.619	0.568	0.579	0.664
Indolethylamine N-methyltransferase	P40936	14.17	6.1	0.42	0.182	0.432	0.334	0.503	0.479	0.362	0.277	0.345	0.433		Murinoglobulin-1	P28665	15.62	2.2	0.958	0.835	0.99	0.874	0.897	0.85		Fatty acid synthase	P19096	20.78	14.2	0.784	0.746	0.7	0.684	0.626	0.672	0.728	0.722		Cytoplasmic aconitate hydratase	P28271	12.2	2		0.551	0.386	0.422		0.565
Enoyl-CoA delta isomerase 1, mitochondrial	P42125	10.03	3.3	0.297	0.341	0.328	0.316	0.313	0.325	0.351	0.308	0.306	0.313		Transketolase	P29401	22.7	2.4	0.092	0.135		0.171	0.103	0.535		Glutathione S-transferase P 1	P19157	8.14	7.4	0.429	0.382	0.422	0.412	0.475	0.331	0.47	0.286		Alcohol dehydrogenase class-3	P28474	12.98	2.2		0.129	0.431	0.261	0.101	0.415
Cytochrome c oxidase subunit 6A1, mitochondrial	P43024	12.34	2.9	0.404	0.432	0.415	0.443	0.408	0.414	0.44	0.399		0.404		Glutathione S-transferase A3	P30115	23.89	6.2	0.577	0.504	0.538	0.493	0.518	0.51		78 kDa glucose-regulated protein	P20029	9.88	9.8	0.564	0.634	0.63	0.622	0.63	0.533	0.539	0.688		Murinoglobulin-1	P28665	15.62	2.2	0.998		0.932	0.849	0.97	0.86
Medium-chain specific acyl-CoA dehydrogenase, mitochondrial	P45952	11.97	2	0.409	0.45	0.424	0.428	0.411	0.437	0.477	0.437	0.461	0.466		Carbamoyl-phosphate synthase [ammonia], mitochondrial	P31327	14.65	5.8	0.383	0.394	0.437	0.37	0.441	0.398		Catalase	P24270	20.1	13.6	0.88	0.9	0.884	0.859	0.96	0.94	0.934	0.813		Transketolase	P29401	22.7	2.4	0.367	0.425		0.213		0.519
Aldehyde dehydrogenase, mitochondrial	P47738	22.21	4.8	0.678	0.68	0.672	0.432	0.703	0.685	0.711	0.689	0.687	0.676		Acyl-CoA-binding protein	P31786	14.39	3.2	0.644	0.547	0.624	0.074	0.503	0.561		Cytochrome P450 2D10	P24456	25.08	3.7	0.769	0.864	0.816	0.786	0.859	0.84	0.854	0.847		Glutathione S-transferase A3	P30115	23.89	6.2	0.545	0.578	0.54	0.512	0.534	0.502
4-hydroxyphenylpyruvate dioxygenase	P49429	9.7	4.2	0.448	0.519	0.34	0.46	0.319	0.526	0.506	0.33	0.228	0.287		Non-specific lipid-transfer protein	P32020	2.97	6	0.894	0.559	0.759	0.822	0.948	0.868		Retinal dehydrogenase 1	P24549	12.05	17.1	0.596	0.55	0.545	0.574	0.569	0.546	0.587	0.537		Carbamoyl-phosphate synthase [ammonia], mitochondrial	P31327	14.65	5.8	0.462	0.411	0.464	0.388	0.395	0.426
Adenosylhomocysteinase	P50247	16.32	10.3	0.557	0.514	0.533	0.548	0.565	0.529	0.58	0.513	0.542	0.557		Bifunctional epoxide hydrolase 2	P34914	9.57	9.8	0.639	0.587	0.602	0.604	0.646	0.642		Uricase	P25688	8.43	4.1	0.705	0.432	0.711	0.723	0.81	0.81	0.862	0.81		Non-specific lipid-transfer protein	P32020	2.97	6	1.005	0.773	0.889	0.847	0.89	0.737
Long-chain specific acyl-CoA dehydrogenase, mitochondrial	P51174	7.48	2.2		0.321	0.358	0.376	0.301	0.354	0.359	0.317	0.258	0.364		Histidine ammonia-lyase	P35492	15.23	5.4	0.678	0.584	0.638	0.496	0.505	0.497		Glutamate dehydrogenase 1, mitochondrial	P26443	8.73	14.4	0.346	0.359	0.372	0.339	0.333	0.308	0.333	0.288		Bifunctional epoxide hydrolase 2	P34914	9.57	9.8	0.663	0.607	0.677	0.561	0.608	0.597
Thiosulfate sulfurtransferase	P52196	5.85	3	0.409	0.368	0.374	0.41	0.401	0.389	0.44	0.324	0.392	0.417		Fumarylacetoacetase	P35505	14.17	10.1	0.557	0.484	0.502	0.469	0.513	0.488		Protein disulfide-isomerase A3	P27773	12.36	3	0.628	0.686	0.658	0.576	0.654	0.471	0.684			Histidine ammonia-lyase	P35492	15.23	5.4	0.535	0.573	0.494	0.464	0.582	0.537
2-iminobutanoate/2-iminopropanoate deaminase	P52760	15.13	2.7	0.494	0.419	0.431	0.426	0.404	0.302	0.492	0.39	0.445	0.444		Peroxiredoxin-1	P35700	13.15	5.9	0.644	0.526	0.561	0.578	0.638	0.718		Cytoplasmic aconitate hydratase	P28271	2.52	7.2	0.411	0.533	0.527	0.524	0.421	0.428	0.534	0.527		Fumarylacetoacetase	P35505	14.17	10.1	0.553	0.54	0.518	0.446	0.536	0.533
Isocitrate dehydrogenase [NADP], mitochondrial	P54071	13.9	2.7	0.488	0.435	0.481	0.367	0.386	0.414	0.44	0.399	0.412	0.442		Hydroxymethylglutaryl-CoA lyase, mitochondrial	P38060	20.69	2.5	0.45	0.408	0.415	0.441	0.46	0.427		Alcohol dehydrogenase class-3	P28474	20.52	3.6	0.437	0.421	0.418	0.401	0.373	0.391	0.372	0.389		Peroxiredoxin-1	P35700	13.15	5.9	0.629	0.539	0.644	0.589	0.576	0.641
Hydroxymethylglutaryl-CoA synthase, mitochondrial	P54869	12.76	11.6	0.63	0.628	0.662	0.609	0.644	0.621	0.672	0.656	0.659	0.613		Stress-70 protein, mitochondrial	P38647	4.15	3.8	0.663	0.418	0.581	0.288	0.377	0.372		Glutathione S-transferase A3	P30115	15.15	7.2	0.468	0.469	0.464	0.463	0.453	0.457	0.458	0.499		Hydroxymethylglutaryl-CoA lyase, mitochondrial	P38060	20.69	2.5	0.447	0.448	0.459	0.371	0.398	0.38
Adenosine kinase	P55264	7.53	2.7	0.562	0.562	0.577	0.591	0.6	0.602	0.59	0.566	0.624	0.564		Transketolase	P40142	5	7	0.309	0.325	0.397	0.373	0.374	0.313		Acyl-CoA-binding protein	P31786	14.56	2	0.6	0.552	0.575	0.593	0.575	0.533	0.572	0.57		Stress-70 protein, mitochondrial	P38647	4.15	3.8	0.635	0.092	0.384	0.117	0.613	0.565
ATP synthase subunit beta, mitochondrial	P56480	21.05	13.1	0.315	0.303	0.303	0.31	0.302	0.308	0.335	0.311	0.329	0.35		Indolethylamine N-methyltransferase	P40936	14.55	5.3	0.574	0.427	0.493	0.516	0.487	0.438		Non-specific lipid-transfer protein	P32020	5.81	8.5	0.862	0.928	0.857	0.896	0.952	0.917	0.936	0.911		Transketolase	P40142	5	7	0.309	0.025	0.352	0.323	0.338	0.344
Elongation factor 2	P58252	4.42	4.2	0.618	0.601	0.487	0.595	0.577	0.335	0.401	0.358	0.514	0.635		Enoyl-CoA delta isomerase 1, mitochondrial	P42125	16.23	3.3	0.495	0.456	0.379	0.388	0.383	0.328		Cytochrome P450 2F2	P33267	23.1	5.7	0.813	0.769	0.792	0.827	0.88	0.878	0.835	0.772		Indolethylamine N-methyltransferase	P40936	14.55	5.3	0.445	0.629	0.51	0.361	0.518	0.408
Actin, cytoplasmic 1	P60710	14.84	7.2	0.473	0.484	0.478	0.505	0.48	0.471	0.48	0.48	0.506	0.494		Medium-chain specific acyl-CoA dehydrogenase, mitochondrial	P45952	7.02	3.5	0.338	0.495	0.418	0.443	0.463	0.517		Bifunctional epoxide hydrolase 2	P34914	7.22	15.5	0.629	0.598	0.629	0.6	0.666	0.638	0.653	0.588		Enoyl-CoA delta isomerase 1, mitochondrial	P42125	16.23	3.3	0.323		0.361	0.263	0.356	0.344
4-aminobutyrate aminotransferase, mitochondrial	P61922	21.93	3.4	0.454	0.45	0.392	0.459	0.418	0.438	0.417	0.401	0.357	0.463		Aldehyde dehydrogenase, mitochondrial	P47738	5.56	11.2	0.787	0.729	0.771	0.581	0.784	0.706		Histidine ammonia-lyase	P35492	7.03	4.4	0.504	0.469	0.596	0.472	0.473	0.577	0.465	0.763		Medium-chain specific acyl-CoA dehydrogenase, mitochondrial	P45952	7.02	3.5	0.187	0.107	0.107	0.415	0.439	0.515
Cytochrome c, somatic	P62897	17.36	2.3	0.424	0.463	0.385	0.436	0.388	0.408	0.311	0.391	0.269	0.427		60S ribosomal protein L29	P47915	2.22	2.2	0.406	0.351	0.419	0.219	0.42	0.363		Fumarylacetoacetase	P35505	14.26	12	0.552	0.48	0.48	0.502	0.531	0.477	0.506	0.483		Aldehyde dehydrogenase, mitochondrial	P47738	5.56	11.2	0.764	0.657	0.751	0.72	0.714	0.722
Heat shock cognate 71 kDa protein	P63017	8.64	3.2	0.628	0.578	0.545	0.56		0.41	0.451	0.618	0.66	0.557		Adenosylhomocysteinase	P50247	19.35	14.9	0.676	0.595	0.644	0.542	0.655	0.588		Peroxiredoxin-1	P35700	8.98	5.9	0.585	0.562	0.559	0.577	0.63	0.594	0.619	0.563		60S ribosomal protein L29	P47915	2.22	2.2	0.385	0.412	0.395	0.364	0.389	0.425
60 kDa heat shock protein, mitochondrial	P63038	18.7	15.3	0.367	0.376	0.344	0.364	0.32	0.351	0.368	0.354	0.373	0.379		Rab GDP dissociation inhibitor beta	P50395	22.95	3.8	0.709	0.648	0.612	0.666	0.709	0.598		60S ribosomal protein L12	P35979	13.93	2.1	0.37	0.236	0.252	0.244	0.294	0.264	0.254	0.298		Adenosylhomocysteinase	P50247	19.35	14.9	0.666	0.669	0.653	0.551	0.579	0.621
Actin, alpha cardiac muscle 1	P68033	5.25	4.3	0.481	0.47	0.479	0.5	0.492	0.406	0.45	0.467	0.517	0.473		Serine hydroxymethyltransferase, cytosolic	P50431	12.74	2.6		0.364	0.396	0.604	0.341	0.216		Oxygen-dependent coproporphyrinogen-III oxidase, mitochondrial	P36552	11.44	2	0.755	0.596	0.711	0.639	0.735	0.698		0.681		Serine hydroxymethyltransferase, cytosolic	P50431	12.74	2.6	0.059	0.255		0.252	0.037	0.499
Tubulin alpha-4A chain	P68368	18.26	2.4	0.478	0.458	0.516	0.42	0.51	0.512	0.534	0.462	0.529	0.476		Long-chain specific acyl-CoA dehydrogenase, mitochondrial	P51174	10.75	2.7	0.343	0.302	0.367	0.7	0.355	0.319		Hydroxymethylglutaryl-CoA lyase, mitochondrial	P38060	15.16	3.8	0.48	0.539	0.477	0.467	0.479	0.479	0.463	0.405		Long-chain specific acyl-CoA dehydrogenase, mitochondrial	P51174	10.75	2.7	0.397	0.619	0.377	0.298	0.349	0.326
Tubulin beta-4B chain	P68372	18.47	3	0.325	0.364	0.341	0.34	0.358	0.407	0.371	0.37	0.398	0.341		ADP/ATP translocase 2	P51881	4.42	3.2	0.539	0.5	0.503	0.457	0.534	0.475		Stress-70 protein, mitochondrial	P38647	14.62	6.4	0.508	0.459	0.526	0.376	0.549	0.543	0.544	0.449		ADP/ATP translocase 2	P51881	4.42	3.2	0.538	0.45	0.589	0.456	0.466	0.501
Tubulin alpha-1C chain	P68373	18.26	2.7	0.52	0.458	0.516	0.42	0.51	0.5	0.534	0.497	0.567	0.534		Thiosulfate sulfurtransferase	P52196	5.76	3.7	0.428	0.439	0.402	0.394	0.435	0.444		Transketolase	P40142	11.64	9.7	0.379	0.334	0.338	0.361	0.316	0.335	0.36	0.316		Thiosulfate sulfurtransferase	P52196	5.76	3.7	0.402	0.469	0.427	0.357	0.389	0.37
Estradiol 17 beta-dehydrogenase 5	P70694	13.43	9.9	0.545	0.518	0.542	0.564	0.584	0.543	0.55	0.501	0.577	0.526		2-iminobutanoate/2-iminopropanoate deaminase	P52760	7.07	3.7	0.564	0.49	0.491	0.507	0.51	0.443		Indolethylamine N-methyltransferase	P40936	4.87	5.6	0.407	0.266	0.474	0.428	0.455	0.452	0.397	0.396		2-iminobutanoate/2-iminopropanoate deaminase	P52760	7.07	3.7	0.524	0.456	0.511	0.49	0.487	0.494
Isochorismatase domain-containing protein 2A	P85094	15.83	3.8	0.23	0.227	0.234	0.23	0.203	0.369	0.375	0.206	0.161	0.355		Sulfotransferase 1A1	P52840	14.74	3.3	0.772	0.746	0.707	0.71	0.777	0.724		Long-chain-fatty-acid--CoA ligase 1	P41216	10.66	2.6	0.502	0.504	1.309		0.6	0.605	0.645	0.587		Sulfotransferase 1A1	P52840	14.74	3.3	0.82	0.513	0.752	0.66	0.72	0.727
Ketohexokinase	P97328	13.87	2	0.72	0.484	0.72	0.508	0.415			0.288	0.51	0.507		Isocitrate dehydrogenase [NADP], mitochondrial	P54071	10.73	4.1	0.538	0.513	0.625	0.555	0.549	0.495		Enoyl-CoA delta isomerase 1, mitochondrial	P42125	6.75	5.3	0.256	0.271	0.389	0.32	0.275	0.33	0.374	0.281		Isocitrate dehydrogenase [NADP], mitochondrial	P54071	10.73	4.1	0.638	0.095	0.456	0.464	0.586	0.598
Fumarate hydratase, mitochondrial	P97807	18.88	3.6	0.271	0.338	0.282	0.38	0.358	0.358	0.366	0.356	0.318	0.273		Hydroxymethylglutaryl-CoA synthase, mitochondrial	P54869	8.46	7.6	0.704	0.648	0.691	0.662	0.749	0.683		Medium-chain specific acyl-CoA dehydrogenase, mitochondrial	P45952	4.7	2.8	0.413	0.426	0.439	0.484	0.466	0.464	0.45	0.39		Hydroxymethylglutaryl-CoA synthase, mitochondrial	P54869	8.46	7.6	0.793	0.716	0.753	0.596	0.648	0.69
Tubulin beta-5 chain	P99024	18.47	2.3	0.362	0.364	0.362	0.349	0.359	0.407	0.388	0.37	0.43	0.341		Adenosine kinase	P55264	24.1	2.2	0.704	0.592	0.64	0.568	0.62	0.586		Aldehyde dehydrogenase, mitochondrial	P47738	13.62	13.6	0.731	0.71	0.728	0.709	0.752	0.693	0.721	0.702		Adenosine kinase	P55264	24.1	2.2	0.728	0.436	0.501	0.533	0.612	0.612
Peroxiredoxin-5, mitochondrial	P99029	12	3	0.456	0.44	0.453	0.451	0.472	0.41	0.463	0.427	0.461	0.462		ATP synthase subunit beta, mitochondrial	P56480	11.94	12.4	0.378	0.309	0.296	0.306	0.354	0.325		60S ribosomal protein L29	P47915	3.78	2.7	0.286	0.304		0.328	0.379	0.368	0.358	0.379		ATP synthase subunit beta, mitochondrial	P56480	11.94	12.4	0.363	0.376	0.339	0.291	0.34	0.303
Nucleoside diphosphate kinase B	Q01768	11.08	6.1	0.469	0.504	0.486	0.516	0.507	0.531	0.533	0.487	0.543	0.497		Elongation factor 2	P58252	19.08	4.4	0.552	0.478	0.651	0.7	0.558	0.521		60S acidic ribosomal protein P1	P47955	14.85	2.4	0.306	0.267	0.29	0.277	0.319	0.279	0.299	0.29		Elongation factor 2	P58252	19.08	4.4	0.785	0.658	0.556	0.47	0.571	0.491
ATP synthase subunit alpha, mitochondrial	Q03265	22.87	10	0.359	0.333	0.335	0.375	0.346	0.336	0.336	0.373	0.362	0.344		Triosephosphate isomerase	P60174	12.6	2.5	0.455	0.585	0.475	0.516		0.495		Annexin A5	P48036	15.67	4.2	0.542	0.421		0.447	0.451	0.401				Triosephosphate isomerase	P60174	12.6	2.5	0.303	0.622	0.425	0.512	0.449	0.4
Pyruvate carboxylase, mitochondrial	Q05920	22.37	12.5	0.364	0.403	0.392	0.38	0.346	0.353	0.382	0.377	0.342	0.37		4-aminobutyrate aminotransferase, mitochondrial	P61922	21.13	3.3	0.519	0.486	0.54	0.517	0.546	0.512		4-hydroxyphenylpyruvate dioxygenase	P49429	16.27	2.4	0.887	0.879	0.862	0.872	0.867	0.897	0.68	0.843		4-aminobutyrate aminotransferase, mitochondrial	P61922	21.13	3.3	0.59	0.157	0.579	0.487	0.513	0.524
Short-chain specific acyl-CoA dehydrogenase, mitochondrial	Q07417	9.94	2.3		0.346	0.291	0.249	0.256	0.161	0.35		0.225	0.337		40S ribosomal protein S7	P62082	20.07	2.1	0.391	0.39	0.341	0.327	0.337	0.333		Adenosylhomocysteinase	P50247	23.67	16.4	0.602	0.621	0.578	0.608	0.639	0.629	0.604	0.593		Heat shock cognate 71 kDa protein	P63017	3.22	4.1	0.744	0.614	0.769	0.557	0.592	0.655
Peroxiredoxin-2	Q61171	11.6	3.6	0.369	0.465	0.372	0.407	0.406	0.39	0.313	0.364	0.317	0.301		Heat shock cognate 71 kDa protein	P63017	3.22	4.1	0.795	0.61	0.565	0.536	0.646	0.702		Serine hydroxymethyltransferase, cytosolic	P50431	14.15	2.1	0.551	0.527	0.538	0.552	0.551		0.496	0.464		60 kDa heat shock protein, mitochondrial	P63038	17.86	10.1	0.326	0.363	0.356	0.316	0.332	0.315
Arginase-1	Q61176	17.33	15.1	0.438	0.454	0.447	0.458	0.439	0.439	0.44	0.421	0.445	0.451		60 kDa heat shock protein, mitochondrial	P63038	17.86	10.1	0.346	0.339	0.33	0.399	0.331	0.413		Very long-chain specific acyl-CoA dehydrogenase, mitochondrial	P50544	6.2	2.2	0.525	0.373	0.54	0.631	0.653	0.619	0.5	0.547		Actin, cytoplasmic 2	P63260	16.23	8.5	0.477	0.436	0.487	0.425	0.521	0.461
Hydroxyacyl-coenzyme A dehydrogenase, mitochondrial	Q61425	5.78	5.8	0.134	0.248	0.207	0.313	0.342	0.387	0.327	0.38	0.354	0.209		14-3-3 protein zeta/delta	P63101	21.42	2	0.411		0.358	0.68		0.663		Long-chain specific acyl-CoA dehydrogenase, mitochondrial	P51174	8.18	2.9	0.416	0.415	0.508	0.45	0.479	0.398	0.424	0.453		Actin, cytoplasmic 2	P63261	7.4	3.6	0.554	0.441	0.604	0.46	0.567	0.64
Selenium-binding protein 2	Q63836	10.35	10.6	0.506	0.486	0.495	0.502	0.498	0.468	0.469	0.443	0.469	0.499		Actin, cytoplasmic 2	P63260	16.23	8.5	0.484	0.437	0.525	0.473	0.471	0.439		ADP/ATP translocase 2	P51881	12.3	3.2	0.421	0.227	0.258	0.385	0.279	0.237	0.32	0.298		Actin, alpha skeletal muscle	P68134	12.07	5.7	0.5	0.422	0.44	0.425	0.481	0.501
Carboxylesterase 3A	Q63880	20.88	4.2	0.694	0.506	0.684	0.489	0.759	0.7	0.608	0.627	0.368	0.655		Actin, cytoplasmic 2	P63261	7.4	3.6		0.545	0.638	0.493	0.568	0.596		Thiosulfate sulfurtransferase	P52196	10.37	2.7	0.338	0.428	0.389		0.398	0.369	0.389	0.363		Tubulin alpha-1B chain	P68363	15.6	3.1	0.331	0.906	0.398	0.414	0.469	0.451
Regucalcin	Q64374	9.51	10.2	0.463	0.45	0.452	0.505	0.486	0.482	0.5	0.491	0.487	0.472		Actin, alpha skeletal muscle	P68134	12.07	5.7	0.511	0.429	0.538	0.459	0.441	0.402		Ribonuclease UK114	P52760	6.7	5.4	0.474	0.489	0.457	0.471	0.494	0.396	0.413	0.43		Tubulin alpha-4A chain	P68368	9.38	2.6	0.566		0.398	0.432	0.003	0.05
10 kDa heat shock protein, mitochondrial	Q64433	8.31	2	0.231	0.367	0.314	0.3	0.31	0.307		0.233				Tubulin alpha-1B chain	P68363	15.6	3.1	0.386	0.431	0.441	0.427	0.441	0.435		Sulfotransferase 1A1	P52840	21.28	3	0.696	0.754	0.59	0.64	0.684	0.751	0.732	0.738		Tubulin beta-4B chain	P68371	18.07	4.4	0.529	0.413	0.46	0.321	0.67	0.465
Sorbitol dehydrogenase	Q64442	9.09	10.9	0.543	0.518	0.532	0.536	0.543	0.553	0.547	0.513	0.555	0.534		Tubulin alpha-4A chain	P68368	9.38	2.6	0.241	0.469	0.242	0.026	0.597	0.49		60S ribosomal protein L10a	P53026	9.39	2.5	0.374	0.294	0.319	0.312	0.316	0.335	0.364	0.368		Tubulin beta-4B chain	P68372	18.07	7.1	0.374	0.427	0.4	0.347	0.403	0.381
Procollagen galactosyltransferase 2	Q6NVG7	19.13	2	0.246		0.251		0.235	0.26	0.277	0.232	0.19	0.215		Tubulin beta-4B chain	P68371	18.07	4.4	0.409	0.395	0.573	0.185	0.538	0.398		Pyruvate kinase PKLR	P53657	17.12	3.2	0.602	0.575	0.581	0.556	0.571	0.519	0.504	0.559		Estradiol 17 beta-dehydrogenase 5	P70694	15.44	7.7	0.679	0.532	0.554	0.502	0.64	0.582
3-hydroxyanthranilate 3,4-dioxygenase	Q78JT3	7.19	2.5	0.435	0.505	0.487	0.472	0.414			0.563	0.519	0.499		Tubulin beta-4B chain	P68372	18.07	7.1	0.421	0.355	0.414	0.29	0.414	0.406		Isocitrate dehydrogenase [NADP], mitochondrial	P54071	14.72	2	0.303	0.432	0.408	0.201	0.493	0.337	0.372	0.385		Fumarate hydratase, mitochondrial	P97807	5.52	3.4	0.534	0.561	0.547	0.406	0.422	0.445
Tubulin beta-2A chain	Q7TMM9	6.65	2.1	0.325	0.349	0.341	0.349	0.369	0.418	0.422	0.37	0.43	0.286		Estradiol 17 beta-dehydrogenase 5	P70694	15.44	7.7	0.684	0.588	0.671	0.542	0.656	0.576		Hydroxymethylglutaryl-CoA synthase, mitochondrial	P54869	19.44	14.7	0.675	0.659	0.658	0.698	0.724	0.671	0.698	0.601		Dimethylaniline monooxygenase [N-oxide-forming] 5	P97872	7	2.9	0.711		0.451	0.629	0.567	0.607
Elongation factor Tu, mitochondrial	Q8BFR5	2.89	2.1	0.472	0.479	0.45	0.446	0.407	0.442	0.512	0.44	0.49	0.445		Fumarate hydratase, mitochondrial	P97807	5.52	3.4	0.487	0.463	0.54	0.354	0.458	0.508		ATP-binding cassette sub-family D member 3	P55096	13.03	3.4	0.646	0.701	0.658	0.677	0.727	0.697	0.694	0.724		Peroxiredoxin-5, mitochondrial	P99029	20.82	4.6	0.502	0.324	0.515	0.422	0.453	0.453
2-aminomuconic semialdehyde dehydrogenase	Q8BH00	14.75	2.3	0.535	0.591	0.572	0.57	0.612	0.584	0.576	0.587	0.599	0.533		Dimethylaniline monooxygenase [N-oxide-forming] 5	P97872	7	2.9	0.505	0.512	0.666	0.645	0.669	0.631		Adenosine kinase	P55264	5.85	7.8	0.556	0.558	0.536	0.516	0.601	0.624	0.619	0.573		Nucleoside diphosphate kinase B	Q01768	7.31	5.9	0.597	0.498	0.599	0.523	0.565	0.589
Enoyl-CoA hydratase, mitochondrial	Q8BH95	7.07	4.2	0.331	0.3	0.334	0.307	0.326	0.296	0.342	0.331	0.344	0.343		Peroxiredoxin-5, mitochondrial	P99029	20.82	4.6	0.503	0.485	0.484	0.468	0.51	0.489		Cytochrome b5	P56395	7.07	4.4	0.649	0.661	0.7	0.663	0.689	0.642	0.66	0.65		Transitional endoplasmic reticulum ATPase	Q01853	9.32	3.4	0.761	0.468	0.684	0.761	0.588	0.649
Trifunctional enzyme subunit alpha, mitochondrial	Q8BMS1	22.2	4.6	0.293	0.311	0.312	0.305	0.292	0.33	0.352	0.339	0.303	0.3		Nucleoside diphosphate kinase B	Q01768	7.31	5.9	0.667	0.541	0.574	0.51	0.595	0.572		ATP synthase subunit beta, mitochondrial	P56480	20.25	18.6	0.361	0.321	0.371	0.328	0.356	0.317	0.327	0.315		ATP synthase subunit alpha, mitochondrial	Q03265	17.4	10.1	0.424	0.396	0.366	0.301	0.362	0.416
3-ketoacyl-CoA thiolase, mitochondrial	Q8BWT1	19.15	28.4	0.358	0.353	0.351	0.361	0.342	0.353	0.371	0.347	0.369	0.358		Transitional endoplasmic reticulum ATPase	Q01853	9.32	3.4	0.673	0.597	0.591	0.457	0.702	0.69		Cytochrome P450 2A12	P56593	17.33	2.1	0.674		0.693		0.754	0.363	0.306			Pyruvate carboxylase, mitochondrial	Q05920	14.98	11.1	0.465	0.416	0.45	0.346	0.359	0.387
Carbamoyl-phosphate synthase [ammonia], mitochondrial	Q8C196	16.27	119.5	0.348	0.352	0.338	0.361	0.345	0.331	0.37	0.327	0.343	0.354		ATP synthase subunit alpha, mitochondrial	Q03265	17.4	10.1	0.433	0.354	0.364	0.389	0.415	0.386		Cytochrome P450 2C37	P56654	24.06	2.4	0.009	0.081	0.01	0.029	0.123	0.706	0.757			Short-chain specific acyl-CoA dehydrogenase, mitochondrial	Q07417	18.71	5.8	0.315	0.364	0.369	0.294	0.28	0.3
Acetyl-CoA acetyltransferase, cytosolic	Q8CAY6	2.67	3.1	0.483	0.507	0.51	0.448	0.491	0.382	0.582	0.417	0.531	0.46		Pyruvate carboxylase, mitochondrial	Q05920	14.98	11.1	0.436	0.383	0.431	0.415	0.443	0.422		Elongation factor 2	P58252	14.88	7.8	0.609	0.552	0.585	0.59	0.559	0.588	0.666	0.569		Elongation factor 1-alpha 1	Q5VTE0	22.73	3	0.508	0.512	0.529	0.467	0.477	0.525
Aflatoxin B1 aldehyde reductase member 2	Q8CG76	2.75	2.3	0.519	0.481	0.475	0.473	0.502	0.489	0.511	0.472	0.518	0.495		Short-chain specific acyl-CoA dehydrogenase, mitochondrial	Q07417	18.71	5.8	0.358	0.275	0.19	0.33	0.317	0.315		Eukaryotic initiation factor 4A-I	P60843	16.53	2.3	0.756	0.839	0.721	0.751	0.772	0.762	0.743	0.739		Glutaryl-CoA dehydrogenase, mitochondrial	Q60759	13.05	2.5		0.552	0.542	0.576	0.728	0.613
Delta-1-pyrroline-5-carboxylate dehydrogenase, mitochondrial	Q8CHT0	20.66	5.9	0.348	0.325	0.34	0.334	0.335	0.285	0.254	0.284	0.342	0.354		Elongation factor 1-alpha 1	Q5VTE0	22.73	3	0.481	0.469	0.294	0.476	0.488	0.502		40S ribosomal protein S20	P60867	3.93	2.2	0.218		0.128	0.245	0.185	0.263				Arginase-1	Q61176	14.74	10.8	0.544	0.563	0.526	0.462	0.473	0.533
Pyrethroid hydrolase Ces2a	Q8QZR3	15.65	2.4	0.569	0.563		0.3		0.491	0.632	0.62	0.479	0.518		Glutaryl-CoA dehydrogenase, mitochondrial	Q60759	13.05	2.5	0.543	0.654	0.614	0.214		0.581		4-aminobutyrate aminotransferase, mitochondrial	P61922	14.32	4.9	0.559	0.525	0.515	0.51	0.556	0.538	0.535	0.534		Plastin-2	Q61233	11.7	2	1.036	0.825	0.571	0.776	1.004	0.856
Alanine aminotransferase 1	Q8QZR5	9.53	2.4	0.381	0.463	0.413	0.423	0.423	0.397	0.397	0.392	0.431			Arginase-1	Q61176	14.74	10.8	0.53	0.49	0.515	0.475	0.532	0.519		Heterogeneous nuclear ribonucleoprotein K	P61979	10	2	0.615	0.752	0.722	0.705	0.758	0.791	0.838	0.694		Hydroxyacyl-coenzyme A dehydrogenase, mitochondrial	Q61425	14.38	5.2	0.577	0.4	0.283	0.256	0.287	0.277
Acetyl-CoA acetyltransferase, mitochondrial	Q8QZT1	10.5	6.6	0.422	0.414	0.409	0.411	0.402	0.398	0.429	0.421	0.403	0.434		Plastin-2	Q61233	11.7	2	0.485	0.851	0.65	0.897	0.881	0.696		40S ribosomal protein S7	P62082	17.03	2	0.381	0.373	0.268	0.358	0.438	0.401	0.322	0.311		Rab GDP dissociation inhibitor beta	Q61598	22.03	3.7	0.719	0.273	0.677		0.659	0.591
Cytosolic 10-formyltetrahydrofolate dehydrogenase	Q8R0Y6	6.02	11.3	0.559	0.572	0.546	0.62	0.589	0.559	0.563	0.5	0.557	0.543		Hydroxyacyl-coenzyme A dehydrogenase, mitochondrial	Q61425	14.38	5.2	0.237	0.284	0.349	0.269	0.413	0.28		40S ribosomal protein S13	P62301	6.78	2.1	0.27	0.272	0.397	0.335	0.46	0.352	0.36	0.327		UDP-glucuronosyltransferase 1-9	Q62452	16.27	2.5	0.683	0.456	0.499	0.45	0.65	0.536
NAD-dependent protein deacetylase sirtuin-3	Q8R104	7.29	2.9	0.149	0.136	0.12	0.14	0.141	0.14	0.123	0.146	0.122	0.14		Rab GDP dissociation inhibitor beta	Q61598	22.03	3.7	0.709	0.644	0.634	0.666	0.709	0.567		40S ribosomal protein S4, X isoform	P62702	2.93	2	0.403	0.345	0.288	0.422	0.341	0.296	0.382	0.348		Selenium-binding protein 2	Q63836	5.58	12.4	0.546	0.575	0.512	0.357	0.41	0.447
Urocanate hydratase	Q8VC12	14.48	2.6	0.418	0.457	0.445	0.477	0.507	0.447	0.471	0.268	0.482	0.286		UDP-glucuronosyltransferase 1-9	Q62452	16.27	2.5	0.24	0.526	0.65	0.55	0.548	0.302		Nuclease-sensitive element-binding protein 1	P62960	1.83	2	0.741	0.755	0.754	0.779	0.742	0.719	0.766	0.677		Carboxylesterase 3A	Q63880	7.08	9	0.701	0.574	0.655	0.548	0.631	0.628
Aldo-keto reductase family 1 member C13	Q8VC28	17.79	2.1	0.265	0.393			0.102	0.545			0.493	0.392		Selenium-binding protein 2	Q63836	5.58	12.4	0.559	0.461	0.388	0.483	0.538	0.518		Heat shock cognate 71 kDa protein	P63017	13.02	9.1	0.737	0.676	0.749	0.691	0.714	0.72	0.685	0.686		UDP-glucuronosyltransferase 1-1	Q63886	14.47	3.2	0.615	0.389	0.499	0.45	0.597	0.536
Triokinase/FMN cyclase	Q8VC30	22.89	7.7	0.527	0.489	0.455	0.489	0.465	0.459	0.494	0.433	0.508	0.501		Carboxylesterase 3A	Q63880	7.08	9	0.701	0.609	0.629	0.646	0.682	0.643		60 kDa heat shock protein, mitochondrial	P63038	9.57	17.7	0.416	0.39	0.364	0.369	0.376	0.333	0.349	0.304		Regucalcin	Q64374	3.58	9.1	0.558	0.428	0.528	0.513	0.517	0.515
Cystathionine gamma-lyase	Q8VCN5	7.49	5.4	0.492	0.485	0.471	0.479	0.513	0.481	0.495	0.447	0.462	0.464		UDP-glucuronosyltransferase 1-1	Q63886	14.47	3.2	0.548	0.515	0.63	0.554	0.548	0.577		Actin, cytoplasmic 2	P63260	17.83	10.2	0.454	0.492	0.486	0.448	0.48	0.438	0.491	0.42		Sorbitol dehydrogenase	Q64442	16.64	11.2	0.592	0.594	0.576	0.517	0.561	0.559
Protein ABHD14B	Q8VCR7	9.41	2.3	0.422	0.456	0.476	0.479	0.538	0.469	0.473	0.455	0.487	0.508		Regucalcin	Q64374	3.58	9.1	0.644	0.479	0.524	0.505	0.544	0.488		40S ribosomal protein S17	P63276	16.78	2	0.413	0.397	0.316	0.367	0.364	0.353	0.343	0.415		Cytochrome P450 2C29	Q64458	22.83	2	0.987	0.409	0.859	0.787	0.977	0.763
Carboxylesterase 1D	Q8VCT4	20.9	7.6	0.596	0.614	0.595	0.62	0.598	0.587	0.624	0.595	0.642	0.583		Sorbitol dehydrogenase	Q64442	16.64	11.2	0.665	0.55	0.589	0.55	0.6	0.534		Prohibitin	P67778	8.1	3.4	0.643	0.375	0.364	0.384	0.413	0.362	0.488	0.488		3-hydroxyanthranilate 3,4-dioxygenase	Q78JT3	22.87	2.3	0.515	0.402	0.52		0.505	0.478
Carboxylesterase 3B	Q8VCU1	22.9	2	0.568	0.53	0.569	0.567		0.316	0.31	0.563	0.508	0.61		Cytochrome P450 2C29	Q64458	22.83	2	0.108	0.687	0.872	0.845	0.165	0.441		60S ribosomal protein L22	P67984	9.25	2.1	0.26	0.352	0.267	0.309	0.27	0.227	0.311	0.261		Beta-actin-like protein 2	Q8BFZ3	13.92	3.8	0.471	0.44	0.401	0.429	0.476	0.44
Acyl-CoA synthetase family member 2, mitochondrial	Q8VCW8	22.79	5.2	0.341	0.368	0.363	0.359	0.372	0.382	0.386	0.369	0.361	0.365		3-hydroxyanthranilate 3,4-dioxygenase	Q78JT3	22.87	2.3	0.611	0.51	0.55	0.534	0.453	0.496		Receptor of activated protein C kinase 1	P68040	7.42	3.4	0.392	0.395	0.342	0.404	0.403	0.388	0.399	0.493		Aldehyde dehydrogenase family 8 member A1	Q8BH00	16.11	5.5	0.521	0.345	0.565	0.524	0.614	0.407
ATP-citrate synthase	Q91V92	11.9	2.6	0.353	0.423	0.349	0.387	0.347	0.422	0.417	0.362	0.409	0.349		Beta-actin-like protein 2	Q8BFZ3	13.92	3.8	0.474	0.49	0.502	0.464	0.441	0.447		Actin, alpha skeletal muscle	P68134	2.2	6.7	0.376	0.491	0.495	0.433	0.465	0.412	0.486	0.378		Enoyl-CoA hydratase, mitochondrial	Q8BH95	14.2	4.8	0.352	0.472	0.411	0.303	0.4	0.358
S-methylmethionine--homocysteine S-methyltransferase BHMT2	Q91WS4	9.13	5	0.579	0.57	0.513	0.501	0.591	0.466	0.518	0.412	0.438	0.537		Aldehyde dehydrogenase family 8 member A1	Q8BH00	16.11	5.5	0.574	0.411	0.609	0.491	0.436	0.509		Tubulin alpha-4A chain	P68368	11.55	4.9	0.535	0.526	0.533	0.501	0.479	0.52	0.55	0.454		Trifunctional enzyme subunit alpha, mitochondrial	Q8BMS1	18.63	6.2	0.458	0.383	0.405	0.341	0.4	0.332
Carboxylesterase 1F	Q91WU0	20.16	2.2	0.542	0.503	0.564	0.474	0.53	0.504	0.5	0.539	0.598	0.485		Enoyl-CoA hydratase, mitochondrial	Q8BH95	14.2	4.8	0.388	0.385	0.35	0.308	0.421	0.431		Tubulin beta-4B chain	P68372	13.27	8.2	0.386	0.429	0.393	0.393	0.379	0.421	0.378	0.363		Dihydropteridine reductase	Q8BVI4	8.67	2.1	0.535	0.533	0.521	0.387	0.489	0.457
S-adenosylmethionine synthase isoform type-1	Q91X83	7.92	3.8	0.68	0.65	0.703	0.706	0.708	0.431	0.683	0.679	0.7	0.677		Trifunctional enzyme subunit alpha, mitochondrial	Q8BMS1	18.63	6.2	0.453	0.406	0.41	0.372	0.355	0.42		Phosphatidylethanolamine-binding protein 1	P70296	9.3	2.4	0.582	0.397	0.513	0.525	0.507	0.459	0.447	0.374		Amine oxidase [flavin-containing] B	Q8BW75	23.03	2.1	0.628	0.354	0.55	0.317	0.582
Formimidoyltransferase-cyclodeaminase	Q91XD4	22.96	2.5	0.553	0.565	0.544	0.549	0.595	0.469	0.567	0.544	0.329	0.564		Dihydropteridine reductase	Q8BVI4	8.67	2.1	0.614	0.483	0.53	0.629	0.493	0.434		Estradiol 17 beta-dehydrogenase 5	P70694	16.66	8.8	0.514	0.493	0.565	0.528	0.499	0.542	0.555	0.587		3-ketoacyl-CoA thiolase, mitochondrial	Q8BWT1	25.2	16.9	0.469	0.395	0.467	0.366	0.384	0.437
Glycine N-acyltransferase	Q91XE0	11.83	2.2	0.176	0.306	0.284	0.266	0.313	0.22	0.262	0.192	0.352	0.286		Amine oxidase [flavin-containing] B	Q8BW75	23.03	2.1		0.442	0.506	0.813		0.891		Isochorismatase domain-containing protein 2A	P85094	19.34	5.2	0.293	0.311	0.286	0.311	0.284	0.262	0.286	0.249		Carbamoyl-phosphate synthase [ammonia], mitochondrial	Q8C196	16.47	77.9	0.405	0.411	0.407	0.335	0.324	0.352
Fructose-bisphosphate aldolase B	Q91Y97	10.72	4.7	0.686	0.684	0.704	0.694	0.718	0.714	0.728	0.681	0.723	0.676		3-ketoacyl-CoA thiolase, mitochondrial	Q8BWT1	25.2	16.9	0.41	0.388	0.398	0.422	0.483	0.444		Ketohexokinase	P97328	17.02	2.1	0.449	0.499	0.247	0.653	0.325	0.279	0.513	0.367		Acetyl-CoA acetyltransferase, cytosolic	Q8CAY6	3.66	5.3	0.624	0.249	0.513	0.462	0.478	0.51
Argininosuccinate lyase	Q91YI0	17.28	6.4	0.55	0.527	0.55	0.536	0.483	0.548	0.401	0.451	0.482	0.56		Carbamoyl-phosphate synthase [ammonia], mitochondrial	Q8C196	16.47	77.9	0.41	0.388	0.387	0.358	0.399	0.382		Fumarate hydratase, mitochondrial	P97807	20.52	4.9	0.429	0.459	0.445	0.508	0.484	0.423	0.462	0.432		Delta-1-pyrroline-5-carboxylate dehydrogenase, mitochondrial	Q8CHT0	15.08	3.2	0.258	0.584	0.437	0.392	0.378	0.387
Glyoxylate reductase/hydroxypyruvate reductase	Q91Z53	21.28	2.7	0.195			0.154		0.195		0.441	0.177	0.575		Acetyl-CoA acetyltransferase, cytosolic	Q8CAY6	3.66	5.3	0.572	0.495	0.594	0.459	0.563	0.513		Dimethylaniline monooxygenase [N-oxide-forming] 5	P97872	9.99	6.5	0.727	0.754	0.73	0.733	0.757	0.775	0.724	0.797		Cytochrome P450 2D26	Q8CIM7	17.98	2.7	0.755	0.503	0.722	0.532	0.882	0.672
3-ketoacyl-CoA thiolase A, peroxisomal	Q921H8	8.33	2.8	0.348	0.314	0.358	0.379	0.436	0.305	0.404	0.398	0.36	0.34		Delta-1-pyrroline-5-carboxylate dehydrogenase, mitochondrial	Q8CHT0	15.08	3.2	0.382	0.371	0.565		0.364	0.37		Tubulin beta-5 chain	P99024	14.52	7.2	0.396	0.429	0.407	0.423	0.379	0.425	0.378	0.364		Pyrethroid hydrolase Ces2a	Q8QZR3	12.15	3.2	0.416	0.597	0.624	0.454	0.342	0.612
Serotransferrin	Q921I1	6.32	2.6	0.769	0.754	0.66	0.696	0.699	0.669	0.8	0.741	0.833	0.738		Cytochrome P450 2D26	Q8CIM7	17.98	2.7	0.7	0.547	0.847	0.279	0.554	0.658		60S acidic ribosomal protein P2	P99027	8.62	3.8	0.396	0.369	0.377	0.573	0.43	0.521	0.402	0.48		3-hydroxyisobutyryl-CoA hydrolase, mitochondrial	Q8QZS1	22.83	2.1	0.751	0.344	0.395	0.341	0.666	0.144
C-1-tetrahydrofolate synthase, cytoplasmic	Q922D8	22.32	3.2	0.488	0.448	0.483	0.435	0.463	0.418	0.458	0.417	0.495	0.454		Pyrethroid hydrolase Ces2a	Q8QZR3	12.15	3.2	0.674	0.572	0.571	0.601	0.58	0.577		Peroxiredoxin-5, mitochondrial	P99029	8.94	2.4	0.559	0.453	0.404	0.459	0.467	0.242	0.532	0.373		Acetyl-CoA acetyltransferase, mitochondrial	Q8QZT1	10.46	4.8	0.66	0.314	0.437	0.379	0.345	0.427
SEC14-like protein 2	Q99J08	20.64	2.3	0.53	0.54	0.642	0.536	0.56	0.616	0.351	0.436	0.302	0.219		3-hydroxyisobutyryl-CoA hydrolase, mitochondrial	Q8QZS1	22.83	2.1	0.607	0.316	0.348	0.294	0.365	0.245		Apolipoprotein A-I	Q00623	7.36	2.5	0.685	0.47		0.285	0.799	0.866	0.838	0.826		Cytosolic 10-formyltetrahydrofolate dehydrogenase	Q8R0Y6	20.53	11.3	0.687	0.518	0.675	0.583	0.58	0.606
Alpha-aminoadipic semialdehyde synthase, mitochondrial	Q99K67	3.83	5.6	0.152	0.367	0.297	0.282	0.411	0.206	0.344	0.239	0.305	0.383		Acetyl-CoA acetyltransferase, mitochondrial	Q8QZT1	10.46	4.8	0.479	0.425	0.385	0.475	0.422	0.409		Nucleoside diphosphate kinase B	Q01768	6.49	8.2	0.566	0.53	0.538	0.517	0.544	0.55	0.567	0.545		L-serine dehydratase/L-threonine deaminase	Q8VBT2	19.2	2.1	0.885	0.167	0.647	0.673	0.942	0.773
Aconitate hydratase, mitochondrial	Q99KI0	9.67	3.4	0.366	0.343	0.271	0.206	0.212	0.171	0.207	0.233	0.172	0.17		Cytosolic 10-formyltetrahydrofolate dehydrogenase	Q8R0Y6	20.53	11.3	0.734	0.62	0.657	0.568	0.663	0.605		Transitional endoplasmic reticulum ATPase	Q01853	9.42	7.1	0.704	0.686	0.683	0.697	0.635	0.646	0.724	0.492		Urocanate hydratase	Q8VC12	12.27	3.6	0.52	0.177	0.531	0.584	0.383	0.634
Sarcosine dehydrogenase, mitochondrial	Q99LB7	14.24	12.2	0.368	0.317	0.327	0.342	0.353	0.335	0.364	0.3	0.325	0.346		L-serine dehydratase/L-threonine deaminase	Q8VBT2	19.2	2.1	0.772	0.686	0.849	0.462	0.817	0.7		Ubiquitin-like modifier-activating enzyme 1	Q02053	23.72	2.4	0.623	0.601	0.628	0.611	0.589	0.516	0.548	0.591		Aldo-keto reductase family 1 member C13	Q8VC28	5.29	2.1		0.854	0.656	0.467		0.468
Electron transfer flavoprotein subunit alpha, mitochondrial	Q99LC5	15.3	8.9	0.379	0.375	0.353	0.401	0.372	0.342	0.404	0.369	0.32	0.414		Urocanate hydratase	Q8VC12	12.27	3.6	0.589	0.629	0.443	0.559	0.667	0.446		ATP synthase subunit alpha, mitochondrial	Q03265	14.41	11.9	0.414	0.404	0.389	0.398	0.394	0.363	0.38	0.367		Triokinase/FMN cyclase	Q8VC30	23.38	6.3	0.5	0.494	0.557	0.508	0.582	0.497
Cytosol aminopeptidase	Q9CPY7	6.23	3.5	0.498	0.483	0.495	0.48	0.498	0.502	0.336	0.479	0.511	0.489		Aldo-keto reductase family 1 member C13	Q8VC28	5.29	2.1	0.601	0.642	0.41	0.75	0.706	0.359		Serine protease inhibitor A3M	Q03734	22.55	3.4	0.81	0.872	0.875	0.867	0.841	0.85	0.853	0.708		Liver carboxylesterase 1	Q8VCC2	14.52	2.4	0.723	0.116	0.648	0.595	0.648	0.64
6-phosphogluconolactonase	Q9CQ60	17.67	2	0.479	0.489	0.483	0.481	0.497	0.494	0.482	0.468	0.486	0.456		Triokinase/FMN cyclase	Q8VC30	23.38	6.3	0.578	0.529	0.534	0.511	0.517	0.522		Pyruvate carboxylase, mitochondrial	Q05920	14.72	15.9	0.389	0.368	0.379	0.404	0.425	0.332	0.379	0.351		3-ketoacyl-CoA thiolase B, peroxisomal	Q8VCH0	15.48	6.7	0.952	0.818	0.832	0.757	0.803	0.943
2,4-dienoyl-CoA reductase, mitochondrial	Q9CQ62	14.58	2.3	0.337	0.249	0.352	0.217	0.302	0.163		0.331				Liver carboxylesterase 1	Q8VCC2	14.52	2.4	0.742	0.676	0.764	0.64	0.692	0.616		Short-chain specific acyl-CoA dehydrogenase, mitochondrial	Q07417	8.76	7.8	0.237	0.313	0.262	0.255	0.229	0.213	0.28	0.309		Cystathionine gamma-lyase	Q8VCN5	12.08	7.7	0.568	0.482	0.486	0.506	0.531	0.498
ATP synthase F(0) complex subunit B1, mitochondrial	Q9CQQ7	10.38	2	0.235		0.27	0.239	0.258	0.259	0.269	0.288	0.259	0.295		3-ketoacyl-CoA thiolase B, peroxisomal	Q8VCH0	15.48	6.7	0.932	0.838	0.831	0.933	0.925	0.87		Enoyl-CoA hydratase domain-containing protein 2, mitochondrial	Q3TLP5	14.25	2.1	0.388	0.375	0.368	0.367	0.368	0.335	0.354	0.263		Carboxylesterase 1D	Q8VCT4	8.83	10.5	0.605	0.534	0.623	0.548	0.541	0.582
Citrate synthase, mitochondrial	Q9CZU6	19.5	2.9	0.253	0.334	0.259	0.276	0.236	0.29	0.291	0.239	0.227	0.326		Cystathionine gamma-lyase	Q8VCN5	12.08	7.7	0.595	0.522	0.593	0.49	0.562	0.523		Regulator of microtubule dynamics protein 3	Q3UJU9	23.61	2	0.301	0.279	0.326	0.291	0.314	0.267	0.251	0.192		Carboxylesterase 3B	Q8VCU1	16.27	3.9	0.629	0.664	0.827	0.748	0.571	0.701
Phosphoglucomutase-1	Q9D0F9	22.92	4.5	0.426	0.438	0.408	0.422	0.453	0.414	0.394	0.43	0.469	0.422		Carboxylesterase 1D	Q8VCT4	8.83	10.5	0.615	0.521	0.565	0.601	0.619	0.577		Ras GTPase-activating-like protein IQGAP2	Q3UQ44	10.75	2.3	0.64		0.659	0.104	0.551	0.357	0.587	0.718		Acyl-CoA synthetase family member 2, mitochondrial	Q8VCW8	22.72	3	0.452	0.345	0.423	0.383	0.377	0.369
60S ribosomal protein L4	Q9D8E6	2.55	4.6	0.316	0.332	0.267	0.305	0.286	0.269	0.275	0.307	0.296	0.251		Carboxylesterase 3B	Q8VCU1	16.27	3.9	0.753	0.699	0.594	0.688	0.669	0.633		Major urinary protein 20	Q5FW60	8.27	2.3	1.04		0.584	0.778	0.604	0.554	0.582			Ester hydrolase C11orf54 homolog	Q91V76	16.9	2.1	0.6	0.608	0.566	0.553	0.658	0.684
Cysteine sulfinic acid decarboxylase	Q9DBE0	23.78	3	0.491	0.557	0.503	0.417	0.497	0.447	0.5	0.546	0.545	0.417		Acyl-CoA synthetase family member 2, mitochondrial	Q8VCW8	22.72	3	0.364	0.394	0.36	0.417	0.433	0.412		Glutaryl-CoA dehydrogenase, mitochondrial	Q60759	15.78	3.6	0.115	0.432	0.297	0.431	0.571	0.127	0.127	0.54		Acyl-coenzyme A synthetase ACSM1, mitochondrial	Q91VA0	15.53	4.8	0.379	0.245	0.382	0.318	0.339	0.41
Alpha-aminoadipic semialdehyde dehydrogenase	Q9DBF1	14.1	5.8	0.416	0.407	0.421	0.472	0.397	0.434	0.458	0.421	0.431	0.493		Ester hydrolase C11orf54 homolog	Q91V76	16.9	2.1	0.724	0.534	0.572	0.556	0.591	0.515		Peroxiredoxin-2	Q61171	19.35	2.6	0.396	0.386	0.421	0.451	0.344	0.322	0.322	0.248		Microsomal glutathione S-transferase 1	Q91VS7	10.12	3	0.61	0.554	0.563		0.546	0.537
Dimethylglycine dehydrogenase, mitochondrial	Q9DBT9	7.07	6.9	0.319	0.344	0.304	0.328	0.316	0.324	0.349	0.254	0.281	0.364		Acyl-coenzyme A synthetase ACSM1, mitochondrial	Q91VA0	15.53	4.8	0.361	0.374	0.377	0.473	0.422	0.443		Arginase-1	Q61176	2.37	18.6	0.482	0.448	0.468	0.461	0.53	0.496	0.504	0.542		Carboxylesterase 1F	Q91WU0	14.54	2.8	0.695	0.551	0.631	0.509	0.756	0.588
4-hydroxy-2-oxoglutarate aldolase, mitochondrial	Q9DCU9	11.34	3.4	0.337	0.344	0.334	0.347	0.342	0.373	0.378	0.357	0.351	0.347		Microsomal glutathione S-transferase 1	Q91VS7	10.12	3		0.526	0.566	0.497	0.569	0.497		Prosaposin	Q61207	8.89	2.1	0.791	0.822	0.859	0.846	0.859	0.856	0.916	0.752		S-adenosylmethionine synthase isoform type-1	Q91X83	14.37	5	0.872	0.41	0.797	0.738	0.86	0.767
Electron transfer flavoprotein subunit beta	Q9DCW4	13.01	7.5	0.367	0.373	0.36	0.363	0.358	0.236	0.343	0.26	0.182	0.379		Carboxylesterase 1F	Q91WU0	14.54	2.8	0.619	0.565	0.637	0.303	0.663	0.5		Plastin-2	Q61233	20.75	2.6	0.528	0.525	0.567	0.586	0.588	0.586	0.598	0.572		Formimidoyltransferase-cyclodeaminase	Q91XD4	23.35	5	0.626	0.549	0.551	0.604	0.538	0.539
Methylmalonate-semialdehyde dehydrogenase [acylating], mitochondrial	Q9EQ20	12.86	4.9	0.389	0.371	0.242	0.378	0.205	0.376	0.276	0.325	0.321	0.28		S-adenosylmethionine synthase isoform type-1	Q91X83	14.37	5	0.796	0.723	0.828	0.779	0.828	0.798		Hydroxyacyl-coenzyme A dehydrogenase, mitochondrial	Q61425	17.58	3.1	0.314	0.368	0.323	0.328	0.265	0.268	0.386	0.2		Glycine N-acyltransferase	Q91XE0	18.74	2.6	0.398	0.61	0.422	0.329	0.398	0.375
Glycogen phosphorylase, liver form	Q9ET01	22.34	7.1	0.474	0.461	0.476	0.452	0.505	0.488	0.475	0.415	0.411	0.412		Formimidoyltransferase-cyclodeaminase	Q91XD4	23.35	5	0.617	0.554	0.565	0.558	0.554	0.584		Pregnancy zone protein	Q61838	16.41	2.6	0.685	0.704	0.712	0.607	0.691	0.597	0.652	0.559		Fructose-bisphosphate aldolase B	Q91Y97	4.51	14.3	0.794	0.757	0.779	0.717	0.746	0.75
Isovaleryl-CoA dehydrogenase, mitochondrial	Q9JHI5	23.72	2.7	0.361	0.381	0.352	0.391	0.377	0.38	0.386	0.341	0.381	0.366		Glycine N-acyltransferase	Q91XE0	18.74	2.6	0.411	0.25	0.273	0.345	0.435	0.325		ATP-dependent RNA helicase DDX3X	Q62167	18.33	2	0.794	0.716	0.779	0.767	0.83	0.839	0.782	0.676		Argininosuccinate lyase	Q91YI0	8.24	10	0.623	0.61	0.611	0.527	0.563	0.569
Fructose-1,6-bisphosphatase 1	Q9QXD6	24.32	7.5	0.571	0.592	0.595	0.559	0.604	0.622	0.615	0.634	0.632	0.588		Fructose-bisphosphate aldolase B	Q91Y97	4.51	14.3	0.794	0.737	0.788	0.701	0.784	0.72		Selenium-binding protein 2	Q63836	13.18	16.1	0.503	0.535	0.485	0.527	0.529	0.519	0.481	0.498		3-ketoacyl-CoA thiolase A, peroxisomal	Q921H8	15.48	5.7	0.86	0.746	0.838	0.789	0.819	0.852
Glycine N-methyltransferase	Q9QXF8	14.3	8.4	0.54	0.533	0.544	0.544	0.572	0.531	0.572	0.512	0.526	0.512		Argininosuccinate lyase	Q91YI0	8.24	10	0.554	0.575	0.602	0.602	0.641	0.586		Carboxylesterase 3A	Q63880	13.08	12.9	0.593	0.647	0.647	0.627	0.65	0.585	0.623	0.553		C-1-tetrahydrofolate synthase, cytoplasmic	Q922D8	23.04	5.4	0.572	0.443	0.534	0.48	0.427	0.505
Calcium-binding mitochondrial carrier protein Aralar2	Q9QXX4	17.67	2	0.405	0.366	0.403	0.436	0.414	0.387	0.447	0.52	0.434	0.408		3-ketoacyl-CoA thiolase A, peroxisomal	Q921H8	15.48	5.7	0.849	0.816	0.866	0.82	0.885	0.791		UDP-glucuronosyltransferase 1-1	Q63886	8.89	4.4	0.543	0.578	0.564	0.545	0.597	0.592	0.623	0.602		Protein disulfide-isomerase A6	Q922R8	16.51	2.2	0.52	0.365	0.375	0.311	0.356	0.36
Adenylate kinase 2, mitochondrial	Q9WTP6	9.77	2.3	0.343	0.346	0.364	0.317	0.159	0.301	0.349	0.317	0.001	0.387		C-1-tetrahydrofolate synthase, cytoplasmic	Q922D8	23.04	5.4	0.566	0.545	0.484	0.415	0.397	0.495		Regucalcin	Q64374	13.2	10.3	0.46	0.507	0.475	0.466	0.472	0.464	0.5	0.477		SEC14-like protein 2	Q99J08	18.16	2.2	0.633	0.376	0.631	0.686	0.598	0.616
Maleylacetoacetate isomerase	Q9WVL0	18.24	4.6	0.458	0.458	0.453	0.446	0.47	0.485	0.472	0.438	0.477	0.394		Protein disulfide-isomerase A6	Q922R8	16.51	2.2	0.434	0.452	0.69		0.523	0.586		UDP-glucuronosyltransferase 1-6	Q64435	11.9	2.7	0.555	0.59	0.576	0.546	0.597	0.623	0.672	0.602		Trifunctional enzyme subunit beta, mitochondrial	Q99JY0	16.53	2.2	0.498	0.467	0.509	0.396	0.458	0.469
															SEC14-like protein 2	Q99J08	18.16	2.2	0.831	0.605	0.684	0.312	0.629	0.59		Sorbitol dehydrogenase	Q64442	10.18	12.4	0.539	0.523	0.51	0.519	0.528	0.522	0.529	0.509		Alpha-aminoadipic semialdehyde synthase, mitochondrial	Q99K67	14.37	5.7	0.496	0.309	0.503	0.396	0.398	0.418
															Trifunctional enzyme subunit beta, mitochondrial	Q99JY0	16.53	2.2	0.47	0.544	0.429	0.397	0.58	0.493		Cytochrome P450 2C29	Q64458	3.62	4.1	0.735	0.811	0.702	0.674	0.747	0.784	0.815	0.677		Aconitate hydratase, mitochondrial	Q99KI0	8.06	3.8	0.266	0.192	0.153	0.397	0.326	0.381
															Alpha-aminoadipic semialdehyde synthase, mitochondrial	Q99K67	14.37	5.7	0.48	0.473	0.257	0.47	0.715	0.705		Cytochrome P450 3A11	Q64459	8.4	4.1	0.914	0.906	0.809	0.902	0.998	1.022	0.985	1.014		Sarcosine dehydrogenase, mitochondrial	Q99LB7	7.15	10.4	0.421	0.381	0.417	0.338	0.364	0.345
															Aconitate hydratase, mitochondrial	Q99KI0	8.06	3.8	0.304	0.246	0.352	0.821	0.319	0.159		Clathrin heavy chain 1	Q68FD5	7.86	4.1	0.485	0.418	0.441	0.401	0.491	0.463	0.467	0.408		Electron transfer flavoprotein subunit alpha, mitochondrial	Q99LC5	13.82	6.4	0.418	0.407	0.375	0.32	0.369	0.332
															Sarcosine dehydrogenase, mitochondrial	Q99LB7	7.15	10.4	0.467	0.378	0.409	0.377	0.419	0.362		Cytochrome P450 2C54	Q6XVG2	11.03	2.2	0.009	0.068	0.01	0.029	0.123	0.706	0.757			Citrate synthase, mitochondrial	Q9CZU6	6.02	2.3	0.376	0.485	0.352	0.379	0.348	0.297
															Electron transfer flavoprotein subunit alpha, mitochondrial	Q99LC5	13.82	6.4	0.358	0.353	0.356	0.355	0.418	0.392		Serine/threonine-protein phosphatase 2A 65 kDa regulatory subunit A alpha isoform	Q76MZ3	12.98	2.4	0.637	0.64	0.607	0.632	0.625	0.649	0.304	0.617		Phosphoglucomutase-1	Q9D0F9	23.88	3.8	0.421	0.471	0.425	0.438	0.485	0.461
															Citrate synthase, mitochondrial	Q9CZU6	6.02	2.3	0.338	0.306	0.322		0.384	0.333		3-hydroxyanthranilate 3,4-dioxygenase	Q78JT3	11.56	4.7	0.496	0.5	0.297	0.522	0.499	0.392	0.496	0.508		ATP synthase subunit O, mitochondrial	Q9DB20	19.06	3.3	0.373	0.661		0.372	0.288	0.478
															Phosphoglucomutase-1	Q9D0F9	23.88	3.8	0.523	0.476	0.452	0.477	0.49	0.433		Probable D-lactate dehydrogenase, mitochondrial	Q7TNG8	23	2	0.473	0.404	0.419	0.435	0.429	0.31	0.393	0.25		Cytochrome b-c1 complex subunit 2, mitochondrial	Q9DB77	4.08	3.3	0.479	0.125	0.586	0.483	0.541	0.495
															ATP synthase subunit O, mitochondrial	Q9DB20	19.06	3.3	0.404		0.326	0.378	0.315	0.258		D-beta-hydroxybutyrate dehydrogenase, mitochondrial	Q80XN0	9.01	2.9	0.419	0.333	0.399	0.369	0.527	0.388	0.52	0.41		Probable imidazolonepropionase	Q9DBA8	9.54	3.5	0.395		0.415	0.322	0.379	0.392
															Cytochrome b-c1 complex subunit 2, mitochondrial	Q9DB77	4.08	3.3	0.572	0.512	0.489	0.329	0.557	0.441		Beta-actin-like protein 2	Q8BFZ3	2.18	3.9	0.493	0.505	0.486	0.497	0.488	0.468	0.482	0.498		Cysteine sulfinic acid decarboxylase	Q9DBE0	14.65	2	0.582	0.744	0.536	0.506	0.502	0.524
															Probable imidazolonepropionase	Q9DBA8	9.54	3.5	0.341	0.4	0.411	0.424	0.349	0.368		Aldehyde dehydrogenase family 8 member A1	Q8BH00	12.97	5.8	0.599	0.593	0.62	0.535	0.579	0.572	0.529	0.527		Alpha-aminoadipic semialdehyde dehydrogenase	Q9DBF1	23	6	0.44	0.525	0.422	0.343	0.414	0.421
															Cysteine sulfinic acid decarboxylase	Q9DBE0	14.65	2	0.607	0.408	0.39	0.63	0.565			Enoyl-CoA hydratase, mitochondrial	Q8BH95	6.06	4.4	0.358	0.367	0.347	0.379	0.373	0.377	0.373	0.381		Phosphoglycerate mutase 1	Q9DBJ1	12.78	2.2		0.298	0.427	0.534		0.459
															Alpha-aminoadipic semialdehyde dehydrogenase	Q9DBF1	23	6	0.399	0.386	0.445	0.492	0.399	0.321		Trifunctional enzyme subunit alpha, mitochondrial	Q8BMS1	13.96	15.5	0.4	0.392	0.426	0.404	0.415	0.358	0.398	0.323		Peroxisomal bifunctional enzyme	Q9DBM2	19.31	6	0.61	0.466	0.66	0.7	0.717	0.709
															Phosphoglycerate mutase 1	Q9DBJ1	12.78	2.2	0.556	0.451	0.555	0.457	0.505	0.419		Dihydropteridine reductase	Q8BVI4	3.95	2.5	0.619	0.485	0.451	0.617	0.49	0.384	0.509	0.52		Dimethylglycine dehydrogenase, mitochondrial	Q9DBT9	7.55	8.1	0.386	0.25	0.387	0.37	0.373	0.374
															Peroxisomal bifunctional enzyme	Q9DBM2	19.31	6	0.763	0.695	0.749	0.587	0.723	0.672		Amine oxidase [flavin-containing] B	Q8BW75	9.52	2.2	0.43	0.383	0.46	0.473	0.457	0.48	0.441	0.467		Glutathione S-transferase kappa 1	Q9DCM2	12.02	2.1	0.476	0.166	0.367	0.255		0.242
															Dimethylglycine dehydrogenase, mitochondrial	Q9DBT9	7.55	8.1	0.427	0.375	0.416	0.398	0.451	0.422		UDP-glucuronosyltransferase 2A3	Q8BWQ1	21.88	2.8	0.484	0.476	0.523	0.474	0.513	0.47	0.515	0.551		Electron transfer flavoprotein subunit beta	Q9DCW4	7.9	5	0.397	0.355	0.385	0.328	0.325	0.352
															Glutathione S-transferase kappa 1	Q9DCM2	12.02	2.1	0.612	0.418	0.511	0.462		0.45		3-ketoacyl-CoA thiolase, mitochondrial	Q8BWT1	2.84	21.8	0.408	0.391	0.411	0.398	0.393	0.351	0.372	0.321		ATP synthase subunit d, mitochondrial	Q9DCX2	6.65	4	0.39	0.127	0.428	0.373	0.364	0.394
															Electron transfer flavoprotein subunit beta	Q9DCW4	7.9	5	0.38	0.372	0.348	0.338	0.404	0.357		Carbamoyl-phosphate synthase [ammonia], mitochondrial	Q8C196	13.36	65.4	0.398	0.386	0.387	0.382	0.394	0.384	0.386	0.361		Methylmalonate-semialdehyde dehydrogenase [acylating], mitochondrial	Q9EQ20	8.85	4.6	0.378	0.12	0.425	0.324	0.462	0.435
															ATP synthase subunit d, mitochondrial	Q9DCX2	6.65	4	0.418	0.393	0.363	0.392	0.411	0.395		Acetyl-CoA acetyltransferase, cytosolic	Q8CAY6	16.17	4.6	0.556	0.544	0.543	0.553	0.559	0.504	0.528	0.504		Glycogen phosphorylase, liver form	Q9ET01	7.67	7	0.482	0.662	0.46	0.373	0.441	0.411
															Methylmalonate-semialdehyde dehydrogenase [acylating], mitochondrial	Q9EQ20	8.85	4.6	0.417	0.331	0.384	0.413	0.391	0.49		Delta-1-pyrroline-5-carboxylate dehydrogenase, mitochondrial	Q8CHT0	2.36	4.4	0.462	0.445	0.433	0.457	0.422	0.374	0.396	0.38		4-trimethylaminobutyraldehyde dehydrogenase	Q9JLJ2	22.8	2.6	0.563	0.434		0.488	0.488	0.526
															Glycogen phosphorylase, liver form	Q9ET01	7.67	7	0.478	0.451	0.492	0.445	0.45	0.437		Cytochrome P450 2D26	Q8CIM7	15.6	3.5	0.622	0.854	0.565	0.562	0.701	0.797	0.85	0.579		Fructose-1,6-bisphosphatase 1	Q9QXD6	4.37	6.9	0.643	0.603	0.725	0.528	0.579	0.604
															4-trimethylaminobutyraldehyde dehydrogenase	Q9JLJ2	22.8	2.6	0.619	0.469	0.527		0.598	0.506		Long-chain-fatty-acid--CoA ligase 5	Q8JZR0	16.56	2.4	0.656	0.613	0.651	0.664	0.683	0.618	0.665	0.421		Glycine N-methyltransferase	Q9QXF8	9.77	5.6	0.536	0.546	0.581	0.518	0.514	0.527
															Fructose-1,6-bisphosphatase 1	Q9QXD6	4.37	6.9	0.66	0.636	0.616	0.554	0.633	0.602		Succinate dehydrogenase [ubiquinone] flavoprotein subunit, mitochondrial	Q8K2B3	9.21	5.4	0.468	0.452	0.483	0.435	0.464	0.41	0.414	0.398		Calcium-binding mitochondrial carrier protein Aralar2	Q9QXX4	16.84	3	0.375	1.143	0.252	0.352	0.392	0.371
															Glycine N-methyltransferase	Q9QXF8	9.77	5.6	0.594	0.539	0.572	0.509	0.572	0.528		Pyrethroid hydrolase Ces2a	Q8QZR3	18.27	3.1	0.641	0.526	0.667	0.654	0.63	0.502	0.59	0.393		Peroxisomal acyl-coenzyme A oxidase 1	Q9R0H0	16.08	5.9	1.002	0.824	0.927	0.884	0.908	0.851
															Calcium-binding mitochondrial carrier protein Aralar2	Q9QXX4	16.84	3	0.461	0.394	0.342	0.334	0.39	0.32		Alanine aminotransferase 1	Q8QZR5	8.52	4.1	0.632	0.664	0.635	0.68	0.724	0.89	0.731	0.896		Adenylate kinase 2, mitochondrial	Q9WTP6	6.8	2.3	0.602	0.284		0.399	0.383
															Peroxisomal acyl-coenzyme A oxidase 1	Q9R0H0	16.08	5.9	0.914	0.832	0.929	0.737	0.913	0.831		3-hydroxyisobutyryl-CoA hydrolase, mitochondrial	Q8QZS1	14.52	2.7	0.642	0.45	0.354	0.413	0.226	0.362	0.461	0.312		Succinate--CoA ligase [ADP/GDP-forming] subunit alpha, mitochondrial	Q9WUM5	8.13	2.5	0.556	0.339	0.398	0.312	0.563	0.415
															Succinate--CoA ligase [ADP/GDP-forming] subunit alpha, mitochondrial	Q9WUM5	8.13	2.5	0.482	0.462	0.371	0.537	0.428	0.373		Acetyl-CoA acetyltransferase, mitochondrial	Q8QZT1	18.8	2.8	0.371	0.433	0.398	0.368	0.42	0.263	0.415	0.276		Peroxisomal 2,4-dienoyl-CoA reductase	Q9WV68	8.4	2.2	0.826		0.662		0.707	0.731
															Peroxisomal 2,4-dienoyl-CoA reductase	Q9WV68	8.4	2.2	0.747	0.708	0.787	0.583	0.656	0.734		Cytosolic 10-formyltetrahydrofolate dehydrogenase	Q8R0Y6	12	16.8	0.62	0.606	0.559	0.605	0.527	0.596	0.594	0.609		Maleylacetoacetate isomerase	Q9WVL0	20.45	4.7	0.491	0.414	0.531	0.502	0.535	0.511
															Maleylacetoacetate isomerase	Q9WVL0	20.45	4.7	0.608	0.619	0.548	0.447	0.501	0.518		Exocyst complex component 6	Q8R313	16.63	3	0.333	0.787		0.607		0.421	0.229			Kynurenine/alpha-aminoadipate aminotransferase, mitochondrial	Q9WVM8	16.67	2.1		0.392	0.395	0.45	0.566	0.415
															Kynurenine/alpha-aminoadipate aminotransferase, mitochondrial	Q9WVM8	16.67	2.1	0.485	0.33			0.45	0.392		Urocanate hydratase	Q8VC12	8.95	4.6	0.656	0.629	0.661	0.592	0.589	0.604	0.668	0.55
																										Aldo-keto reductase family 1 member C13	Q8VC28	4.02	2.3	0.428	0.175	0.349	0.379	0.416		0.385
																										Triokinase/FMN cyclase	Q8VC30	24.22	14.4	0.565	0.528	0.556	0.536	0.569	0.524	0.544	0.56
																										Liver carboxylesterase 1	Q8VCC2	14.6	2.8	0.614	0.626	0.616	0.503	0.612	0.592	0.576	0.597
																										3-ketoacyl-CoA thiolase B, peroxisomal	Q8VCH0	7.72	8.1	0.848	0.818	0.828	0.785	0.868	0.795	0.883	0.807
																										Cystathionine gamma-lyase	Q8VCN5	21.42	9.7	0.61	0.576	0.568	0.572	0.577	0.594	0.548	0.671
																										Protein ABHD14B	Q8VCR7	8.07	3.6	0.505	0.467	0.495	0.445	0.554	0.445	0.442	0.503
																										Carboxylesterase 1D	Q8VCT4	12.28	14.5	0.58	0.601	0.619	0.598	0.604	0.559	0.604	0.543
																										Carboxylesterase 3B	Q8VCU1	12.95	4.8	0.593	0.651	0.591	0.567	0.622	0.573	0.578	0.593
																										Acyl-CoA synthetase family member 2, mitochondrial	Q8VCW8	21.96	6.1	0.475	0.431	0.438	0.444	0.44	0.394	0.437	0.33
																										ATP-citrate synthase	Q91V92	9.28	4.2	0.498	0.449	0.531	0.221	0.468	0.334	0.375	0.402
																										Acyl-coenzyme A synthetase ACSM1, mitochondrial	Q91VA0	17.62	5.5	0.422	0.384	0.417	0.392	0.396	0.433	0.385	0.321
																										Microsomal glutathione S-transferase 1	Q91VS7	6.09	4.2	0.586	0.544	0.593	0.59	0.605	0.553	0.596	0.562
																										Carboxylesterase 1F	Q91WU0	3.14	5.4	0.592	0.603	0.63	0.615	0.612	0.506	0.602	0.501
																										Glucokinase regulatory protein	Q91X44	15.1	2.2	0.613	0.584	0.545	0.579	0.584	0.543	0.606	0.567
																										Cytochrome P450 2C50	Q91X77	7.06	3	0.51	0.774	0.792	0.554	0.784	0.88	0.843	0.777
																										S-adenosylmethionine synthase isoform type-1	Q91X83	5.93	5.3	0.746	0.815	0.74	0.807	0.846	0.926	0.861	0.862
																										Formimidoyltransferase-cyclodeaminase	Q91XD4	3.9	7.2	0.555	0.482	0.492	0.518	0.525	0.501	0.503	0.57
																										Glycine N-acyltransferase	Q91XE0	15.75	4.9	0.314	0.352	0.272	0.366	0.386	0.345	0.362	0.327
																										Fructose-bisphosphate aldolase B	Q91Y97	2.97	14.9	0.745	0.726	0.721	0.716	0.762	0.74	0.758	0.738
																										Argininosuccinate lyase	Q91YI0	3.8	14.3	0.606	0.595	0.598	0.6	0.615	0.626	0.578	0.638
																										Glyoxylate reductase/hydroxypyruvate reductase	Q91Z53	13.16	2.6	0.545	0.456	0.459	0.497	0.502	0.462	0.434	0.458
																										UTP--glucose-1-phosphate uridylyltransferase	Q91ZJ5	17.42	3.8	0.692	0.686	0.665	0.665	0.692	0.676	0.688	0.697
																										Electron transfer flavoprotein-ubiquinone oxidoreductase, mitochondrial	Q921G7	2.8	2	0.384	0.48	0.456	0.457	0.51	0.295	0.445	0.376
																										3-ketoacyl-CoA thiolase A, peroxisomal	Q921H8	7.72	6.5	0.815	0.793	0.74	0.696	0.753	0.625	0.626	0.755
																										C-1-tetrahydrofolate synthase, cytoplasmic	Q922D8	13.34	3.9	0.573	0.554	0.506	0.529	0.56	0.501	0.514	0.498
																										Protein disulfide-isomerase A6	Q922R8	22.44	2.1	0.648	0.623	0.488	0.627	0.579	0.637	0.662	0.681
																										Transaldolase	Q93092	6.95	2	0.317	0.338	0.853	0.468	0.518	0.77	1.35	1.315
																										SEC14-like protein 2	Q99J08	7.95	3.3	0.598	0.605	0.668	0.637	0.636	0.606	0.6	0.603
																										Trifunctional enzyme subunit beta, mitochondrial	Q99JY0	10.2	4.1	0.43	0.408	0.4	0.428	0.405	0.457	0.431	0.427
																										Alpha-aminoadipic semialdehyde synthase, mitochondrial	Q99K67	24.11	4.4	0.344	0.463	0.428	0.33	0.49	0.372	0.217	0.48
																										Hydroxyacylglutathione hydrolase, mitochondrial	Q99KB8	2	2.2	0.616	0.622	0.489	0.617	0.66	0.361	0.457	0.51
																										Aconitate hydratase, mitochondrial	Q99KI0	8.42	3.1	0.412	0.434	0.411	0.363	0.379	0.396	0.364	0.413
																										Sarcosine dehydrogenase, mitochondrial	Q99LB7	9.06	8.5	0.386	0.373	0.389	0.375	0.357	0.37	0.379	0.374
																										Electron transfer flavoprotein subunit alpha, mitochondrial	Q99LC5	3.25	10.4	0.4	0.411	0.421	0.39	0.397	0.361	0.419	0.345
																										Cytosol aminopeptidase	Q9CPY7	22.96	3.2	0.545	0.501	0.522	0.471	0.462	0.437	0.449	0.419
																										6-phosphogluconolactonase	Q9CQ60	17.98	2.1	0.378	0.327	0.342	0.409	0.39	0.366	0.398	0.425
																										ATP synthase F(0) complex subunit B1, mitochondrial	Q9CQQ7	4.04	2.1	0.57	0.42	0.58	0.348	0.36	0.323	0.346	0.519
																										Acyl carrier protein, mitochondrial	Q9CR21	15.99	2	0.526		0.355	0.542	0.484	0.49	0.44	0.415
																										Cytochrome b-c1 complex subunit Rieske, mitochondrial	Q9CR68	19.7	2.5	0.199	0.301	0.278	0.274	0.424	0.273		0.393
																										Cytochrome b-c1 complex subunit 1, mitochondrial	Q9CZ13	8.17	3.6	0.308	0.342	0.219	0.351	0.258	0.344	0.348	0.264
																										Citrate synthase, mitochondrial	Q9CZU6	12.06	2.1	0.654	0.46	0.622	0.394	0.408	0.412	0.599	0.307
																										Phosphoglucomutase-1	Q9D0F9	12.8	4.9	0.483	0.432	0.349	0.458	0.456	0.424	0.412	0.44
																										Cytochrome c1, heme protein, mitochondrial	Q9D0M3	10.2	2.9	0.453	0.445	0.434	0.435	0.439	0.422	0.424	0.392
																										60S ribosomal protein L4	Q9D8E6	12.22	2.1	0.343	0.239	0.249	0.258	0.288	0.268	0.258	0.274
																										ATP synthase subunit O, mitochondrial	Q9DB20	17.23	3.2	0.348	0.268	0.359	0.355	0.415	0.293	0.319	0.291
																										Cytochrome b-c1 complex subunit 2, mitochondrial	Q9DB77	4.16	7.8	0.371	0.453	0.369	0.39	0.424	0.375	0.419	0.433
																										Probable imidazolonepropionase	Q9DBA8	21	4.4	0.374	0.319	0.35	0.349	0.349	0.321	0.337	0.355
																										Trans-1,2-dihydrobenzene-1,2-diol dehydrogenase	Q9DBB8	22.55	3.9	0.409	0.404	0.394	0.366	0.487	0.388	0.412	0.474
																										Alpha-aminoadipic semialdehyde dehydrogenase	Q9DBF1	7.65	5.2	0.441	0.432	0.449	0.43	0.465	0.571	0.438	0.45
																										Phosphoglycerate mutase 1	Q9DBJ1	9.92	3.7	0.511	0.49	0.491	0.492	0.486	0.463	0.461	0.502
																										Peroxisomal bifunctional enzyme	Q9DBM2	11.9	3.6	0.66	0.638	0.664	0.667	0.717	0.714	0.641	0.619
																										Dimethylglycine dehydrogenase, mitochondrial	Q9DBT9	17.3	10.8	0.394	0.356	0.345	0.364	0.398	0.366	0.353	0.343
																										NADH dehydrogenase [ubiquinone] 1 alpha subcomplex subunit 9, mitochondrial	Q9DC69	17.07	2.1	0.495	0.361	0.453	0.453	0.461	0.463	0.362	0.411
																										Phenazine biosynthesis-like domain-containing protein 1	Q9DCG6	8.72	2.9	0.523	0.446	0.449	0.527	0.493	0.489	0.5	0.579
																										NADH-cytochrome b5 reductase 3	Q9DCN2	10.45	3.6	0.715	0.486	0.542	0.448	0.691	0.371	0.385	0.52
																										4-hydroxy-2-oxoglutarate aldolase, mitochondrial	Q9DCU9	10.23	2.1	0.677	0.383	0.422	0.402	0.399	0.361	0.372	0.354
																										Electron transfer flavoprotein subunit beta	Q9DCW4	7.69	3.4	0.338	0.33	0.37	0.363	0.369	0.446	0.477	0.338
																										ATP synthase subunit d, mitochondrial	Q9DCX2	21.03	4	0.385	0.356	0.367	0.366	0.383	0.348	0.353	0.326
																										Methylmalonate-semialdehyde dehydrogenase [acylating], mitochondrial	Q9EQ20	13.75	5.3	0.368	0.358	0.392	0.311	0.376	0.288	0.327	0.309
																										Glycogen phosphorylase, liver form	Q9ET01	9.57	12.8	0.486	0.451	0.476	0.46	0.425	0.386	0.366	0.449
																										Isovaleryl-CoA dehydrogenase, mitochondrial	Q9JHI5	11.81	4.4	0.439	0.411	0.415	0.495	0.539	0.386	0.424	0.355
																										4-trimethylaminobutyraldehyde dehydrogenase	Q9JLJ2	13.99	4.2	0.446	0.441	0.43	0.433	0.423	0.423	0.422	0.47
																										Cytochrome P450 3A41	Q9JMA7	8.4	3.2	1.008	0.92	0.919	0.873	1.006	1.022	1.008	1.014
																										Fructose-1,6-bisphosphatase 1	Q9QXD6	19.34	11.2	0.644	0.626	0.617	0.615	0.635	0.589	0.648	0.619
																										Glycine N-methyltransferase	Q9QXF8	10.98	6.5	0.567	0.539	0.566	0.54	0.655	0.542	0.554	0.567
																										Calcium-binding mitochondrial carrier protein Aralar2	Q9QXX4	15.1	5.2	0.397	0.4	0.373	0.421	0.396	0.277	0.369	0.283
																										Protein NDRG2	Q9QYG0	3.35	2.8	0.399	0.403	0.396	0.415	0.681	0.567	0.655	0.458
																										Peroxisomal acyl-coenzyme A oxidase 1	Q9R0H0	8.48	7.4	0.809	0.814	0.903	0.796	0.834	0.378	0.77	0.575
																										S-formylglutathione hydrolase	Q9R0P3	19.68	3.6	0.459	0.434	0.424	0.454	0.48	0.42	0.452	0.503
																										Succinate--CoA ligase [ADP/GDP-forming] subunit alpha, mitochondrial	Q9WUM5	10.75	3.9	0.38	0.391	0.394	0.481	0.373	0.382	0.371	0.337
																										Maleylacetoacetate isomerase	Q9WVL0	4.7	6.2	0.467	0.445	0.432	0.45	0.45	0.457	0.445	0.484
																										Succinate--CoA ligase [GDP-forming] subunit beta, mitochondrial	Q9Z2I8	16.14	3.8	0.44	0.419	0.385	0.422	0.371	0.38	0.416	0.378
																										Phosphoenolpyruvate carboxykinase, cytosolic [GTP]	Q9Z2V4	18.35	2.2		0.828	0.752		0.807	0.846	0.653	0.741
[truncated: 133 more columns]

## Sheet: Fig. 3
Decreased in CR	ID	Con D0	CR D0	Con D9	CR D9	Con D14	CR D14	Con D20	CR D20	Con D25	CR D25	Con D27	CR D27	Con D28	CR D28	Con D29	CR D29	Con D30	CR D30	Con D31	CR D31	Con D32	CR D32	Con D40	CR D40	Con 42	CR D42	Con 73	CR D73	Con D170	CR D170		Increased in CR	ID	Con D0	Con D0	Con D9	CR D9	Con D14	CR D14	Con D20	CR D20	Con D25	CR D25	Con D27	CR D27	Con D28	CR D28	Con D29
Decreased in CR	1,4-alpha-glucan-branching enzyme																			-3.08	-3.76									-2.21	-2.27		Increased in CR	1,4-alpha-glucan-branching enzyme
Decreased in CR	10 kDa heat shock protein, mitochondrial	-2.76	-3.29									-3.29	-4.6																				Increased in CR	10 kDa heat shock protein, mitochondrial
Decreased in CR	14-3-3 protein zeta/delta			-1.55	2.82																												Increased in CR	14-3-3 protein zeta/delta			-1.55	2.82
Decreased in CR	2-aminomuconic semialdehyde dehydrogenase	1.37	1.36	0.69	-0.11	1.53	1	-0.14	0.44	-1.28	-0.14	1.36	0.93			0.82	-0.3	-0.51	-0.58	1.54	-0.24			3.35	-0.17	2.81	1.34	1.76	0.93	1.74	1.08		Increased in CR	2-aminomuconic semialdehyde dehydrogenase							-0.14	0.44	-1.28	-0.14
Decreased in CR	2-hydroxyacyl-CoA lyase 1																									5.49	5.48						Increased in CR	2-hydroxyacyl-CoA lyase 1
Decreased in CR	2-iminobutanoate/2-iminopropanoate deaminase	-0.78	-1.09	0.44	0.01	-0.2	-0.8	0.17	0.06	-0.35	-0.3	-1.09	-1.2			-1.12	-2.18	-0.64	-2.22	-1.14	-4.39			-0.45	-1.53	0.8	-0.06	1.22	0.96	-0.05	-0.35		Increased in CR	2-iminobutanoate/2-iminopropanoate deaminase									-0.35	-0.3
Decreased in CR	2,4-dienoyl-CoA reductase, mitochondrial	-2.96	-3.64									-3.64	-3.59											2.88	-0.21	-1.82	-2.77						Increased in CR	2,4-dienoyl-CoA reductase, mitochondrial											-3.64	-3.59
Decreased in CR	3-hydroxyacyl-CoA dehydrogenase type-2	-2.65	-3	-1.97	0.1	-1.79	-1.85	-3.33	-1.99	-2.64	-3.3	-3	-3.42	1.17	0.27	-3.63	-3.7	-1.55	-3.8	-1.93	-3.11	-5.6	-0.28	-0.19	-3.54	-0.38	-3.93	-0.98	-2.8	-1.27	-1.4		Increased in CR	3-hydroxyacyl-CoA dehydrogenase type-2			-1.97	0.1			-3.33	-1.99
Decreased in CR	3-hydroxyanthranilate 3,4-dioxygenase	-0.36	0.62	1.08	0.12	-0.49	-0.19	-0.11	0.08	-0.41	-1.26	0.62	-0.47			0.27	-0.33	-0.76	-1.59	0.7	-2.17					2.11	1.24	2.09	1.96				Increased in CR	3-hydroxyanthranilate 3,4-dioxygenase	-0.36	0.62			-0.49	-0.19	-0.11	0.08
Decreased in CR	3-hydroxyisobutyrate dehydrogenase, mitochondrial									-1.74	-2.24									-2.27	-3.81												Increased in CR	3-hydroxyisobutyrate dehydrogenase, mitochondrial
Decreased in CR	3-hydroxyisobutyryl-CoA hydrolase, mitochondrial			-0.95	-2.81	-0.33	-2.22	0.16	-1.56																								Increased in CR	3-hydroxyisobutyryl-CoA hydrolase, mitochondrial
Decreased in CR	3-ketoacyl-CoA thiolase A, peroxisomal	-1.81	-1.9	5.44	5.26	4.18	3.1	5	5.08	3.89	5.01	-1.9	-1.55	5.6	5.25	-2.28	-1.55			3.06	-2.11	5.4	4.76	5.68	3.78	5.71	5.2	4.87	5.3	5.44	5.41		Increased in CR	3-ketoacyl-CoA thiolase A, peroxisomal							5	5.08	3.89	5.01	-1.9	-1.55			-2.28
Decreased in CR	3-ketoacyl-CoA thiolase B, peroxisomal			5.79	6.44	5.08	5.36	5.8	5.3	4.25	4.41							4.89	0.74	3.66	0.94			5.99	2.09	5.9	5.39	5.06	5.2	5.85	6.28		Increased in CR	3-ketoacyl-CoA thiolase B, peroxisomal			5.79	6.44	5.08	5.36			4.25	4.41
Decreased in CR	3-ketoacyl-CoA thiolase, mitochondrial	-2.03	-1.92	-1.33	-0.55	-1.28	-1.93	-0.65	-1.38	-1.07	-1.98	-1.92	-2.71	-0.48	0.1	-2.13	-3.05	-1.29	-2.9	-2.31	-2.84	-0.11	-1.51	-1.96	-3.47	-1.11	-2.03	-0.63	-1.82	-0.99	-1.44		Increased in CR	3-ketoacyl-CoA thiolase, mitochondrial	-2.03	-1.92	-1.33	-0.55									-0.48	0.1
Decreased in CR	4-aminobutyrate aminotransferase, mitochondrial	-0.78	-1.08	0.44	0.59	0.63	0.83	-0.67	0.33	0.82	-0.6	-1.08	-3.42	0.21	-0.47	-1.38	-2.78	0.72	-1.45	-0.79	-1.35	0.3	-2.05	-0.27	-0.72	-0.07	-1.09	0.16	-0.26	1.43	0.45		Increased in CR	4-aminobutyrate aminotransferase, mitochondrial			0.44	0.59	0.63	0.83	-0.67	0.33
Decreased in CR	4-hydroxy-2-oxoglutarate aldolase, mitochondrial	-2.21	-1.9			-0.23	-1.74					-1.9	-2.62			-2.31	-2.55			-0.87	-2.85			-3.09	-4	-0.91	-2.31						Increased in CR	4-hydroxy-2-oxoglutarate aldolase, mitochondrial	-2.21	-1.9
Decreased in CR	4-hydroxyphenylpyruvate dioxygenase	-1.05	-1.68			5.92	5.11			3.13	5.53	-1.68	-3.27			-0.07	-6.03	5.18	1.8	4.69	1.09			6.52	4.39	5.78	5.82			5.23	4.38		Increased in CR	4-hydroxyphenylpyruvate dioxygenase									3.13	5.53
Decreased in CR	4-trimethylaminobutyraldehyde dehydrogenase			0.79	1	-0.74	-0.79	0.19	0.22	-6.23	-1.72									-1.68	-2.79			-0.66	-0.56	0.46	-0.64						Increased in CR	4-trimethylaminobutyraldehyde dehydrogenase			0.79	1			0.19	0.22	-6.23	-1.72
Decreased in CR	40S ribosomal protein S13					-2.55	-1.69																			-1.84	-4.46			-2.33	-1.59		Increased in CR	40S ribosomal protein S13					-2.55	-1.69
Decreased in CR	40S ribosomal protein S14									-3.23	1.19																						Increased in CR	40S ribosomal protein S14									-3.23	1.19
Decreased in CR	40S ribosomal protein S15																									1.07	1.83						Increased in CR	40S ribosomal protein S15
Decreased in CR	40S ribosomal protein S17					-1.72	-1.79																			-2.09	-0.94						Increased in CR	40S ribosomal protein S17
Decreased in CR	40S ribosomal protein S2																			-3.33	1.01					-2.22	-1.38			-2.04	-1.03		Increased in CR	40S ribosomal protein S2
Decreased in CR	40S ribosomal protein S20					-4.4	-3.99			-3.96	-4.06																						Increased in CR	40S ribosomal protein S20					-4.4	-3.99
Decreased in CR	40S ribosomal protein S3a																									0.38	0.67						Increased in CR	40S ribosomal protein S3a
Decreased in CR	40S ribosomal protein S4, X isoform					-1.85	-2.2																										Increased in CR	40S ribosomal protein S4, X isoform
Decreased in CR	40S ribosomal protein S7			-1.71	-2.34	-2.15	-1.8											-2.64	-2.46			-1.91	-2.07			-1.16	-0.41						Increased in CR	40S ribosomal protein S7					-2.15	-1.8
Decreased in CR	40S ribosomal protein SA																									-3.41	-2.45						Increased in CR	40S ribosomal protein SA
Decreased in CR	6-phosphogluconolactonase	-0.01	-0.14			-1.86	-1.39					-0.14	-0.38			-0.19	-1.4																Increased in CR	6-phosphogluconolactonase					-1.86	-1.39
Decreased in CR	60 kDa heat shock protein, mitochondrial	-2.01	-1.84	-2.25	-1.6	-1.54	-2.22	-2.1	-2.51	-2	-3.04	-1.84	-2.43	-1.26	-0.97	-1.8	-2.57	-2.04	-3.36	-2.85	-4.32	-1.06	-1.75	-2.17	-3.58	-1.05	-2.5	-1.66	-2.24	-0.76	-1.53		Increased in CR	60 kDa heat shock protein, mitochondrial
Decreased in CR	60 kDa heat shock protein, mitochondrial			-1.33	-2.11			-1.79	-2.74	-2.65	-3.2							-2.64	-3.11														Increased in CR	60 kDa heat shock protein, mitochondrial	-2.01	-1.84	-2.25	-1.6									-1.26	-0.97
Decreased in CR	60S acidic ribosomal protein P0					-3.93	1.06											-0.88	-2.38														Increased in CR	60S acidic ribosomal protein P0					-3.93	1.06
Decreased in CR	60S acidic ribosomal protein P1					-3.06	-2.88																			-2.87	-2.17						Increased in CR	60S acidic ribosomal protein P1					-3.06	-2.88
Decreased in CR	60S acidic ribosomal protein P2					-0.87	-0.42																			0.56	2.2			1.04	0.6		Increased in CR	60S acidic ribosomal protein P2					-0.87	-0.42
Decreased in CR	60S ribosomal protein L10a					-2.45	-2.14																										Increased in CR	60S ribosomal protein L10a					-2.45	-2.14
Decreased in CR	60S ribosomal protein L12					-3.2	-3.17																										Increased in CR	60S ribosomal protein L12					-3.2	-3.17
Decreased in CR	60S ribosomal protein L18	-3.43	-3.32									-3.32	-2.92			-3.14	-2.12																Increased in CR	60S ribosomal protein L18	-3.43	-3.32									-3.32	-2.92			-3.14
Decreased in CR	60S ribosomal protein L22					-2.88	-3.33																										Increased in CR	60S ribosomal protein L22
Decreased in CR	60S ribosomal protein L29			-1.43	-2.31	-2.74	-1.75	-1.35	-1.42																	-0.86	-0.91						Increased in CR	60S ribosomal protein L29					-2.74	-1.75
Decreased in CR	60S ribosomal protein L4	-2.81	-3.14			-3.25	-3.26					-3.14	-2.31			-2.91	-2.52																Increased in CR	60S ribosomal protein L4											-3.14	-2.31			-2.91
Decreased in CR	Acetyl-CoA acetyltransferase, cytosolic	0.03	-0.18	1.03	0.39	0.96	0.57	-0.37	-0.04	0.36	-0.57	-0.18	-3.14	1.61	1.79	0.16	-3.13	0.24	0.01	-2.19	0.1	1.04	0.94	1.19	0.25	1.61	0.06			1.67	0.61		Increased in CR	Acetyl-CoA acetyltransferase, cytosolic							-0.37	-0.04					1.61	1.79
Decreased in CR	Acetyl-CoA acetyltransferase, mitochondrial	-1.13	-1.05	-0.86	-0.77	-1.42	-2.17	-0.24	-1.56	-3.13	-1.12	-1.05	-2			-1.93	-2.59	-2.05	-3.1	-2.07	-3.38			-1.5	-2.87	-0.31	-2.09			-0.2	0.06		Increased in CR	Acetyl-CoA acetyltransferase, mitochondrial	-1.13	-1.05	-0.86	-0.77					-3.13	-1.12
Decreased in CR	Aconitate hydratase, mitochondrial	-3.14	-4.5	-2.82	-0.81	-1.23	-1.49	-4.3	-1.8	-2.12	-3.5	-4.5	-3.2			-2.45	-2.88	-5.3	-3.92	-2.35	-2.38			-2.86	-2.35	-0.74	-2.65	-5.16	-5.33	-1.33	-1.64		Increased in CR	Aconitate hydratase, mitochondrial			-2.82	-0.81			-4.3	-1.8			-4.5	-3.2
Decreased in CR	Actin, alpha cardiac muscle 1	-0.03	-0.36									-0.36	-1.04			-0.74	-1.24							-0.91	-2.41								Increased in CR	Actin, alpha cardiac muscle 1
Decreased in CR	Actin, alpha skeletal muscle			0.1	-0.79	-0.57	-0.77	-0.49	-0.26	-0.78	-0.47			-0.58	-0.32			-0.97	-1.35	-0.28	-1.72	-0.03	-0.63			0.63	-0.03						Increased in CR	Actin, alpha skeletal muscle							-0.49	-0.26	-0.78	-0.47			-0.58	-0.32
Decreased in CR	Actin, aortic smooth muscle																													-1.38	-1.1		Increased in CR	Actin, aortic smooth muscle
Decreased in CR	Actin, cytoplasmic 1	-0.03	0									0	-0.37			-0.05	-0.12																Increased in CR	Actin, cytoplasmic 1	-0.03	0
Decreased in CR	Actin, cytoplasmic 2			-0.06	-0.38	-0.25	-0.44	-0.3	-0.26	-0.7	-0.97			-0.62	-0.51			-1.24	-0.57	-0.31	-1.3	-0.15	-0.58	-0.74	-1.26	0.38	0.05	0.8	0.07	-0.43	-0.56		Increased in CR	Actin, cytoplasmic 2							0.71	1.06
Decreased in CR	Actin, cytoplasmic 2			1.6	1.01			0.71	1.06																								Increased in CR	Actin, cytoplasmic 2							-0.3	-0.26					-0.62	-0.51
Decreased in CR	Acyl carrier protein, mitochondrial					-0.18	-0.44																										Increased in CR	Acyl carrier protein, mitochondrial
Decreased in CR	Acyl-CoA synthetase family member 2, mitochondrial	-1.91	-1.73	-1.73	-1	-0.6	-1.31	-1.21	-1.67	-1.42	-2.41	-1.73	-3.48			-2	-4.08	-1.58	-3.27	-2.55	-3.08			-0.46	-2.54	-0.11	-2.43			0.54	-0.26		Increased in CR	Acyl-CoA synthetase family member 2, mitochondrial	-1.91	-1.73	-1.73	-1
Decreased in CR	Acyl-CoA-binding protein	1.31	1.56	1.81	-1.62	1.43	1.16			1.09	0.85	1.56	1.57			1.39	1.55	1.02	1.82	0.67	-0.17			1.6	0.39	2.57	1.87	2.17	1.17	2.37	1.69		Increased in CR	Acyl-CoA-binding protein	1.31	1.56									1.56	1.57			1.39
Decreased in CR	Acyl-coenzyme A synthetase ACSM1, mitochondrial			-1.76	-0.61	-1.25	-1.56	-2.29	-1.98	-2.12	-1.76			0.01	5.71			-1.99	-2.5	-3.29	-4.69	7.02	3.76	-0.96	-3.99	-0.18	-1.13	-0.89	-1.6	0.93	0.37		Increased in CR	Acyl-coenzyme A synthetase ACSM1, mitochondrial			-1.76	-0.61			-2.29	-1.98	-2.12	-1.76			0.01	5.71
Decreased in CR	Acyl-protein thioesterase 1													0.65	0.2							-2.67	-1.68										Increased in CR	Acyl-protein thioesterase 1
Decreased in CR	Adenosine kinase	1.4	1.57	2.42	1.6	0.84	1.8	1.05	1.51	0.6	1.3	1.57	1.76	2.81	2.95	1.6	1.65	1.14	1.3	1.28	-0.95	2.3	1.36	1.96	1.13	0.92	1.13	3.12	2.49	2.96	1.9		Increased in CR	Adenosine kinase	1.4	1.57			0.84	1.8	1.05	1.51	0.6	1.3	1.57	1.76	2.81	2.95	1.6
Decreased in CR	Adenosylhomocysteinase	0.87	0.88	2.32	1.66	1.77	1.98	2.69	1.48	2.02	1.17	0.88	0.59	2.53	2.75	0.75	0.87	1.55	0.28	0.99	-0.23	1.93	0.31	1.58	0.42	2.31	1.3	2.27	1.1	3.21	2.17		Increased in CR	Adenosylhomocysteinase	0.87	0.88			1.77	1.98							2.53	2.75	0.75
Decreased in CR	Adenylate kinase 2, mitochondrial	-2.74	-3.27					-0.66	-1.45	-1.18	-0.5	-3.27	-2.99			-1.96	-3.6			-1.94	-1.05					-0.44	-1.58						Increased in CR	Adenylate kinase 2, mitochondrial									-1.18	-0.5	-3.27	-2.99
Decreased in CR	ADP/ATP translocase 1																									1.13	-0.71						Increased in CR	ADP/ATP translocase 1
Decreased in CR	ADP/ATP translocase 2			0.42	0.04	-2.49	-3.08	0.6	-0.18	-1.62	-0.87							-0.47	-1.85							0.26	-0.64						Increased in CR	ADP/ATP translocase 2									-1.62	-0.87
Decreased in CR	Aflatoxin B1 aldehyde reductase member 2	0.06	0.17									0.17	-0.29			-0.08	-0.49																Increased in CR	Aflatoxin B1 aldehyde reductase member 2	0.06	0.17
Decreased in CR	Agmatinase, mitochondrial					-1.96	-0.79																										Increased in CR	Agmatinase, mitochondrial					-1.96	-0.79
Decreased in CR	Alanine aminotransferase 1	-1	-1.25			2.53	4.93					-1.25	-0.86			-1.02	-1.57									1.63	-0.79						Increased in CR	Alanine aminotransferase 1					2.53	4.93					-1.25	-0.86
Decreased in CR	Alanine--tRNA ligase, cytoplasmic																	-0.17	-2														Increased in CR	Alanine--tRNA ligase, cytoplasmic
Decreased in CR	Alcohol dehydrogenase 1	-0.52	-0.65	0.88	0.23	-0.46	-0.44	0.77	0.43	-0.06	0.06	-0.65	-0.69	0.65	0.5	-0.46	0.05	-0.09	-0.26	-0.64	-1.06	0.81	0.23	0.28	-0.02	0.97	0.24	0.63	0.08	0.71	0.19		Increased in CR	Alcohol dehydrogenase 1					-0.46	-0.44			-0.06	0.06					-0.46
Decreased in CR	Alcohol dehydrogenase class-3			-0.92	-2.04	-1.02	-1.6	-3.14	-3.46	-0.64	-1.5			-1.57	-2.24			-1.21	-1.5	-3.21	-0.92	-0.49	-3.73	1.56	0.58	-0.2	-1.73			0	-0.68		Increased in CR	Alcohol dehydrogenase class-3
Decreased in CR	Aldehyde dehydrogenase X, mitochondrial																			-0.79	-0.73					-2.64	-0.31			-4.25	-2.14		Increased in CR	Aldehyde dehydrogenase X, mitochondrial
Decreased in CR	Aldehyde dehydrogenase, cytosolic 1	-0.17	-0.29			1.37	1.12					-0.29	-0.25	1.63	1.25	-0.06	0.8			0.72	-0.2	1.53	0.7	2.04	0.79	2.44	1.56			2.33	1.82		Increased in CR	Aldehyde dehydrogenase, cytosolic 1											-0.29	-0.25			-0.06
Decreased in CR	Aldehyde dehydrogenase, mitochondrial	2.23	3.1	4.2	3.11	3.55	3.51	3.62	3.54	3.6	3.39	3.1	2.36			3.12	2.31	3.23	2.02	3.16	1.04			3.08	1.87	4.41	3.15	4.23	3.04	4.34	3.9		Increased in CR	Aldehyde dehydrogenase, mitochondrial	2.23	3.1
Decreased in CR	Aldehyde oxidase 3			3.81	2.94	2.95	1.9	1.49	3.09	4.2	3.05									1.98	3.13					4.53	-0.78			4.35	4.86		Increased in CR	Aldehyde oxidase 3							1.49	3.09
Decreased in CR	Aldo-keto reductase family 1 member C13	-3.54	-0.14	0.99	1.81	-2.33	-1.3	4.09	-0.28																					0.67	1.22		Increased in CR	Aldo-keto reductase family 1 member C13	-3.54	-0.14	0.99	1.81	-2.33	-1.3
Decreased in CR	Aldose 1-epimerase																			-0.56	-4.81												Increased in CR	Aldose 1-epimerase
Decreased in CR	Alpha-1-antitrypsin 1-1					3.45	4.63													3.94	1.38					6	4.45						Increased in CR	Alpha-1-antitrypsin 1-1					3.45	4.63
Decreased in CR	Alpha-aminoadipic semialdehyde dehydrogenase	-0.97	-0.59	-1.16	-1.25	-0.73	-0.08	-0.36	-1.42	-0.41	-1.49	-0.59	-1.74			-0.53	-1.86	-1.33	-2.83	-1.18	-3.48			-1.5	-2.67	0.62	-1.1	-0.12	-0.6	-0.18	-0.56		Increased in CR	Alpha-aminoadipic semialdehyde dehydrogenase	-0.97	-0.59			-0.73	-0.08
Decreased in CR	Alpha-aminoadipic semialdehyde synthase, mitochondrial	-2.8	-2.9	-1.26	2.19	-1.44	-1.47	-0.76	-1.25	-0.28	-3.12	-2.9	-2.33			-3.05	-2.65	1.69	-3.89	-3.08	-3.27					-0.24	-2.1	-1.86	-3.13	-0.15	-2.88		Increased in CR	Alpha-aminoadipic semialdehyde synthase, mitochondrial			-1.26	2.19							-2.9	-2.33			-3.05
Decreased in CR	Alpha-enolase	0.3	0.2	1.19	0.34	0.2	0.05	0.67	0.32	-0.13	-0.05	0.2	-0.13	1.08	0.34	0	0.61	-0.16	0.09	0.23	-1.42	0.79	0.2	0.46	-0.42	1.37	0.82	1.24	0.95	0.91	0.36		Increased in CR	Alpha-enolase									-0.38	1.72
Decreased in CR	Alpha-enolase									-0.38	1.72							-0.26	-1.12														Increased in CR	Alpha-enolase									-0.13	-0.05					0
Decreased in CR	Amine oxidase [flavin-containing] B			-0.18	5.57	-0.75	-0.38	0.37	-0.56																	1.15	-1.1						Increased in CR	Amine oxidase [flavin-containing] B			-0.18	5.57	-0.75	-0.38
Decreased in CR	Annexin A5					-0.25	-0.91													0.34	0.58					1.77	1.18			0.86	-1.64		Increased in CR	Annexin A5
Decreased in CR	Apolipoprotein A-I					-0.09	5.27																					5.82	6.76	1.99	5.54		Increased in CR	Apolipoprotein A-I					-0.09	5.27
Decreased in CR	Apolipoprotein B-100													0.13	-0.61							0.57	-1.49										Increased in CR	Apolipoprotein B-100
Decreased in CR	Arginase-1	-0.59	-0.71	0.39	0.34	-0.33	0.48	0.89	0.05	0.48	-0.12	-0.71	-1.02	0.53	-2.01	-0.44	-0.81	0	0.28	-0.57	-1.08	0.09	-1.19	0.51	-1.08	1.17	0.59	1.39	0.37	0.4	0.04		Increased in CR	Arginase-1					-0.33	0.48
Decreased in CR	Argininosuccinate lyase	0.66	0.03	1.38	1.88	1.73	1.95	1.96	1.02	1.92	0.42	0.03	0.24	0.65	0.39	-0.6	0.11	1.38	-0.2	1	-0.89	1.37	-0.15	1.56	0.6	2.57	1.1	1.39	1.4	1.25	1.2		Increased in CR	Argininosuccinate lyase			1.38	1.88	1.73	1.95					0.03	0.24			-0.6
Decreased in CR	Argininosuccinate synthase	1.15	0.96	1.48	1.28	1.4	1.64	2.02	1.13	1.45	0.39	0.96	0.5	2.16	0.99	1.39	0.63	1.01	0.66	0.61	-0.34	1.4	0.23	1.72	0.39	2.2	1.28	1.6	1.29	2.09	1.16		Increased in CR	Argininosuccinate synthase					1.4	1.64
Decreased in CR	Aspartate aminotransferase, cytoplasmic			1.76	-0.62	1.88	2.38	-1.95	-1.22	-1.41	-0.16			2.03	0.34			-1.23	-0.41	-0.49	-1.06	0.32	-1.15	-0.64	-0.33	1.27	0.76			0.91	0.43		Increased in CR	Aspartate aminotransferase, cytoplasmic					1.88	2.38	-1.95	-1.22	-1.41	-0.16
Decreased in CR	Aspartate aminotransferase, mitochondrial	-2.54	-2.71	-1.03	-1.58	-1.37	-1.86	-1.69	-1.73	-2.26	-2.29	-2.71	-2.83	-1.59	-2.49	-2.31	-3.19	-1.59	-1.77	-1.97	-3.64	-1.53	-2.6	-2.05	-3.44	-0.44	-1.73	-0.28	-1.09	-0.61	-1.7		Increased in CR	Aspartate aminotransferase, mitochondrial
Decreased in CR	ATP synthase F(0) complex subunit B1, mitochondrial	-3.58	-3.23			-0.1	-1.51					-3.23	-4.22			-2.94	-4.03																Increased in CR	ATP synthase F(0) complex subunit B1, mitochondrial	-3.58	-3.23
Decreased in CR	ATP synthase subunit alpha, mitochondrial	-2.08	-2.07	-1.56	-1.36	-1.29	-1.68	-1.38	-1.92	-1.59	-1.74	-2.07	-2.58	-2.26	-2.54	-1.98	-2.89	-1.83	-2.99	-2.76	-1.67	-1.9	-1.69	-2.53	-3.26	-0.72	-1.71	-2.18	-1.66	-0.29	-1.76		Increased in CR	ATP synthase subunit alpha, mitochondrial	-2.08	-2.07	-1.56	-1.36
Decreased in CR	ATP synthase subunit beta, mitochondrial	-2.73	-2.43	-2.41	-2.4	-2.14	-2.39	-1.93	-2.66	-2.35	-3.08	-2.43	-3.01	-1.97	-2.68	-2.74	-3.16	-2.78	-2.97	-3.18	-3.12	-2.07	-2.43	-2.23	-2.93	-1.26	-2.18	-1.34	-1.97	-1.33	-1.34		Increased in CR	ATP synthase subunit beta, mitochondrial							-1.77	2.77
Decreased in CR	ATP synthase subunit beta, mitochondrial							-1.77	2.77	-0.66	-3.01																						Increased in CR	ATP synthase subunit beta, mitochondrial	-2.73	-2.43	-2.41	-2.4
Decreased in CR	ATP synthase subunit d, mitochondrial			-1.44	-1.32	-1.79	-2.03	-2.6	-1.66	0.06	-2.83							-1.92	-4.02							-1.33	-1.82						Increased in CR	ATP synthase subunit d, mitochondrial			-1.44	-1.32			-2.6	-1.66
Decreased in CR	ATP synthase subunit O, mitochondrial			-1.84	-2.57	-2.34	-2.38	0.47	-1.62	-1.76	-2.65															-3.49	-1.81						Increased in CR	ATP synthase subunit O, mitochondrial
Decreased in CR	ATP-binding cassette sub-family D member 3					2.8	3.41																										Increased in CR	ATP-binding cassette sub-family D member 3					2.8	3.41
Decreased in CR	ATP-citrate synthase	-1.74	-1.43			-0.93	-1.39					-1.43	-1.28			-1.16	-1.71													5.39	5.35		Increased in CR	ATP-citrate synthase	-1.74	-1.43									-1.43	-1.28
Decreased in CR	ATP-dependent RNA helicase DDX3X					4.23	4.5																										Increased in CR	ATP-dependent RNA helicase DDX3X					4.23	4.5
Decreased in CR	Beta-actin-like protein 2			0.04	-0.54	0.14	-0.03	-0.74	-0.57	-0.8	-1.02							-1	0.24	-0.63	-1.27			-0.2	-1.31	0.57	0.45						Increased in CR	Beta-actin-like protein 2							-0.74	-0.57
Decreased in CR	Beta-enolase																			-1.21	-1.89												Increased in CR	Beta-enolase
Decreased in CR	Betaine--homocysteine S-methyltransferase 1	0.99	0.25	2.48	1.01	1.28	2.07	1.7	1.18	1.65	0.47	0.25	0.26	1.49	1.52	0.86	0.58	0.81	0.98	0.76	-1.26	1.24	0.19	1.15	0.13	2.16	1.41	0.6	0.96	2.34	1.71		Increased in CR	Betaine--homocysteine S-methyltransferase 1					1.28	2.07					0.25	0.26	1.49	1.52
Decreased in CR	Bifunctional 3'-phosphoadenosine 5'-phosphosulfate synthase 2																									3.93	2.19						Increased in CR	Bifunctional 3'-phosphoadenosine 5'-phosphosulfate synthase 2
Decreased in CR	Bifunctional epoxide hydrolase 2	1.35	-0.26	1.87	2.2	1.95	2.28	2.48	1.56	1.32	1.15	-0.26	-0.99	2.37	1.81	0.67	-1.75	1.61	-2.35	0.94	1.73	1.83	1.78	1.33	-1.64	2.81	1.43	2.95	1.83	2.69	2.67		Increased in CR	Bifunctional epoxide hydrolase 2			1.87	2.2	1.95	2.28
Decreased in CR	C-1-tetrahydrofolate synthase, cytoplasmic	-0.35	-0.57	0.69	-0.77	0.83	0.49	0.46	-0.24	-0.43	0.2	-0.57	-1.27			-0.55	-1.08	-1.54	-1.22	-0.19	-1.07			4.54	-1.22	0.84	0.19	0.97	0.94	1.53	1.11		Increased in CR	C-1-tetrahydrofolate synthase, cytoplasmic									-0.43	0.2
Decreased in CR	Calcium-binding mitochondrial carrier protein Aralar2	-1.24	-0.71	-1.33	-2.1	-1.34	-2.36	1.58	-1.74	1.75	-3.19	-0.71	-2.43	-0.59	-3.62	-1.06	-1.44	-2.27	-4.87			-1.75	-3.93			-0.74	-3.33	-1.06	-2.28				Increased in CR	Calcium-binding mitochondrial carrier protein Aralar2	-1.24	-0.71
Decreased in CR	Calreticulin					0.83	3.18													2.15	-3.34												Increased in CR	Calreticulin					0.83	3.18
Decreased in CR	Carbamoyl-phosphate synthase [ammonia], mitochondrial	-2.09	-2.15	-1.39	-1.62	-1.49	-1.6	-1.19	-2.27	-1.49	-2.44	-2.15	-2.67	-1.92	-2.69	-2.13	-2.82	-1.92	-2.62	-2.31	-3.59	-1.82	-3.07	-1.96	-3.12	-1.04	-2.58	-0.85	-1.73	-0.89	-1.63		Increased in CR	Carbamoyl-phosphate synthase [ammonia], mitochondrial
Decreased in CR	Carbamoyl-phosphate synthase [ammonia], mitochondrial			-1.24	-1.26			-0.62	-1.26	-0.93	-1.72																						Increased in CR	Carbamoyl-phosphate synthase [ammonia], mitochondrial
Decreased in CR	Carbonic anhydrase 2	-5.61	-6.12			-5.43	-5.34					-6.12	-6.16			-5.69	-6.26			-6.42	-6.06			-5.36	-5.93	-3.65	-5.04			-5.4	-5.74		Increased in CR	Carbonic anhydrase 2					-5.43	-5.34
Decreased in CR	Carbonic anhydrase 3	-0.18	-0.57	-0.25	-0.16	-0.23	-0.9	0.26	0.1	-1	-0.73	-0.57	-0.4	0.57	1.77	-1.21	-0.47	-0.79	-0.14	-0.76	-0.79	0	1.24	-0.18	-0.97	0.91	1.49	1.1	0.39	0.1	0.96		Increased in CR	Carbonic anhydrase 3			-0.25	-0.16					-1	-0.73	-0.57	-0.4	0.57	1.77	-1.21
Decreased in CR	Carboxylesterase 1D	1.8	1.83	1.23	1.72	1.72	1.39	1.54	1.08	0.85	0.96	1.83	1.8	2.83	3.31	1.22	1.33	1.12	0.16	1.66	0.19	2.39	2.08	2.04	0.72	2.75	2.05	1.51	0.36	2.5	1.65		Increased in CR	Carboxylesterase 1D	1.8	1.83	1.23	1.72					0.85	0.96			2.83	3.31	1.22
Decreased in CR	Carboxylesterase 1E																			0.67	-0.53												Increased in CR	Carboxylesterase 1E
Decreased in CR	Carboxylesterase 1F	0.55	0.59	1.84	0.04	1.88	1.05	2.12	2	1.59	0.56	0.59	-0.74			-0.45	-0.42	2.37	-0.89	1.33	-1.14			0.26	-0.87	2.59	1.92	1.45	1.6				Increased in CR	Carboxylesterase 1F	0.55	0.59													-0.45
Decreased in CR	Carboxylesterase 3A	2.13	1.6	2.44	2.6	2.17	1.77	2.39	1.77	2.31	1.36	1.6	1.07	2.77	2.94	2.57	-0.2	1.88	0.85	2.1	-1.52	2.77	1.58	1.79	-2.87	3.12	1.42	3.22	1.45	3.41	3.07		Increased in CR	Carboxylesterase 3A			2.44	2.6									2.77	2.94
Decreased in CR	Carboxylesterase 3B	1.1	-0.38	2.98	2.7	1.74	1.6	3.35	2.85	3.59	3.04	-0.38	-0.02					1.38	3.69	1.39	-0.34			1.93	-1.45	2.19	1.29	2.72	1.49	2.75	2.49		Increased in CR	Carboxylesterase 3B											-0.38	-0.02
Decreased in CR	Catalase	3.47	3.19	7.33	4.81	6	6.47	7.1	6.87	3.27	6.81	3.19	3.3	6.28	4.31	2.98	2.22	6.28	0.78	6.05	1	5.76	5.98	6.51	2.67	6.76	6.39	6.51	6.48	6.8	6.93		Increased in CR	Catalase					6	6.47			3.27	6.81	3.19	3.3
Decreased in CR	Catechol O-methyltransferase					2.33	2.12																										Increased in CR	Catechol O-methyltransferase
Decreased in CR	Citrate synthase, mitochondrial	-3.26	-3.22	-2.5	-1.94	0.71	-0.83	-1.24	-2.2	-4.09	-2.24	-3.22	-3.77			-2.63	-4.23			-1.6	-3.97			-2.01	-3.19	-0.24	-1.81						Increased in CR	Citrate synthase, mitochondrial	-3.26	-3.22	-2.5	-1.94					-4.09	-2.24
Decreased in CR	Clathrin heavy chain 1					-0.76	-0.44																			-0.31	0.3						Increased in CR	Clathrin heavy chain 1					-0.76	-0.44
Decreased in CR	Creatine kinase M-type																			-5.13	-5.09												Increased in CR	Creatine kinase M-type
Decreased in CR	Cullin-associated NEDD8-dissociated protein 1																													2.11	1.89		Increased in CR	Cullin-associated NEDD8-dissociated protein 1
Decreased in CR	Cystathionine gamma-lyase	0.03	-0.25	1.28	0.59	1.45	1.69	0.39	0.39	2.33	0.27	-0.25	-0.45	0.52	-0.08	-0.04	-0.21	0.3	-0.26	0.46	-0.61	0.69	-0.95	0.62	0.11	1.46	0.85	0.78	-0.05	1.53	1		Increased in CR	Cystathionine gamma-lyase					1.45	1.69
Decreased in CR	Cysteine sulfinic acid decarboxylase	0.1	0.07	-0.27	1.69			2.05	0.37	0.42	0.95	0.07	0.86			0.36	-0.69							0.87	-1.22	2.23	-0.19						Increased in CR	Cysteine sulfinic acid decarboxylase			-0.27	1.69					0.42	0.95	0.07	0.86
Decreased in CR	Cytochrome b-c1 complex subunit 1, mitochondrial					-2.76	-2.78																			-1.55	-2.88						Increased in CR	Cytochrome b-c1 complex subunit 1, mitochondrial
Decreased in CR	Cytochrome b-c1 complex subunit 2, mitochondrial			0.58	-0.67	-1.37	-1.12	-1.36	0.31	-1.35	-0.5							-2.01	-4.56							-0.86	-0.86						Increased in CR	Cytochrome b-c1 complex subunit 2, mitochondrial					-1.37	-1.12	-1.36	0.31	-1.35	-0.5
Decreased in CR	Cytochrome b-c1 complex subunit Rieske, mitochondrial					-3.39	-1.87																										Increased in CR	Cytochrome b-c1 complex subunit Rieske, mitochondrial					-3.39	-1.87
Decreased in CR	Cytochrome b5					2.77	2.65																			3.63	2.25						Increased in CR	Cytochrome b5
Decreased in CR	Cytochrome c oxidase subunit 2					-1.72	-2.16							-2.05	-2.76							-2.24	-3.36			-0.94	-3.4						Increased in CR	Cytochrome c oxidase subunit 2
Decreased in CR	Cytochrome c oxidase subunit 4 isoform 1, mitochondrial	-1.88	-2.02									-2.02	-3.24			-3.11	-2.31																Increased in CR	Cytochrome c oxidase subunit 4 isoform 1, mitochondrial															-3.11
Decreased in CR	Cytochrome c oxidase subunit 5A, mitochondrial	-1.44	-1.27			-3.25	-3.61			-3.58	-2.69	-1.27	-2.41			-1.26	-2.06	-4.12	-3.31														Increased in CR	Cytochrome c oxidase subunit 5A, mitochondrial	-1.44	-1.27							-3.58	-2.69
Decreased in CR	Cytochrome c oxidase subunit 6A1, mitochondrial	-1	-1.09									-1.09	-1.82			-1.42	-1.84																Increased in CR	Cytochrome c oxidase subunit 6A1, mitochondrial
Decreased in CR	Cytochrome c, somatic	-1.02	-1.9							-1.56	-2.31	-1.9	-1.87			-0.69	-1.23	0.73	-0.49	-1.93	-4.79			-1.16	-2.16								Increased in CR	Cytochrome c, somatic											-1.9	-1.87
Decreased in CR	Cytochrome c1, heme protein, mitochondrial					-0.68	-1.02																			-0.96	-1.18						Increased in CR	Cytochrome c1, heme protein, mitochondrial
Decreased in CR	Cytochrome P450 2A12					3	-0.18																										Increased in CR	Cytochrome P450 2A12
Decreased in CR	Cytochrome P450 2C29			1.06	-0.04	3.72	4.1	4.04	5.42	-0.5	1.2			5.4	6.38			3.81	2.22			5.1	5.84			5.06	5.84						Increased in CR	Cytochrome P450 2C29					3.72	4.1	4.04	5.42	-0.5	1.2			5.4	6.38
Decreased in CR	Cytochrome P450 2C37					-6.9	0.65																										Increased in CR	Cytochrome P450 2C37					-6.9	0.65
Decreased in CR	Cytochrome P450 2C50					2.61	5.09																										Increased in CR	Cytochrome P450 2C50					2.61	5.09
Decreased in CR	Cytochrome P450 2C54					-6.95	0.65																										Increased in CR	Cytochrome P450 2C54					-6.95	0.65
Decreased in CR	Cytochrome P450 2D10			4.2	3.32	4.91	5.54	5.82	5.33	2.6	4.82							4.33	-0.4							5.57	2.19	3.25	2.76	6.07	6.11		Increased in CR	Cytochrome P450 2D10					4.91	5.54			2.6	4.82
Decreased in CR	Cytochrome P450 2D26			3.22	0.17	2.5	3.74	2.64	3.18	0.49	3.08			6.7	6.78			1.64	1.52			6.03	5.61			5.53	6.58	2.34	3.75	2.94	3.58		Increased in CR	Cytochrome P450 2D26					2.5	3.74	2.64	3.18	0.49	3.08			6.7	6.78
Decreased in CR	Cytochrome P450 2D9			2.94	2.19	6.11	6.23	4.23	4.34	2.44	2.89			2.33	4.77			2.7	2.59			6.21	-2.02			6.34	5.03			6.36	7.06		Increased in CR	Cytochrome P450 2D9					6.11	6.23	4.23	4.34	2.44	2.89			2.33	4.77
Decreased in CR	Cytochrome P450 2F2					4.78	5.4																			5.1	3.81						Increased in CR	Cytochrome P450 2F2					4.78	5.4
Decreased in CR	Cytochrome P450 3A11					6.03	7.89																			7.01	7.56						Increased in CR	Cytochrome P450 3A11					6.03	7.89
Decreased in CR	Cytochrome P450 3A41					6.75	8.01																										Increased in CR	Cytochrome P450 3A41					6.75	8.01
Decreased in CR	Cytoplasmic aconitate hydratase	-1.98	-3.53	0.26	-2.42	0.19	-0.13	-0.27	0.11	0.11	0.34	-3.53	-0.41					-1.66	-3.42	0.6	-3.08			0.6	-0.6	1.81	0.68	1.29	0.08	0.58	-2.13		Increased in CR	Cytoplasmic aconitate hydratase							-0.27	0.11	0.11	0.34	-3.53	-0.41
Decreased in CR	Cytosol aminopeptidase	0.07	-0.35			0.36	-0.68					-0.35	-0.75			0.25	-1.12			0.61	-2.33					1.56	-1.97			1.42	0.52		Increased in CR	Cytosol aminopeptidase
Decreased in CR	Cytosolic 10-formyltetrahydrofolate dehydrogenase	1.39	0.89	2.8	1.91	1.69	1.45	2.14	1.58	1.58	1.46	0.89	0.9	2.32	2.28	0.74	1.29	1.89	0.6	0.84	-0.24	1.71	-0.28	1.66	1.01	2.36	1.25	2.04	1.72	2.11	0.59		Increased in CR	Cytosolic 10-formyltetrahydrofolate dehydrogenase											0.89	0.9			0.74
Decreased in CR	D-beta-hydroxybutyrate dehydrogenase, mitochondrial					-1.61	-0.38							0.47	0.67							0.1	-0.7			-0.27	-2.62			-0.98	-0.69		Increased in CR	D-beta-hydroxybutyrate dehydrogenase, mitochondrial					-1.61	-0.38							0.47	0.67
Decreased in CR	D-dopachrome decarboxylase	-0.21	-0.36	0.75	0.15	-0.06	0.04	0.67	0.16	-0.62	0.03	-0.36	-0.56			-0.39	-1.12	-0.2	-0.33	-0.73	-1.71			-0.58	-0.71	0.38	0.06	0.46	0.34	-0.28	-0.18		Increased in CR	D-dopachrome decarboxylase					-0.06	0.04			-0.62	0.03
Decreased in CR	Delta-1-pyrroline-5-carboxylate dehydrogenase, mitochondrial	-2.28	-2.77	-0.71	-1.81	-0.56	-1.42	-0.91	-1.53	0.61	-2.75	-2.77	-3.37			-2.26	-3.51	-2.82	-0.76	-2.13	-1.83			-2.23	-2.61	-0.76	-2.19	0.11	-1.86	0.98	-0.82		Increased in CR	Delta-1-pyrroline-5-carboxylate dehydrogenase, mitochondrial
Decreased in CR	Delta-aminolevulinic acid dehydratase																			0.39	-0.06												Increased in CR	Delta-aminolevulinic acid dehydratase
Decreased in CR	Dihydrolipoyl dehydrogenase, mitochondrial			-3.05	-1.37	-3.18	-3.04	-1.26	-2.41	-3.9	-3.66			-2.93	-3.75			-2.9	-4.24	-5.12	-3	-5.42	-6.42			-3.25	-4.15			-1.68	-0.87		Increased in CR	Dihydrolipoyl dehydrogenase, mitochondrial			-3.05	-1.37	-3.18	-3.04			-3.9	-3.66
Decreased in CR	Dihydropteridine reductase			0.85	0.49	0.87	-0.16	0.66	-0.64											-0.23	-3.21			0.73	0.08	1.54	1.3			-0.07	-0.31		Increased in CR	Dihydropteridine reductase
Decreased in CR	Dihydropyrimidinase																			0.22	0.15					2.29	0.42	1.44	1.24				Increased in CR	Dihydropyrimidinase
Decreased in CR	Dimethylaniline monooxygenase [N-oxide-forming] 5			1.14	2.47	3.8	4.22	1.44	1.75									1.49	3.32											4.33	3.62		Increased in CR	Dimethylaniline monooxygenase [N-oxide-forming] 5			1.14	2.47	3.8	4.22	1.44	1.75
Decreased in CR	Dimethylglycine dehydrogenase, mitochondrial	-2.49	-2.61	-1.22	-0.95	-1.85	-1.84	-2.21	-1.73	-1.79	-2.16	-2.61	-2.99	-2.38	-2.24	-3.01	-2.99	-1.86	-2.99	-2.45	-3.69	-1.21	-0.95	-2.11	-3.44	-0.71	-2.16	-1.66	-1.68	-0.9	-1.71		Increased in CR	Dimethylglycine dehydrogenase, mitochondrial			-1.22	-0.95	-1.85	-1.84	-2.21	-1.73					-2.38	-2.24	-3.01
Decreased in CR	Electron transfer flavoprotein subunit alpha, mitochondrial	-1.68	-1.77	-1.98	-1.49	-1.23	-1.61	-1.31	-2.22	-2.62	-2.96	-1.77	-2.55	-1.55	-2.96	-1.42	-2.55	-2.15	-3.69	-2.45	-3.38	-1.91	-3.68	-2.15	-3.3	-1.19	-2.62	-1.14	-2.15	-0.98	-1.85		Increased in CR	Electron transfer flavoprotein subunit alpha, mitochondrial			-1.98	-1.49
Decreased in CR	Electron transfer flavoprotein subunit beta	-1.85	-3.14	-1.82	-1.82	-2.07	-1.2	-1.63	-2.3	-1.63	-2.78	-3.14	-2.41	-1.82	-0.77	-2.59	-2.77	-2.49	-2.65	-3.27	-4.91	-0.48	-3.29	-1.44	-3.22	-0.46	-1.66	-1.41	-1.93	-1.39	-1.79		Increased in CR	Electron transfer flavoprotein subunit beta					-2.07	-1.2					-3.14	-2.41	-1.82	-0.77
Decreased in CR	Electron transfer flavoprotein-ubiquinone oxidoreductase, mitochondrial					-0.64	-1.21																										Increased in CR	Electron transfer flavoprotein-ubiquinone oxidoreductase, mitochondrial
Decreased in CR	Elongation factor 1-alpha 1	-0.23	-0.02	-0.28	-0.14	0.08	0.07	-0.14	-0.36	-0.86	-0.5	-0.02	-0.2			0.07	0.35	-0.97	-0.46	-0.17	-0.42			0.36	-0.14	-0.19	-0.47	0.15	-0.93	1.07	0.36		Increased in CR	Elongation factor 1-alpha 1			-1.09	0.04					-0.66	-0.6
Decreased in CR	Elongation factor 1-alpha 1			-1.09	0.04			0.46	0.05	-0.66	-0.6							0.62	-2.42														Increased in CR	Elongation factor 1-alpha 1	-0.23	-0.02	-0.28	-0.14					-0.86	-0.5					0.07
Decreased in CR	Elongation factor 1-alpha 2																			-1.17	-2.6												Increased in CR	Elongation factor 1-alpha 2
Decreased in CR	Elongation factor 1-delta																			0.8	-2.89												Increased in CR	Elongation factor 1-delta
Decreased in CR	Elongation factor 2	1.36	-0.57	1.13	1.63	1.49	1.66	2.74	0.37	-0.08	3.3	-0.57	-2.55			-1.06	-3.71	0.69	1.28	1.91	0.08			1.88	0.12	2.58	2.61			3.16	3.35		Increased in CR	Elongation factor 2			1.13	1.63	1.49	1.66			-0.08	3.3
Decreased in CR	Elongation factor Tu, mitochondrial	-0.54	-0.31									-0.31	-1.18			-0.73	-1.44																Increased in CR	Elongation factor Tu, mitochondrial	-0.54	-0.31
Decreased in CR	Endoplasmic reticulum chaperone BiP	-0.29	0.74	2.62	3.4	1.92	1.69	2.71	1.69	1.14	1.75	0.74	0.07	-1.44	-2.04	-0.04	-0.24	1.1	0.94	1.85	-0.92	0.43	-1.47	0.67	-0.39	3.3	1.44			2.98	-1.33		Increased in CR	Endoplasmic reticulum chaperone BiP	-0.29	0.74	2.62	3.4					1.14	1.75
Decreased in CR	Endoplasmin			2.47	1.24	2.9	2.79	0.68	2.38	-3.41	1.16							1.22	1.22	-3.93	-4.51					2.8	-1.91						Increased in CR	Endoplasmin							0.68	2.38	-3.41	1.16
Decreased in CR	Enoyl-CoA delta isomerase 1, mitochondrial	-2.54	-2.52	-0.65	-1.82	-2.69	-2.6	-2.19	-2.51	-2.34	-1.25	-2.52	-3.31			-2.64	-3.9	-2.27	-3.49	-2.63	-3.49			-1.77	-4.44	-0.9	-2.03						Increased in CR	Enoyl-CoA delta isomerase 1, mitochondrial	-2.54	-2.52			-2.69	-2.6			-2.34	-1.25
Decreased in CR	Enoyl-CoA hydratase domain-containing protein 2, mitochondrial					-1.7	-2.38																										Increased in CR	Enoyl-CoA hydratase domain-containing protein 2, mitochondrial
Decreased in CR	Enoyl-CoA hydratase, mitochondrial	-2.53	-2.36	-1.7	-1.51	-1.88	-1.68	-1.13	-2.02	-1.67	-1.5	-2.36	-2.74			-1.92	-2.71			-1.8	-2.92			-1.67	-3.38	-1.87	-1.04			-1.53	-2.84		Increased in CR	Enoyl-CoA hydratase, mitochondrial	-2.53	-2.36	-1.7	-1.51	-1.88	-1.68			-1.67	-1.5
Decreased in CR	Ester hydrolase C11orf54 homolog			1.88	1.03			1.6	2.21	0.23	1.35							0.39	1.71	-0.19	-1.1					0.45	0.64						Increased in CR	Ester hydrolase C11orf54 homolog							1.6	2.21	0.23	1.35
Decreased in CR	Estradiol 17 beta-dehydrogenase 5	0.98	0.81	2.46	1.6	0.59	0.91	1.55	1.35	-1.05	1.18	0.81	0.81	0.33	1.06	0.75	0.83	1.34	1.36	1.13	-2.08	-0.62	0.79	1.17	0.8	1.95	0.72	2.2	1.35	2.14	1.9		Increased in CR	Estradiol 17 beta-dehydrogenase 5					0.59	0.91			-1.05	1.18			0.33	1.06	0.75
Decreased in CR	Eukaryotic initiation factor 4A-I					4.27	4.07																										Increased in CR	Eukaryotic initiation factor 4A-I
Decreased in CR	Eukaryotic translation initiation factor 3 subunit F																													2.45	2.17		Increased in CR	Eukaryotic translation initiation factor 3 subunit F
Decreased in CR	Exocyst complex component 6					1.36	-2.45																										Increased in CR	Exocyst complex component 6
Decreased in CR	Fatty acid synthase	-0.04	-0.95	3.52	2.88	3.69	3.06	1.91	3.84	-0.85	2.74	-0.95	-0.66	2.47	2.04	-3.21	0.42	2.7	0.67	5.03	-0.75	0.25	0.5	4.4	2.71	4.77	3.52	3.69	3.59	4.12	4.28		Increased in CR	Fatty acid synthase							1.91	3.84	-0.85	2.74	-0.95	-0.66			-3.21
Decreased in CR	Fatty acid-binding protein, liver	0.32	0.39	1.2	0.61	0.58	-0.21	1.1	1.36	-0.29	0.54	0.39	0.01	0.97	0.1	-0.14	-0.7	0.43	1.19	0.12	-0.77	-1.74	0.61	0.81	-0.29	1.63	2.26	1.88	0.52	1.01	2.32		Increased in CR	Fatty acid-binding protein, liver	0.32	0.39					1.1	1.36	-0.29	0.54
Decreased in CR	Fatty aldehyde dehydrogenase									-0.47	-0.51							0.94	-0.01							1.4	0.83						Increased in CR	Fatty aldehyde dehydrogenase
Decreased in CR	Ferritin light chain 1																			2.53	-0.09					5.41	4.49						Increased in CR	Ferritin light chain 1
Decreased in CR	Flavin reductase (NADPH)																			1.7	-4.33												Increased in CR	Flavin reductase (NADPH)
Decreased in CR	Formimidoyltransferase-cyclodeaminase	1.14	0.13	1.41	1.2	0.39	0.59	1.36	1.13	-0.14	0.14	0.13	0.37	2.27	0.76	0.67	-2.82	0.7	0.4	1.01	-1.13	1.85	0.2	2.03	-1.07	2.25	1.15	1.63	0.5	1.97	1.34		Increased in CR	Formimidoyltransferase-cyclodeaminase					0.39	0.59			-0.14	0.14	0.13	0.37
Decreased in CR	Fructose-1,6-bisphosphatase 1	1.49	2.01	2.3	1.68	2.12	2.08	2.6	1.28	1.54	1.04	2.01	1.37	2.53	2.01	1.45	1.42	1.33	2.11	1.53	-1.73	5.3	1.03	2.25	0.44	2.85	1.8	2.66	2.41	3.02	2.05		Increased in CR	Fructose-1,6-bisphosphatase 1	1.49	2.01
Decreased in CR	Fructose-bisphosphate aldolase B	3.21	3.32	4.36	3.79	3.66	4.01	4.42	3.83	3.59	3.45	3.32	2.97	3.85	2.28	0.41	1.16	3.24	-0.87	2.99	1.45	3.6	1.94	3.92	0.37	4.19	3.73	4.39	3.97	4.48	4.05		Increased in CR	Fructose-bisphosphate aldolase B	3.21	3.32			3.66	4.01									0.41
Decreased in CR	Fumarate hydratase, mitochondrial	-2.44	-2.31	0.16	-0.7	-0.39	-0.55	0.93	-0.94	-0.02	-0.54	-2.31	-2.73			-2.14	-2.95	2.39	-2.71	-1.05	-2.13			-1.47	-2.71	1.35	-1.67			0.19	-1.52		Increased in CR	Fumarate hydratase, mitochondrial	-2.44	-2.31
Decreased in CR	Fumarylacetoacetase	-0.14	-0.19	0.43	0.06	0.26	0.2	0.77	0.29	0.13	-0.65	-0.19	-0.36	0.9	0.68	-0.64	-0.31	-0.32	-0.84	-0.67	-1.16	0.77	0.18	-0.03	-0.48	0.69	0.33	0.25	0.16	0.62	-0.09		Increased in CR	Fumarylacetoacetase															-0.64
Decreased in CR	Gamma-enolase																			-0.9	-2.47												Increased in CR	Gamma-enolase
Decreased in CR	Glucokinase regulatory protein					1.43	1.35																										Increased in CR	Glucokinase regulatory protein
Decreased in CR	Glucose-6-phosphate isomerase	-2.76	-2.1	0.75	0.29			2.49	0	4.94	1.46	-2.1	-3.25			-0.14	-2.47	1.84	0.79	-1.3	-1.34			0.61	-0.07	1.53	1.67			1.81	0.86		Increased in CR	Glucose-6-phosphate isomerase	-2.76	-2.1
Decreased in CR	Glutamate dehydrogenase 1, mitochondrial	-2.54	-2.13	-3	-2.35	-2.01	-2.6	-2.12	-2.94	-2.11	-3.31	-2.13	-2.59	-2.81	-2.94	-2.38	-2.52	-2.59	-3.14	-3.09	-3.43	-2.29	-3.42	-1.57	-3.41	-1.45	-2.74	-0.69	-2.41	-1.43	-2.05		Increased in CR	Glutamate dehydrogenase 1, mitochondrial	-2.54	-2.13	-3	-2.35
Decreased in CR	Glutamine synthetase	1.7	0.8			1.71	2.42					0.8	-4.01			1.74	-2.07			1.75	-1.24			3.29	-1.55	3.15	1.56			0.05	2.46		Increased in CR	Glutamine synthetase					1.71	2.42
Decreased in CR	Glutaryl-CoA dehydrogenase, mitochondrial			1.79	-1.35	-2.55	-2.2	0.93	2.33									0.95	-0.62	-0.43	-1.12					1.44	0.25						Increased in CR	Glutaryl-CoA dehydrogenase, mitochondrial					-2.55	-2.2	0.93	2.33
Decreased in CR	Glutathione peroxidase 1	-1.49	-1.7	-0.31	-0.4	-0.55	-0.96	-1.3	-0.97	-0.46	-1.19	-1.7	-2.13			-1.39	-2.71	-0.81	-2.25	-1.22	-2.32			-0.51	-1.64	0.52	0.04	0.93	0.83	-0.1	0.1		Increased in CR	Glutathione peroxidase 1							-1.3	-0.97
Decreased in CR	Glutathione S-transferase A1					-0.15	0.08							0.45	1.9					-0.73	-0.12	0.37	0.34			0.88	0.64	0.65	1.38				Increased in CR	Glutathione S-transferase A1					-0.15	0.08							0.45	1.9
Decreased in CR	Glutathione S-transferase A2	0.13	-0.08	1.69	0.67			1.09	0.66	0.49	0.49	-0.08	-0.05			-0.19	0.04	0.03	-0.18														Increased in CR	Glutathione S-transferase A2											-0.08	-0.05			-0.19
Decreased in CR	Glutathione S-transferase A3	-0.6	-0.52	0.81	0.32	-0.31	-0.29	1.04	0.45	-0.66	0.14	-0.52	-0.49	0.37	1.61	-0.77	-0.51	-0.17	-0.6	-0.64	-2.3	0.06	0.09	-0.16	-0.95	0.53	-0.08	0.37	0.57	0.44	-0.26		Increased in CR	Glutathione S-transferase A3	-0.6	-0.52			-0.31	-0.29			-0.66	0.14	-0.52	-0.49	0.37	1.61	-0.77
Decreased in CR	Glutathione S-transferase A4																			-1.38	-1.15												Increased in CR	Glutathione S-transferase A4
Decreased in CR	Glutathione S-transferase kappa 1			0.42	-0.46			-2.28	-3.61											-0.71	-3.41									2.83	1.52		Increased in CR	Glutathione S-transferase kappa 1
Decreased in CR	Glutathione S-transferase Mu 1	0.16	0.31	0.61	1.23	0.23	0.47	0.84	0.44	-0.43	0.88	0.31	-0.15	0.13	0.48	0.14	0.91	0.15	1.09	0	-0.34	0.14	-0.55	0.94	0.42	1.46	0.74	1.84	1.99	0.92	0.05		Increased in CR	Glutathione S-transferase Mu 1	0.16	0.31	0.61	1.23	0.23	0.47			-0.43	0.88			0.13	0.48	0.14
Decreased in CR	Glutathione S-transferase Mu 2	-2.48	-0.89	1.11	-1.13			0.27	-0.27	-0.5	0.37	-0.89	-1.4			-1.21	-1.03	-0.36	0.64	-0.15	-0.94									0.72	-0.38		Increased in CR	Glutathione S-transferase Mu 2	-2.48	-0.89							-0.5	0.37					-1.21
Decreased in CR	Glutathione S-transferase Mu 3	-0.96	-0.62									-0.62	-2.34			-0.37	-0.39			-0.42	-0.68					1.3	1.02			0.03	-0.85		Increased in CR	Glutathione S-transferase Mu 3	-0.96	-0.62
Decreased in CR	Glutathione S-transferase P 1	-1.07	-0.85	-2.22	0.37	-1.14	-1.45	-0.08	-1.9	-0.35	-0.73	-0.85	-1.79	0.41	-0.69	-1.3	-1.14	-0.11	-0.06	-0.36	-0.35	0.21	-1.44	-0.11	-1.58	0.81	0.01	1.6	1.37	0.34	0.81		Increased in CR	Glutathione S-transferase P 1	-1.07	-0.85	-2.22	0.37											-1.3
Decreased in CR	Glutathione S-transferase P 2													0.38	-0.6							0.21	-1.44										Increased in CR	Glutathione S-transferase P 2
Decreased in CR	Glutathione S-transferase theta-1																									2.92	2.27						Increased in CR	Glutathione S-transferase theta-1
Decreased in CR	Glyceraldehyde-3-phosphate dehydrogenase	0.97	0.97	0.55	0.23	0.72	0.41	1.23	0.11	-0.05	0.03	0.97	0.52	0.24	0.46	0.62	1.01	-0.24	-0.13	-0.31	-1.13	1.24	-0.6	0.66	-0.23	1.58	0.65	1.33	0.78	1.45	0.79		Increased in CR	Glyceraldehyde-3-phosphate dehydrogenase			-0.99	0.13			2.08	2.74
Decreased in CR	Glyceraldehyde-3-phosphate dehydrogenase			-0.99	0.13			2.08	2.74	0.07	-3.71																						Increased in CR	Glyceraldehyde-3-phosphate dehydrogenase									-0.05	0.03			0.24	0.46	0.62
Decreased in CR	Glycerate kinase																									-0.85	-2.09			-0.38	-1.1		Increased in CR	Glycerate kinase
Decreased in CR	Glycine N-acyltransferase	-3.3	-3.4	-2.66	-1.79	-2.44	-1.99	-0.14	-1.81	-1.35	-2.83	-3.4	-3.91			-3.65	-3.99	-0.75	0.08	-1.01	-4.93			-1.49	-4.16	-2.9	-0.35			-3.04	-1.57		Increased in CR	Glycine N-acyltransferase			-2.66	-1.79	-2.44	-1.99
Decreased in CR	Glycine N-acyltransferase-like protein																							-5.84	-6.44								Increased in CR	Glycine N-acyltransferase-like protein
Decreased in CR	Glycine N-methyltransferase	0.92	0.68	1.25	0.76	1.02	1.42	1.04	0.51	0.66	0.11	0.68	0.71	0.12	-1.03	0.95	0.99	0.2	1.18	0.25	-0.68	1.05	-0.91	1.51	-0.72	1.61	1.14	1.12	0.77	1.49	0.63		Increased in CR	Glycine N-methyltransferase					1.02	1.42					0.68	0.71			0.95
Decreased in CR	Glycogen phosphorylase, liver form	-0.19	-0.7	-0.19	-0.64	-0.27	-1.21	0.74	-1.18	-1.09	-1.65	-0.7	-0.44	-0.61	-0.99	-1.42	0.25	-1.35	0.26	-1.76	-2.79	-1.16	-0.27	1.22	-0.75	0.25	0.17	-0.33	-0.56	-0.34	-1.2		Increased in CR	Glycogen phosphorylase, liver form											-0.7	-0.44			-1.42
Decreased in CR	Glyoxylate reductase/hydroxypyruvate reductase	-4.74	-2.12			0.05	-0.34					-3.51	-3.4							-2.12	-1.69					1.64	0.23			0.95	0.57		Increased in CR	Glyoxylate reductase/hydroxypyruvate reductase	-4.74	-2.12									-3.51	-3.4
Decreased in CR	GTP:AMP phosphotransferase AK3, mitochondrial																									5	1.28						Increased in CR	GTP:AMP phosphotransferase AK3, mitochondrial
Decreased in CR	Heat shock 70 kDa protein 1-like																							-2.35	-3.73								Increased in CR	Heat shock 70 kDa protein 1-like
Decreased in CR	Heat shock cognate 71 kDa protein	1.39	0.81	2.59	2.16	3.46	3.27	3.39	1.75	1.66	2.18	0.81	0.83	3.67	1.66	0.75	-0.06	0.23	0.38	3.41	-0.06	3.07	1.95	0.12	-0.8	3.97	3.31			4.88	2.89		Increased in CR	Heat shock cognate 71 kDa protein									1.66	2.18	0.81	0.83
Decreased in CR	Heat shock protein HSP 90-alpha					3.67	3.66																										Increased in CR	Heat shock protein HSP 90-alpha
Decreased in CR	Heat shock protein HSP 90-beta			3.45	3.46	3.49	3.41	2.77	3.23	-2.86	3.77							2.17	0.69	-0.12	-2.18					4.54	3.85			4.96	4.64		Increased in CR	Heat shock protein HSP 90-beta			-1.01	2.74
Decreased in CR	Heat shock protein HSP 90-beta			-1.01	2.74																												Increased in CR	Heat shock protein HSP 90-beta			3.45	3.46			2.77	3.23	-2.86	3.77
Decreased in CR	Heat shock-related 70 kDa protein 2																			4.13	1.28												Increased in CR	Heat shock-related 70 kDa protein 2
Decreased in CR	Hemoglobin subunit alpha	-6.03	-6.08			-5.98	-6.19	-6.23	-5.96	-6.1	-2.8	-6.08	-6.13	-6.03	-6.09	-6.29	-6.22			-6.3	-5.89	-6.27	-5.64	-4.95	-5.77	-6.22	-6.19	-5.73	-5.59	-5.84	-6		Increased in CR	Hemoglobin subunit alpha							-6.23	-5.96	-6.1	-2.8					-6.29
Decreased in CR	Hemoglobin subunit beta-1	-5.9	-5.97	-5.43	-5.89	-5.75	-5.96	-5.82	-5.72	-6.19	-5.7	-5.97	-5.74	-6.12	-4.18	-5.95	-5.96	-6.07	-6.28	-6.15	-6.2	-5.84	-4.36	-5.89	-6.32	-5.84	-5.87	-5.72	-5.27	-5.99	-5.92		Increased in CR	Hemoglobin subunit beta-1							-5.82	-5.72	-6.19	-5.7	-5.97	-5.74	-6.12	-4.18
Decreased in CR	Hemoglobin subunit beta-2																							-6.58	-5.48	-5.99	-5.82						Increased in CR	Hemoglobin subunit beta-2
Decreased in CR	Heterogeneous nuclear ribonucleoprotein K					3.23	4.32																										Increased in CR	Heterogeneous nuclear ribonucleoprotein K					3.23	4.32
Decreased in CR	Histidine ammonia-lyase	-3.02	-2.66	2.24	0.2	0.37	1.27	0.73	0.63	-0.21	0.63	-2.66	-3.82			-4.6	-1.18	0.27	0.7	-0.7	-2.51			0.84	1.24	1.9	1.83			1.62	1.33		Increased in CR	Histidine ammonia-lyase	-3.02	-2.66			0.37	1.27			-0.21	0.63					-4.6
Decreased in CR	Histidine triad nucleotide-binding protein 2, mitochondrial																									0.42	-2.6						Increased in CR	Histidine triad nucleotide-binding protein 2, mitochondrial
Decreased in CR	Histone H1.3																	0.37	1.87														Increased in CR	Histone H1.3
Decreased in CR	Homogentisate 1,2-dioxygenase	1.05	0.92	1.24	0.5	1.26	1.49	-0.33	1.23	0.49	0.28	0.92	0.39	0.6	0.07	0.7	0.77	0.69	1.35	1.56	-1.6	0.74	-0.24	-1.16	0.02	1.92	0.5	2.03	0.53	2.46	2.02		Increased in CR	Homogentisate 1,2-dioxygenase					1.26	1.49	-0.33	1.23							0.7
Decreased in CR	Hydroxyacyl-coenzyme A dehydrogenase, mitochondrial			-2.98	-2.52	-2.33	-3.14	-1.01	-3.24	-2.93	-3.59	-2.35	-2.48			-2.89	-2.73	-2.54	-3.04	-3.04	-3.52			-2.38	-3.68	-1.36	-2.71	-1.27	-2.18	-0.88	-1.73		Increased in CR	Hydroxyacyl-coenzyme A dehydrogenase, mitochondrial	-3.61	-2.35
Decreased in CR	Hydroxyacyl-coenzyme A dehydrogenase, mitochondrial	-3.61	-2.35	-0.21	-0.3			0.91	0.9	1.18	0.53																						Increased in CR	Hydroxyacyl-coenzyme A dehydrogenase, mitochondrial			-2.98	-2.52											-2.89
Decreased in CR	Hydroxyacylglutathione hydrolase, mitochondrial					1.52	0.17																										Increased in CR	Hydroxyacylglutathione hydrolase, mitochondrial
Decreased in CR	Hydroxymethylglutaryl-CoA lyase, mitochondrial	-0.15	0.16	-0.94	-0.66	0.07	-0.45	-0.53	-1.57	0.69	-1.54	0.16	-1			-0.27	-1.35	-1.04	-1.82	-1.15	-1.8			0.46	-1.46	0.54	-1.2	0.12	-0.64	0.75	0.35		Increased in CR	Hydroxymethylglutaryl-CoA lyase, mitochondrial	-0.15	0.16	-0.94	-0.66
Decreased in CR	Hydroxymethylglutaryl-CoA synthase, mitochondrial	2.26	2.4	2.96	3.22	2.84	2.85	4.07	2.41	3.17	1.17	2.4	1.18			2.08	0.28	2.67	0.98	1.39	-0.76			2.34	-0.61	3.76	1.37	2.15	0.78	3.31	2.86		Increased in CR	Hydroxymethylglutaryl-CoA synthase, mitochondrial	2.26	2.4	2.96	3.22	2.84	2.85
Decreased in CR	Indolethylamine N-methyltransferase	-1.7	-1.63	0.18	-0.09	-1.41	-0.93	0.64	-0.87	-0.56	-0.71	-1.63	-0.84	-0.09	-0.11	-1.46	-0.72	-0.85	-1.33	-1.6	-1.12	0.11	1.86	-1.2	-0.05	0.27	2.01			-0.47	-0.67		Increased in CR	Indolethylamine N-methyltransferase	-1.7	-1.63			-1.41	-0.93					-1.63	-0.84			-1.46
Decreased in CR	Insulin-like growth factor 2 mRNA-binding protein 3													1.68	0.54							2.93	-0.21										Increased in CR	Insulin-like growth factor 2 mRNA-binding protein 3
Decreased in CR	Isochorismatase domain-containing protein 2A	-3.98	-2.93			-2.83	-3.28					-2.93	-2.9			-2.58	-3.49			-2.82	-3.08					-1.49	-2.63						Increased in CR	Isochorismatase domain-containing protein 2A	-3.98	-2.93									-2.93	-2.9
Decreased in CR	Isocitrate dehydrogenase [NADP] cytoplasmic	0.49	0.23	0.72	-0.03	0.68	0.72	0.4	-0.04	-0.86	0.12	0.23	0.32	1.08	1.3	0.01	0.02	-0.26	-0.1	-0.03	-1.36	0.88	-0.23	1.12	-0.42	1.7	0.6	1.42	1.06	1.49	0.85		Increased in CR	Isocitrate dehydrogenase [NADP] cytoplasmic					0.68	0.72			-0.86	0.12	0.23	0.32	1.08	1.3	0.01
Decreased in CR	Isocitrate dehydrogenase [NADP], mitochondrial	-0.83	-0.98	1.1	0.71	-2.28	-1.36	-1.37	0.96	-2.85	-0.02	-0.98	-2.1			-0.6	-1.77	1.54	-3.08	-1.16	-1.42			-0.47	-1.74	-1.26	-0.98			-0.74	-1.54		Increased in CR	Isocitrate dehydrogenase [NADP], mitochondrial					-2.28	-1.36	-1.37	0.96	-2.85	-0.02
Decreased in CR	Isovaleryl-CoA dehydrogenase, mitochondrial	-1.73	-1.75			-0.7	-0.91					-1.75	-2.38	-1.09	-1.75	-1.81	-2.76			-2.32	-2.34	-1.47	-1.71										Increased in CR	Isovaleryl-CoA dehydrogenase, mitochondrial
Decreased in CR	Keratin, type II cytoskeletal 8									-2.39	-2.67																						Increased in CR	Keratin, type II cytoskeletal 8
Decreased in CR	Ketohexokinase	1.27	-0.78			-0.37	-1.75					-0.78	-1.47			0.14	-0.62																Increased in CR	Ketohexokinase
Decreased in CR	Kynurenine--oxoglutarate transaminase 3																									-0.63	-1.41						Increased in CR	Kynurenine--oxoglutarate transaminase 3
Decreased in CR	Kynurenine/alpha-aminoadipate aminotransferase, mitochondrial			-1.2	-0.99			-1.41	-0.14																								Increased in CR	Kynurenine/alpha-aminoadipate aminotransferase, mitochondrial			-1.2	-0.99			-1.41	-0.14
Decreased in CR	L-lactate dehydrogenase A chain	0.08	0.47	1.38	1.71	1.59	1.38	0.78	1.35	-1.14	1.05	0.47	0.16	1.87	1.51	0.57	-0.1	1.23	-4.38	0.22	-0.53	1.67	0.9	0.92	-0.22	2.06	1.93	1.87	0.85	2.48	2.08		Increased in CR	L-lactate dehydrogenase A chain	0.08	0.47	1.38	1.71			0.78	1.35	-1.14	1.05
Decreased in CR	L-serine dehydratase/L-threonine deaminase			4.3	2.64			1.22	4.71															3.3	2.36	3.65	3.88			0.78	3.31		Increased in CR	L-serine dehydratase/L-threonine deaminase							1.22	4.71
Decreased in CR	Lipoamide acyltransferase component of branched-chain alpha-keto acid dehydrogenase complex, mitochondrial																									0.49	-1.14			-0.83	-0.63		Increased in CR	Lipoamide acyltransferase component of branched-chain alpha-keto acid dehydrogenase complex, mitochondrial
Decreased in CR	Liver carboxylesterase 1			3.67	2.48	1.58	1.64	0.15	2.15	-1.93	2.33									1.73	1.06					2.85	2.57	2.73	1.39				Increased in CR	Liver carboxylesterase 1					1.58	1.64	0.15	2.15	-1.93	2.33
Decreased in CR	Long-chain specific acyl-CoA dehydrogenase, mitochondrial	-2.24	-2.37	-2.26	-0.43	-0.59	-0.72	-0.33	-2.46	-0.34	-3.44	-2.37	-2.61			-1.8	-2.55	-2.34	-2.29	-1.9	-4.18					-0.11	-1.49			-0.42	-1.18		Increased in CR	Long-chain specific acyl-CoA dehydrogenase, mitochondrial			-2.26	-0.43
Decreased in CR	Long-chain-fatty-acid--CoA ligase 1					4.34	1.87											1.2	2.1							2.36	1.73						Increased in CR	Long-chain-fatty-acid--CoA ligase 1
Decreased in CR	Long-chain-fatty-acid--CoA ligase 5					2.43	1.68																										Increased in CR	Long-chain-fatty-acid--CoA ligase 5
Decreased in CR	Macrophage migration inhibitory factor	-3.49	-3.43									-3.43	-3.67			-3.34	-3.76																Increased in CR	Macrophage migration inhibitory factor	-3.49	-3.43
Decreased in CR	Major urinary protein 1	-2.66	-1.6									-1.6	-0.53																				Increased in CR	Major urinary protein 1	-2.66	-1.6									-1.6	-0.53
Decreased in CR	Major urinary protein 17	-2.92	-2.35	8.48	7.82	7.84	7.6	5.83	8.2	7.89	7.43	-2.35	-3.88					7.61	1.66							8.3	8.33						Increased in CR	Major urinary protein 17	-2.92	-2.35					5.83	8.2
Decreased in CR	Major urinary protein 18	-2.66	-1.6	8.34	8.14	7.79	7.63	5.31	8.48	8.11	7.26	-1.6	-0.53					7.26	-0.08	7.65	-0.33			7.38	2.57	8.24	3.86			8.18	6.34		Increased in CR	Major urinary protein 18	-2.66	-1.6					5.31	8.48			-1.6	-0.53
Decreased in CR	Major urinary protein 2	-0.68	-0.33	9.42	8.08	7.17	4.99	5.55	8.65	3	8.52	-0.33	-0.02	5.11	9.63			7.35	-6.1	7.86	0.47	6.64	6.51	8.65	7.26	8.12	4.43			8.3	6.54		Increased in CR	Major urinary protein 2	-0.68	-0.33					5.55	8.65	3	8.52	-0.33	-0.02	5.11	9.63
Decreased in CR	Major urinary protein 20					4.78	1.43													-0.13	-1.26												Increased in CR	Major urinary protein 20
Decreased in CR	Malate dehydrogenase, cytoplasmic	-0.66	-0.82	1.27	-0.39	0.34	0.22	-0.26	-0.18			-0.82	-1.68			-0.97	-1.14			-0.87	-1.96					0.93	0.51	2.34	0.25	2.11	0.74		Increased in CR	Malate dehydrogenase, cytoplasmic							-0.26	-0.18
Decreased in CR	Malate dehydrogenase, mitochondrial	-2.36	-2.32	-1.12	-1.09	-1.42	-1.36	-0.31	-2	-1.09	-1.56	-2.32	-2.71	-2.07	-4.21	-2.07	-2.63	-1.01	-2.33	-1.79	-2.6	-3.24	-3.75	-1.42	-2.36	-1.17	-2.04	-1.02	-1.74	-0.76	-1.84		Increased in CR	Malate dehydrogenase, mitochondrial	-2.36	-2.32	-1.12	-1.09	-1.42	-1.36
Decreased in CR	Maleylacetoacetate isomerase	-0.44	-0.5	1.61	0.04	-0.57	-0.41	-0.11	0.45	0.38	-0.3	-0.5	-0.38			-0.58	-0.2	-0.18	-0.78	-0.79	-2.54			-0.42	-2.13	0.4	-0.8	0.37	-0.39	0.54	0.63		Increased in CR	Maleylacetoacetate isomerase					-0.57	-0.41	-0.11	0.45			-0.5	-0.38			-0.58
Decreased in CR	Medium-chain specific acyl-CoA dehydrogenase, mitochondrial	-0.94	-0.46	-1.05	-0.18	-0.69	-0.66	-5.36	-0.45	0.03	-1.38	-0.46	-1.47			-0.5	-1.88	-0.26	-2.25	-2.2	-1.41					0.08	-1.38						Increased in CR	Medium-chain specific acyl-CoA dehydrogenase, mitochondrial	-0.94	-0.46	-1.05	-0.18	-0.69	-0.66	-5.36	-0.45
Decreased in CR	Membrane-associated progesterone receptor component 1					3.87	2.82																										Increased in CR	Membrane-associated progesterone receptor component 1
Decreased in CR	Methanethiol oxidase	0.1	-0.31			0.42	0.26					-0.31	-0.46			-0.45	-2.18			0.4	-0.79			0.4	-1.68	1.23	0.77	0.65	0.71	1.26	0.36		Increased in CR	Methanethiol oxidase
Decreased in CR	Methylmalonate-semialdehyde dehydrogenase [acylating], mitochondrial	-2.57	-2.59	-1.66	-0.83	-1.96	-2.45	-2.71	-1.2	-1.98	-2.64	-2.59	-3			-2.94	-3.6	-1.17	-3.04	-2.28	-3.27					-0.5	-1.89	0.82	-2.99	-0.36	-1.47		Increased in CR	Methylmalonate-semialdehyde dehydrogenase [acylating], mitochondrial			-1.66	-0.83			-2.71	-1.2
Decreased in CR	Microsomal glutathione S-transferase 1			0.91	0.53	1.4	1.41	1.36	0.84	-0.6	-0.29							0.1	-2.44							1.99	-0.11	2.6	-0.98	1.67	2.83		Increased in CR	Microsomal glutathione S-transferase 1					1.4	1.41			-0.6	-0.29
Decreased in CR	Microsomal triglyceride transfer protein large subunit					1.72	2.82			3.25	0.64							1.55	1.43											2.96	2.17		Increased in CR	Microsomal triglyceride transfer protein large subunit					1.72	2.82
Decreased in CR	Mitochondrial 10-formyltetrahydrofolate dehydrogenase																									0.59	0.6						Increased in CR	Mitochondrial 10-formyltetrahydrofolate dehydrogenase
Decreased in CR	Murinoglobulin-1			6.72	5.9			7.28	6.19																								Increased in CR	Murinoglobulin-1
Decreased in CR	Myosin-7																			3.35	-0.47												Increased in CR	Myosin-7
Decreased in CR	NAD-dependent protein deacetylase sirtuin-3	-5.31	-5.35									-5.35	-5.16			-5.34	-5.57																Increased in CR	NAD-dependent protein deacetylase sirtuin-3											-5.35	-5.16
Decreased in CR	NADH dehydrogenase [ubiquinone] 1 alpha subcomplex subunit 9, mitochondrial					-0.69	-0.94																										Increased in CR	NADH dehydrogenase [ubiquinone] 1 alpha subcomplex subunit 9, mitochondrial
Decreased in CR	NADH-cytochrome b5 reductase 3					0.94	0.09																							1.21	0.98		Increased in CR	NADH-cytochrome b5 reductase 3
Decreased in CR	NADH-ubiquinone oxidoreductase chain 4													-1.84	-2.23							-2.13	-2.84										Increased in CR	NADH-ubiquinone oxidoreductase chain 4
Decreased in CR	NADP-dependent malic enzyme	-2.1	-2.52			1.3	-0.2					-2.52	-4.45																	1.3	-0.79		Increased in CR	NADP-dependent malic enzyme
Decreased in CR	Nesprin-1																			-5.68	-3.4												Increased in CR	Nesprin-1
Decreased in CR	Nitrilase homolog 1																			-0.81	-1.7					-0.06	-1						Increased in CR	Nitrilase homolog 1
Decreased in CR	Non-specific lipid-transfer protein			3.82	5.98	6.08	6.74	6.13	5.15	3.11	5.95			4.63	-0.12			5.27	0.33	5.35	-0.53	2.09	0.24	3.42	2.5	6.1	4.01	6.42	5.74	5.98	6.61		Increased in CR	Non-specific lipid-transfer protein			3.82	5.98	6.08	6.74			3.11	5.95
Decreased in CR	Nuclease-sensitive element-binding protein 1					4.12	3.65																										Increased in CR	Nuclease-sensitive element-binding protein 1
Decreased in CR	Nucleophosmin							-1.86	0.65	-1.9	-1.07							-0.72	-1.98														Increased in CR	Nucleophosmin							-1.86	0.65	-1.9	-1.07
Decreased in CR	Nucleoside diphosphate kinase A	-0.14	-0.48	1.78	1.67	0.78	0.86	1.19	1.15	0.31	1.25	-0.48	-0.44	-0.35	-1.64	0.11	-0.25	0.95	0.35			3.64	0.6			1.89	1.49	1.26	0.96	1.38	1.37		Increased in CR	Nucleoside diphosphate kinase A					0.78	0.86			0.31	1.25	-0.48	-0.44
Decreased in CR	Nucleoside diphosphate kinase B	0.16	0.49	1.64	1.11	0.79	0.99	1.19	1.11	0.29	1.21	0.49	0.23	-0.35	-1.64	0.55	0.67	0.65	-1.08	-0.17	-1	0.32	-0.95	0.86	0.14	1.71	1.06	1.26	0.94	1.11	1.01		Increased in CR	Nucleoside diphosphate kinase B	0.16	0.49			0.79	0.99			0.29	1.21					0.55
Decreased in CR	Ornithine aminotransferase, mitochondrial																			6.2	2.55												Increased in CR	Ornithine aminotransferase, mitochondrial
Decreased in CR	Ornithine carbamoyltransferase, mitochondrial	-2.41	-2.46	-2.03	-1.28	-1.76	-2.05	-1.37	-2.52	-1.87	-2.5	-2.46	-3.26			-2.64	-3.55	-2.13	-2.34	-2.48	-3.18			-1.66	-3.06	-0.98	-2.45	-1.26	-1.49	-1.26	-2.17		Increased in CR	Ornithine carbamoyltransferase, mitochondrial			-2.03	-1.28
Decreased in CR	Oxygen-dependent coproporphyrinogen-III oxidase, mitochondrial					2.88	3.32																										Increased in CR	Oxygen-dependent coproporphyrinogen-III oxidase, mitochondrial					2.88	3.32
Decreased in CR	Parvalbumin alpha																			-4.95	-5.15												Increased in CR	Parvalbumin alpha
Decreased in CR	Peptidyl-prolyl cis-trans isomerase A	2.06	2.35	2.5	2.2	1.44	1.87	2.56	1.53	1.65	2.03	2.35	1.43	-0.36	-2.26	1.9	1.15	1.56	-0.17	0.92	-0.09	0.7	1.33	1.77	0.7	2.44	2.26	1.38	2.58	2.01	2.32		Increased in CR	Peptidyl-prolyl cis-trans isomerase A	2.06	2.35			1.44	1.87			1.65	2.03
Decreased in CR	Peroxiredoxin-1	1.72	2.25	1.38	2.41	1.29	1.76	1.79	1.76	1.89	1.54	2.25	1.42	2.47	1.55	1.42	1.7	1.07	0.41	1.47	-0.06	1.2	0.78	1.66	0.96	3.18	2.5	2.6	2.44	2.77	1.97		Increased in CR	Peroxiredoxin-1									1.54	1.63
Decreased in CR	Peroxiredoxin-1									1.54	1.63																						Increased in CR	Peroxiredoxin-1	1.72	2.25	1.38	2.41	1.29	1.76									1.42
Decreased in CR	Peroxiredoxin-2	-1.25	-2.27			-1.1	-2.69					-2.27	-2.65			-2	-2.69			-1.99	-3.36			-0.76	-2.06								Increased in CR	Peroxiredoxin-2
Decreased in CR	Peroxiredoxin-5, mitochondrial	-0.48	-0.63	0.07	0.04	-0.26	-1.26	-0.6	-0.66	-2.63	-1.35	-0.63	-1.02			-1.08	-0.87	-0.56	0.15	-1.07	-4.19			-0.09	-1.4	0.1	-0.9			0	-0.46		Increased in CR	Peroxiredoxin-5, mitochondrial									-2.63	-1.35					-1.08
Decreased in CR	Peroxiredoxin-6	0.42	0.07	1.28	1.07	0.72	0.79	1.54	0.45	1.19	0.44	0.07	0.27			0.14	0.31	0.45	1.17	-0.03	-0.87			1.02	-1.97	1.37	1.06	0.93	0.65	1.49	0.82		Increased in CR	Peroxiredoxin-6					0.72	0.79					0.07	0.27			0.14
Decreased in CR	Peroxisomal 2,4-dienoyl-CoA reductase			3.97	2.61			3.92	3.54																								Increased in CR	Peroxisomal 2,4-dienoyl-CoA reductase
Decreased in CR	Peroxisomal acyl-coenzyme A oxidase 1			6.17	5.19	5.24	2.33	6.56	6.01	5.26	5.21			7.28	1.83			5.58	0.6	5.61	0.64	5.65	4.07	-0.1	1.83	6.58	1.53	5.74	2.75	5.67	6.14		Increased in CR	Peroxisomal acyl-coenzyme A oxidase 1
Decreased in CR	Peroxisomal bifunctional enzyme			3.8	2.66	2.6	2.84	1.41	3.39	3.41	2.74							2.41	2.11					-0.96	0.06	3.32	2.9			2.21	4.24		Increased in CR	Peroxisomal bifunctional enzyme					2.6	2.84	1.41	3.39
Decreased in CR	Peroxisomal membrane protein 2													3.06	3.33							3.15	3.19										Increased in CR	Peroxisomal membrane protein 2													3.06	3.33
Decreased in CR	Peroxisomal sarcosine oxidase									-0.62	4.37															1.1	1.66						Increased in CR	Peroxisomal sarcosine oxidase									-0.62	4.37
Decreased in CR	Phenazine biosynthesis-like domain-containing protein 1					0	0.44							-4.23	-2.98					-3	-5.12	-5.69	-4.83			-0.07	-0.77						Increased in CR	Phenazine biosynthesis-like domain-containing protein 1					0	0.44							-4.23	-2.98
Decreased in CR	Phenazine biosynthesis-like domain-containing protein 2																			-2.86	-3.93					0.64	-0.28						Increased in CR	Phenazine biosynthesis-like domain-containing protein 2
Decreased in CR	Phenylalanine-4-hydroxylase			2.15	-0.1	4.39	6.2	0.2	3.9	-0.26	-1.33							-0.88	-1.41	-0.95	-2.16			4.27	3.85	1.45	1.09						Increased in CR	Phenylalanine-4-hydroxylase					4.39	6.2	0.2	3.9
Decreased in CR	Phosphatidylethanolamine-binding protein 1					0.28	-0.6																										Increased in CR	Phosphatidylethanolamine-binding protein 1
Decreased in CR	Phosphoenolpyruvate carboxykinase, cytosolic [GTP]					4.62	4.19																							7.02	4		Increased in CR	Phosphoenolpyruvate carboxykinase, cytosolic [GTP]
Decreased in CR	Phosphoglucomutase-1	-0.86	-0.92	-0.04	-0.3	-0.85	-0.81	-0.72	-0.38	0.56	-0.98	-0.92	-0.92			-0.93	-1.63	-1.39	-2.31	-1.25	-1.23			-0.68	-1.61	-0.32	-0.09	0.1	-0.48	1.35	0.26		Increased in CR	Phosphoglucomutase-1					-0.85	-0.81	-0.72	-0.38
Decreased in CR	Phosphoglycerate kinase 1	-0.29	-0.29	0.02	0.1	-1.06	-1.12	-0.99	0.56	-1.44	-1.4	-0.29	-0.29			-0.32	0.13	-0.97	-2.08	-0.68	-1.25			-0.35	-1.06	0.15	-0.1	-0.69	-0.48	-0.28	-0.64		Increased in CR	Phosphoglycerate kinase 1			0.02	0.1			-0.99	0.56	-1.44	-1.4					-0.32
Decreased in CR	Phosphoglycerate mutase 1			0.53	-0.39	0.15	-0.12	-1.88	0.16											-0.31	-1.04			0.71	-0.21	0.63	0.21			0.56	-0.55		Increased in CR	Phosphoglycerate mutase 1							-1.88	0.16
Decreased in CR	Plastin-2			2.68	5.15	0.99	1.52	4.94	5.97																								Increased in CR	Plastin-2			2.68	5.15	0.99	1.52	4.94	5.97
Decreased in CR	Polyubiquitin-C					6.05	6.54																										Increased in CR	Polyubiquitin-C					6.05	6.54
Decreased in CR	Probable D-lactate dehydrogenase, mitochondrial					-0.81	-2.14																			-0.51	-0.24						Increased in CR	Probable D-lactate dehydrogenase, mitochondrial
Decreased in CR	Probable imidazolonepropionase			-1.55	-1.61	-2.1	-2.22	-1.23	-1.85																	-1.28	-2.08			-1.32	-2.08		Increased in CR	Probable imidazolonepropionase
Decreased in CR	Procollagen galactosyltransferase 2	-3.68	-3.82													-4.23	-3.49																Increased in CR	Procollagen galactosyltransferase 2															-4.23
Decreased in CR	Prohibitin					-0.68	-0.74																										Increased in CR	Prohibitin
Decreased in CR	Prohibitin-2					-5.68	-4.08																										Increased in CR	Prohibitin-2					-5.68	-4.08
Decreased in CR	Prosaposin					5.22	5.47																							1.79	6.9		Increased in CR	Prosaposin					5.22	5.47
Decreased in CR	Protein ABHD14B	-0.18	-0.12			-0.12	0			1.55	1.91	-0.12	-0.12			0.07	-0.28	1.69	0.73	0.7	0.11			1.17	0.73	2.3	2.52			1.03	0.25		Increased in CR	Protein ABHD14B	-0.18	-0.12			-0.12	0			1.55	1.91
Decreased in CR	Protein disulfide-isomerase	-1.52	-2.69	2.35	2.4	1.67	1.56	1.42	1.81	3.76	1.91	-2.69	-2.37			-3.87	-5.27	1.62	-2.3	1.21	0.93			1.28	0.5	3.07	2.1			2.37	2.24		Increased in CR	Protein disulfide-isomerase			2.35	2.4			1.42	1.81			-2.69	-2.37
Decreased in CR	Protein disulfide-isomerase A3			1.73	0.45	2.3	1.78	2.16	1.79									1.4	-4.47	1.25	-2.54					2.35	1.46			3.33	2.07		Increased in CR	Protein disulfide-isomerase A3
Decreased in CR	Protein disulfide-isomerase A6			0.6	1.04	1.68	2.34	-1.01	-2.19																	2.05	-0.22						Increased in CR	Protein disulfide-isomerase A6			0.6	1.04	1.68	2.34
Decreased in CR	Protein NDRG2					-1.26	1.58													5.71	-3.55					0.64	0.39						Increased in CR	Protein NDRG2					-1.26	1.58
Decreased in CR	Protein NipSnap homolog 1																													-0.45	-0.94		Increased in CR	Protein NipSnap homolog 1
Decreased in CR	Protein/nucleic acid deglycase DJ-1																			0.03	-4												Increased in CR	Protein/nucleic acid deglycase DJ-1
Decreased in CR	Pterin-4-alpha-carbinolamine dehydratase																									3.16	2.41			1.92	1.41		Increased in CR	Pterin-4-alpha-carbinolamine dehydratase
Decreased in CR	Pyrethroid hydrolase Ces2a	-0.13	0.94	1.82	1.52	2.07	0.65	0.91	-0.26	-0.62	6.97	0.94	0.32							1.31	-2.17			1.01	0.8	2.61	2.25			2.71	2.46		Increased in CR	Pyrethroid hydrolase Ces2a	-0.13	0.94							-0.62	6.97
Decreased in CR	Pyruvate carboxylase, mitochondrial	-1.66	-1.85	-1.06	-0.9	-1.54	-1.74	-0.65	-1.86	-0.86	-2.05	-1.85	-2.26	-0.8	-1.81	-1.44	-2.64	-1.48	-2.19	-2.28	-3.51	-0.92	-2.38	-2.09	-3.12	-0.76	-2.07	-0.23	-1.58	0.03	-0.64		Increased in CR	Pyruvate carboxylase, mitochondrial			-1.06	-0.9
Decreased in CR	Pyruvate kinase PKLR					1.41	0.79													-0.02	-1.95									0.38	0.44		Increased in CR	Pyruvate kinase PKLR
Decreased in CR	Pyruvate kinase PKM			2.85	1.59			0.03	0.41	-1.16	0.88							7.87	1.1														Increased in CR	Pyruvate kinase PKM							0.03	0.41	-1.16	0.88
Decreased in CR	Quinone oxidoreductase																			-3.03	-1.88												Increased in CR	Quinone oxidoreductase
Decreased in CR	Rab GDP dissociation inhibitor beta			2.68	2.45			1.07	2.11	-0.62	1.85							2.69	-3.67	2.12	-2.8									2.3	2.72		Increased in CR	Rab GDP dissociation inhibitor beta							1.07	2.11	-0.62	1.85
Decreased in CR	Rab GDP dissociation inhibitor beta			2.59	2.61																												Increased in CR	Rab GDP dissociation inhibitor beta			2.59	2.61
Decreased in CR	Ras GTPase-activating-like protein IQGAP2					-0.28	1.02																										Increased in CR	Ras GTPase-activating-like protein IQGAP2					-0.28	1.02
Decreased in CR	Receptor of activated protein C kinase 1					-1.57	-0.99																										Increased in CR	Receptor of activated protein C kinase 1					-1.57	-0.99
Decreased in CR	Regucalcin	-0.23	0	0.96	0.4	-0.14	-0.12	0.28	0.44	-0.4	0.77	0	0.06	-0.47	-0.89	-0.73	-0.28	0.06	-1.38	-0.52	-0.26	-2.49	-0.52	-0.08	-0.5	1.6	1.45	0.58	0.08	0.79	-0.35		Increased in CR	Regucalcin	-0.23	0			-0.14	-0.12	0.28	0.44	-0.4	0.77	0	0.06			-0.73
Decreased in CR	Regulator of microtubule dynamics protein 3					-2.84	-3.5																										Increased in CR	Regulator of microtubule dynamics protein 3
Decreased in CR	Retinal dehydrogenase 1	1.03	0.9	1.98	1.55	1.22	1.12	1.46	1.41	1.24	1.22	0.9	0.69	1.2	1.14	0.95	1.05	1.05	0.84	0.69	-0.01	1.25	-0.75	1.72	0.45	2.36	1.28	1.64	1.04	2.47	2.01		Increased in CR	Retinal dehydrogenase 1															0.95
Decreased in CR	Retinol dehydrogenase 7			4.25	5.63	-5.11	-6.37	3.5	1.36																								Increased in CR	Retinol dehydrogenase 7			4.25	5.63
Decreased in CR	S-adenosylmethionine synthase isoform type-1	3.09	2.25	4.51	4.8	4.42	5.9	3.15	4.6	2.19	4.48	2.25	3.09			1.59	2.23			2.98	0.51			4.65	2.45	4.86	5.35	6.09	3.09	4.91	5.29		Increased in CR	S-adenosylmethionine synthase isoform type-1			4.51	4.8	4.42	5.9	3.15	4.6	2.19	4.48	2.25	3.09			1.59
Decreased in CR	S-formylglutathione hydrolase					-0.66	-0.34													-2.61	-4.62					-0.4	-1.02	-0.14	-1.74	-0.32	-0.33		Increased in CR	S-formylglutathione hydrolase					-0.66	-0.34
Decreased in CR	S-methylmethionine--homocysteine S-methyltransferase BHMT2	0.98	-0.18									-0.18	0.24			0.97	0.47																Increased in CR	S-methylmethionine--homocysteine S-methyltransferase BHMT2											-0.18	0.24
Decreased in CR	Sarcosine dehydrogenase, mitochondrial	-2.2	-2.31	-1.04	-1.52	-1.6	-1.77	-1.21	-2.09	-1.5	-2.23	-2.31	-2.85			-2.3	-3.06	-1.78	-3.17	-3.22	-3.29			-1.71	-3.04	-0.29	-1.95	-1.28	-2.46	-0.62	-1.89		Increased in CR	Sarcosine dehydrogenase, mitochondrial
Decreased in CR	SEC14-like protein 2	1.15	-1.54	3.35	0.37	2.14	1.9	0.92	2.24	0.07	0.77	-1.54	-1.1			-1.13	0.61	1.65	-1.04	1.28	0.71			1.11	-0.4	2.55	1.26	3.63	2.04	2.8	2.41		Increased in CR	SEC14-like protein 2							0.92	2.24	0.07	0.77	-1.54	-1.1			-1.13
Decreased in CR	SEC14-like protein 4													5.82	6.8							5.44	5.1										Increased in CR	SEC14-like protein 4													5.82	6.8
Decreased in CR	Selenium-binding protein 2	0.17	-0.25	-0.26	0.41	2.9	2.11																	1.99	2.11								Increased in CR	Selenium-binding protein 2			-0.26	0.41
Decreased in CR	Selenium-binding protein 2					0.4	0.31	0.89	-1.24	0.07	-0.53	-0.25	-0.83	1.2	1.12	-0.41	-2.56	0.36	-3.34	0.21	0.68	0.7	0.63	0.32	-2.59	1.12	0.61			1.17	0.39		Increased in CR	Selenium-binding protein 2
Decreased in CR	Sepiapterin reductase																									0.2	0.87						Increased in CR	Sepiapterin reductase
Decreased in CR	Serine hydroxymethyltransferase, cytosolic			-1.61	-1.51	0.85	0.27	-5.01	-3.4									-5.29	-2.47														Increased in CR	Serine hydroxymethyltransferase, cytosolic			-1.61	-1.51			-5.01	-3.4
Decreased in CR	Serine protease inhibitor A3K																			4.08	-1.8												Increased in CR	Serine protease inhibitor A3K
Decreased in CR	Serine protease inhibitor A3M					5.63	4.97													2.39	1.69					4.35	4.44			6.07	6.37		Increased in CR	Serine protease inhibitor A3M
Decreased in CR	Serine--pyruvate aminotransferase, mitochondrial			1.33	6.74			-0.94	-0.78	-2.5	-0.36							4.61	0.31														Increased in CR	Serine--pyruvate aminotransferase, mitochondrial			1.33	6.74			-0.94	-0.78	-2.5	-0.36
Decreased in CR	Serine/threonine-protein phosphatase 2A 65 kDa regulatory subunit A alpha isoform					2.17	0.95																										Increased in CR	Serine/threonine-protein phosphatase 2A 65 kDa regulatory subunit A alpha isoform
Decreased in CR	Serotransferrin	3.49	4.11									4.11	2.86			3.17	2.64			3.61	2.13					4.85	2.44			4.06	4.59		Increased in CR	Serotransferrin	3.49	4.11
Decreased in CR	Serum albumin	0.53	0.88	1.08	1.14	1.36	0.11	1.21	0.27	0.86	-0.14	0.88	-0.29	1.64	1.71	0.27	-0.21	0.41	-0.32	0.25	0.32	1.16	1.53	0.69	-0.9	2.07	1.05	2.26	1.82	1.91	1.56		Increased in CR	Serum albumin	0.53	0.88	1.08	1.14									1.64	1.71
Decreased in CR	Short-chain specific acyl-CoA dehydrogenase, mitochondrial	-3.05	-3.31	-3.22	-2.52	-3.34	-3.47	-2.08	-2.96	-2.21	-3.72	-4.26	-5.53	-1.66	-2.47	-2.94	-3.05	-3.85	-3.88	-2.91	-4.24	-2.07	-3.79	-2.66	-3.73	-0.95	-2.6			-1.47	-2.74		Increased in CR	Short-chain specific acyl-CoA dehydrogenase, mitochondrial			-3.22	-2.52
Decreased in CR	Sorbitol dehydrogenase	0.73	0.83	1.75	1.14	0.56	0.55	1.54	0.91	0.8	0.65	0.83	0.41	1.39	1.19	0.57	0.69	0.59	0.61	0.42	0.19	1.47	0.68	0.75	-0.26	1.85	1.14	1.37	0.74	1.72	1.26		Increased in CR	Sorbitol dehydrogenase	0.73	0.83													0.57
Decreased in CR	Stress-70 protein, mitochondrial	1.32	2.18	1.03	-2.14	-0.29	0.53	-1.76	-0.83	-4.73	0.13	2.18	0.56	2.18	1.33	-2.03	0.42	1.06	-2.12	1.08	-2.09	1.66	0.24			2.56	2.22						Increased in CR	Stress-70 protein, mitochondrial	1.32	2.18			-0.29	0.53	-1.76	-0.83	-4.73	0.13					-2.03
Decreased in CR	Succinate dehydrogenase [ubiquinone] flavoprotein subunit, mitochondrial					-0.41	-0.98																										Increased in CR	Succinate dehydrogenase [ubiquinone] flavoprotein subunit, mitochondrial
Decreased in CR	Succinate--CoA ligase [ADP/GDP-forming] subunit alpha, mitochondrial			-0.73	-0.61	-1.14	-1.83	-0.84	-0.85	-0.57	-2.71							-2.66	-3.39							1.98	-2.41						Increased in CR	Succinate--CoA ligase [ADP/GDP-forming] subunit alpha, mitochondrial			-0.73	-0.61
Decreased in CR	Succinate--CoA ligase [GDP-forming] subunit beta, mitochondrial					-1.06	-1.52													-1.78	-1.52			0.65	-0.94	1.3	-0.09						Increased in CR	Succinate--CoA ligase [GDP-forming] subunit beta, mitochondrial
Decreased in CR	Sulfotransferase 1A1			3.89	3.82	2.8	3.65	3.18	3.29	3.45	3.07			3.45	3.46			3.44	3.23							3.05	3.14			3.91	3.09		Increased in CR	Sulfotransferase 1A1					2.8	3.65	3.18	3.29					3.45	3.46
Decreased in CR	Superoxide dismutase [Cu-Zn]	-0.95	-0.82	0.42	0.27	0.09	-0.05	0.48	0.01	-0.41	0.02	-0.82	-0.94	-0.49	-0.67	-0.87	-0.83	-0.29	-3.23	-0.69	-1.39	0.39	5.37	-0.08	-0.87	0.39	0.24	0.76	0.33	0.34	-0.23		Increased in CR	Superoxide dismutase [Cu-Zn]	-0.95	-0.82							-0.41	0.02					-0.87
Decreased in CR	Superoxide dismutase [Mn], mitochondrial																			-1.85	-1.07												Increased in CR	Superoxide dismutase [Mn], mitochondrial
Decreased in CR	Thiosulfate sulfurtransferase	-1.43	-1.43	-0.96	-0.94	-1.54	-1.62	-0.81	-1.74	-0.69	-2.32	-1.43	-1.88			-1.49	-2.67	-1.77	-3.12	-1.46	-3.43					0.41	-1.34	-0.58	-1.11	-0.25	-1.11		Increased in CR	Thiosulfate sulfurtransferase			-0.96	-0.94
Decreased in CR	Trans-1,2-dihydrobenzene-1,2-diol dehydrogenase					-1.41	-0.7																			0.31	0.17						Increased in CR	Trans-1,2-dihydrobenzene-1,2-diol dehydrogenase					-1.41	-0.7
Decreased in CR	Transaldolase					0.12	7.64																										Increased in CR	Transaldolase					0.12	7.64
Decreased in CR	Transitional endoplasmic reticulum ATPase			2.04	1.98	3.14	2.1	2.31	2.74	2.09	2.02							2.45	1.25	2.1	-2.7			2.14	0.69	2.64	1.86			3.99	3.13		Increased in CR	Transitional endoplasmic reticulum ATPase							2.31	2.74
Decreased in CR	Transketolase	-4.62	-2.69	-2.17	-2.02	-2.03	-2.35	-3.92	-2.3	-3.06	-2.35	-2.69	-2.92			-2.61	-3.26	-2.05	-2.6	-2.37	-2.54			-2.07	-3.02	-0.7	-1.42	-1.22	-2	-0.56	-2.05		Increased in CR	Transketolase			-5.67	-3.29					-3.65	-2.54
Decreased in CR	Transketolase			-5.67	-3.29			-1.37	-1.83	-3.65	-2.54							1.11	-3.84														Increased in CR	Transketolase	-4.62	-2.69	-2.17	-2.02			-3.92	-2.3	-3.06	-2.35
Decreased in CR	Transthyretin																									6.08	6.61						Increased in CR	Transthyretin
Decreased in CR	Trifunctional enzyme subunit alpha, mitochondrial	-2.79	-2.45	-0.96	-1.58	-1.23	-1.71	-1.08	-1.95	-1.67	-2.15	-2.45	-3.47	-0.68	-1.58	-2.85	-3.79	-2.71	-2.61	-2.15	-2.12	-1.02	-3.17	-2.4	-2.95	-0.71	-2.05	-2.15	-3	-0.53	-0.43		Increased in CR	Trifunctional enzyme subunit alpha, mitochondrial	-2.79	-2.45
Decreased in CR	Trifunctional enzyme subunit beta, mitochondrial			-0.08	0.06	-1.06	-0.85	0.08	-0.69	-0.45	-1.07							-0.53	-1.07	-0.7	-1.74					-0.95	-0.35			0.36	-0.63		Increased in CR	Trifunctional enzyme subunit beta, mitochondrial			-0.08	0.06	-1.06	-0.85
Decreased in CR	Triokinase/FMN cyclase	-0.02	-0.11	0.93	0.46	0.91	0.96	0.47	0.65	-0.11	-0.18	-0.11	-0.68	5.1	3.53	-0.7	-0.1	-0.24	0.19	0.07	-1.72	3.98	1.49	1.39	-1.04	1.83	0.38	1.79	0.89	1.83	0.98		Increased in CR	Triokinase/FMN cyclase					0.91	0.96	0.47	0.65							-0.7
Decreased in CR	Triosephosphate isomerase	0.27	0.46	0.67	0.51	-0.34	0.48	0.4	0.15	-0.05	0.05	0.46	0.25			0.48	0.95	-0.63	-3.18	-0.23	-0.66			2.44	-1.52	0.77	0.13			1.29	-0.25		Increased in CR	Triosephosphate isomerase							-0.55	-0.49
Decreased in CR	Triosephosphate isomerase			0.29	0.29			-0.55	-0.49	-1.41	-1.89							-0.99	-1.03														Increased in CR	Triosephosphate isomerase	0.27	0.46			-0.34	0.48			-0.05	0.05					0.48
Decreased in CR	Tubulin alpha-1A chain									-2.47	-3.28																						Increased in CR	Tubulin alpha-1A chain
Decreased in CR	Tubulin alpha-1B chain			-1.11	-1.75	0.52	0.23	-0.3	-2.83	-2.26	-1.43							-0.74	-3.42											1.29	0.47		Increased in CR	Tubulin alpha-1B chain			-1.02	-0.79					-2.51	-2.4
Decreased in CR	Tubulin alpha-1B chain			-1.02	-0.79			0.9	-0.63	-2.51	-2.4																						Increased in CR	Tubulin alpha-1B chain									-2.26	-1.43
Decreased in CR	Tubulin alpha-1C chain	-0.02	0.61									0.61	-0.87	-3.81	-3.95	-0.12	-1.94			0.19	-1.83					-0.67	-1.98						Increased in CR	Tubulin alpha-1C chain	-0.02	0.61
Decreased in CR	Tubulin alpha-4A chain	-0.15	0.25	-2.57	-1.75	0.57	0.22	-0.06	-4.94	-4.32	-0.6	0.25	-0.85	-2.36	-2.34	-0.17	-1.94			-0.06	-0.96	-4.21	-0.15			0.41	-3.11			1.14	0.3		Increased in CR	Tubulin alpha-4A chain	-0.15	0.25	-2.57	-1.75					-4.32	-0.6			-2.36	-2.34
Decreased in CR	Tubulin beta chain			-0.82	-1.92			0.85	-0.39	-3.14	-1.63							-0.79	-1.3														Increased in CR	Tubulin beta chain									-3.14	-1.63
Decreased in CR	Tubulin beta-1 chain			0.3	-2.58			-1.71	-2.93	-0.61	-4.1							-0.82	-1.92														Increased in CR	Tubulin beta-1 chain
Decreased in CR	Tubulin beta-2A chain	-2.12	-1.54									-1.54	-1.55			-1.26	-0.84																Increased in CR	Tubulin beta-2A chain	-2.12	-1.54													-1.26
Decreased in CR	Tubulin beta-2B chain																									-0.19	-0.77						Increased in CR	Tubulin beta-2B chain
Decreased in CR	Tubulin beta-4B chain	-2.14	-1.65	-1.36	-1.77	-1.31	-1.53	-1.31	-1.66	-4.46	-2.36	-1.65	-1.61			-2.07	-1.45	-2.09	-0.03	-1.18	-2.06			-1.21	-1.49	-0.81	-1.23	-1.12	-1.24	0.32	-0.54		Increased in CR	Tubulin beta-4B chain							-0.29	-0.01	-3.66	-2.36
Decreased in CR	Tubulin beta-4B chain			-0.41	-1.71			-0.29	-0.01	-3.66	-2.36																						Increased in CR	Tubulin beta-4B chain	-2.14	-1.65							-4.46	-2.36	-1.65	-1.61			-2.07
Decreased in CR	Tubulin beta-5 chain	-1.93	-1.5			-1.1	-1.52					-1.5	-1.61			-2	-1.45							-1.28	-0.5	-0.63	-0.86			0.38	-0.41		Increased in CR	Tubulin beta-5 chain	-1.93	-1.5													-2
Decreased in CR	Ubiquitin-like modifier-activating enzyme 1					1.97	1.14																										Increased in CR	Ubiquitin-like modifier-activating enzyme 1
Decreased in CR	UDP-glucose 6-dehydrogenase					0.65	-1.09							1.95	-3.63					3.3	1.53	2.25	3.25			1.54	-1.76						Increased in CR	UDP-glucose 6-dehydrogenase
Decreased in CR	UDP-glucuronosyltransferase 1-1			1.19	1.12	1.09	1.79	0.23	0.63	1.18	0.58							-0.2	0.63							1.7	1.97			1.81	1.28		Increased in CR	UDP-glucuronosyltransferase 1-1					1.09	1.79	0.23	0.63
Decreased in CR	UDP-glucuronosyltransferase 1-6					1.23	2.09																					2.06	0.94				Increased in CR	UDP-glucuronosyltransferase 1-6					1.23	2.09
Decreased in CR	UDP-glucuronosyltransferase 2A3					0.05	0.4																										Increased in CR	UDP-glucuronosyltransferase 2A3					0.05	0.4
Decreased in CR	UDP-glucuronosyltransferase 2B17			2.51	3.07	3.16	3.2	3.06	2	2.01	3.91							3.39	-2.89							3.48	2.78	2.5	1.1	5.66	4.22		Increased in CR	UDP-glucuronosyltransferase 2B17			2.51	3.07	3.16	3.2			2.01	3.91
Decreased in CR	Uricase					2.38	5.12																										Increased in CR	Uricase					2.38	5.12
Decreased in CR	Urocanate hydratase	-0.39	-1.45	1.03	1.08	2.26	1.77	-1.17	0.72	-3.53	0.82	-1.45	-0.4			-0.15	-1.81	1.62	-2.95	1.05	-3.61			0.67	-0.27	1.73	1.58	1.31	0.36	1.75	0.97		Increased in CR	Urocanate hydratase			1.03	1.08			-1.17	0.72	-3.53	0.82	-1.45	-0.4
Decreased in CR	UTP--glucose-1-phosphate uridylyltransferase					2.9	3.07																			-0.54	1.41			-1.7	-0.07		Increased in CR	UTP--glucose-1-phosphate uridylyltransferase					2.9	3.07
Decreased in CR	Valacyclovir hydrolase													0.24	2.79					-3.89	-0.53	2.2	1.86	0.18	-0.9								Increased in CR	Valacyclovir hydrolase													0.24	2.79
Decreased in CR	Very long-chain acyl-CoA synthetase					2.96	3.44																							2.89	2.84		Increased in CR	Very long-chain acyl-CoA synthetase					2.96	3.44
Decreased in CR	Very long-chain specific acyl-CoA dehydrogenase, mitochondrial					0.47	1.42																										Increased in CR	Very long-chain specific acyl-CoA dehydrogenase, mitochondrial					0.47	1.42
Decreased in CR	Vimentin			3.93	-0.55			-0.39	1.34	-0.72	-1.62																						Increased in CR	Vimentin							-0.39	1.34
Decreased in CR	Vinculin																									0.31	-1.78						Increased in CR	Vinculin
[truncated: 15 more columns]

## Sheet: Fig. 4
Proteomic Flux data				Control day 25			CR day 25			Control day 30			CR day 30												Control day 25			CR day 25			Control day 30			CR day 30
Protein	Accession#	Target RT	Mean Peptide Count	Protein f - Day25-C013M	Protein f - Day25-C014M	Protein f - Day25-C015M	Protein f - Day25-C016M	Protein f - Day25-C017M	Protein f - Day25-C018M	Protein f - Day30-C019M	Protein f - Day30-C020M	Protein f - Day30-C021M	Protein f - Day30-C022M	Protein f - Day30-C023M	Protein f - Day30-C024M		Transcript/RepeatID (cmd=analyzeRepeats.pl rna mm10 -count exons -condenseGenes -d Con7 Con8 Con9 CR7 CR8 CR9 Con10 Con11 Con12 CR10 CR11 CR12 -rpkm)	chr	start	end	strand	Length	Copies	Annotation/Divergence	Con7 FPKM	Con8 FPKM	Con9 FPKM	CR7 FPKM	CR8 FPKM	CR9 FPKM	Con10 FPKM	Con11 FPKM	Con12 FPKM	CR10 FPKM	CR11 FPKM	CR12 FPKM
Carbamoyl-phosphate synthase [ammonia], mitochondrial	Q8C196	16.47	80.9	0.413	0.359	0.393	0.319	0.351	0.307	0.343	0.389	0.347	0.313	0.306	0.322		NR_131118	chr17	27235075	27248066	-	2576	1	9630028I04Rik|-|-|17|17 A3.3|ncRNA	0	0	0	0.018	0	0	0	0	0	0	0	0
Serum albumin	P07724	11.94	27.2	0.57	0.513	0.545	0.434	0.559	0.438	0.51	0.523	0.507	0.471	0.463	0.462		NM_133712	chr7	43781054	43785410	+	1346	1	Klk10|2300002A13Rik|NES1|PRSSL1|-|7 B3|7 28.26 cM|protein-coding	0	0	0	0	0	0	0	0	0	0	0	0
3-ketoacyl-CoA thiolase, mitochondrial	Q8BWT1	25.2	18.3	0.457	0.381	0.41	0.366	0.364	0.337	0.408	0.418	0.378	0.31	0.288	0.289		NM_147049	chr7	104642880	104647305	-	2908	1	Olfr658|MOR34-5|-|7|7 E3|protein-coding	0	0	0	0	0	0	0	0	0	0	0	0
Carbonic anhydrase 3	P16015	18.27	17.6	0.451	0.403	0.407	0.446	0.49	0.379	0.426	0.472	0.404	0.474	0.448	0.508		NM_001166710	chr6	57024338	57025273	-	934	1	Vmn1r7|EG434016|Gm5568|V1rc31|-|6|6 B3|protein-coding	0	0	0	0	0	0	0	0	0	0	0	0
Betaine--homocysteine S-methyltransferase 1	O35490	11.06	16.8	0.626	0.518	0.64	0.499	0.579	0.473	0.555	0.548	0.516	0.54	0.549	0.562		NM_001293057	chrY	12688110	12690067	+	1955	2	Gm21379|-|-|Y A1|Y|protein-coding	0	0	0	0	0	0	0	0	0	0	0	0
Glutamate dehydrogenase 1, mitochondrial	P26443	10.27	15.4	0.348	0.381	0.313	0.254	0.285	0.267	0.306	0.366	0.275	0.28	0.252	0.307		NR_033301	chr9	102739648	102756685	+	927	1	Gm5627|EG434510|-|9 F1|9|ncRNA	0	0	0	0	0	0	0	0	0	0	0	0
Argininosuccinate synthase	P16460	12.71	13.7	0.62	0.556	0.569	0.463	0.572	0.501	0.54	0.566	0.551	0.53	0.515	0.544		NM_001013750	chr1	28776122	28780252	-	2878	1	Gm597|-|-|1|1 A5|protein-coding	0	0	0	0	0	0	0	0	0	0	0	0
Fructose-bisphosphate aldolase B	Q91Y97	4.51	13.7	0.754	0.675	0.738	0.671	0.779	0.688	0.684	0.727	0.686	0.76	0.262	0.264		NM_198650	chr19	5970234	5986143	-	1885	1	Slc22a20|Gm963|OAT1-L|mOAT6|-|19|19 A|protein-coding	0	0	0	0	0	0	0	0	0	0	0	0
Adenosylhomocysteinase	P50247	19.35	13.3	0.656	0.599	0.602	0.521	0.645	0.524	0.549	0.652	0.563	0.581	0.384	0.548		NM_008351	chr3	68691424	68698550	+	1266	1	Il12a|IL-12p35|Il-12a|Ll12a|p35|-|3 E1|3 31.92 cM|protein-coding	0	0	0	0	0.05	0	0.039	0	0	0	0	0
ATP synthase subunit beta, mitochondrial	P56480	7.25	13.2	0.362	0.315	0.317	0.277	0.312	0.261	0.281	0.343	0.287	0.29	0.258	0.325		NM_175284	chr5	128601106	128604093	+	2985	1	Fzd10|Fz-10|-|5|5 G1.3|protein-coding	0	0	0	0	0	0	0	0.016	0	0	0	0
Retinal dehydrogenase 1	P24549	12.15	13.1	0.612	0.535	0.555	0.538	0.631	0.53	0.55	0.593	0.523	0.54	0.516	0.568		NR_037302	chr7	143948405	144443433	-	104	1	Mir3470b|mmu-mir-3470b|-|16 B4|16 28.44 cM|ncRNA	0	0	0	0.454	0	0	0	0	0	0	0.494	0
Cytosolic 10-formyltetrahydrofolate dehydrogenase	Q8R0Y6	20.53	12.3	0.648	0.528	0.594	0.546	0.65	0.55	0.588	0.652	0.591	0.615	0.506	0.455		NM_030059	chr2	148768618	148771497	-	601	1	Cst11|9230101F08Rik|BB067629|CRES2|mCSTE1|-|2|2 G3|protein-coding	0	0	0	0	0	0	0	0	0	0	0	0
Sarcosine dehydrogenase, mitochondrial	Q99LB7	7.15	12.3	0.401	0.363	0.399	0.323	0.399	0.296	0.357	0.406	0.345	0.308	0.231	0.294		NM_212485	chr15	101793308	101802332	-	2143	1	Krt73|BC067067|Kb36|-|15|15 F2|protein-coding	0	0	0	0	0	0	0	0	0	0	0	0
ATP synthase subunit alpha, mitochondrial	Q03265	17.4	12.2	0.391	0.354	0.4	0.365	0.393	0.358	0.324	0.395	0.379	0.318	0.279	0.271		NM_001285965	chr4	112613740	112652248	+	1267	1	Skint2|A430070M19|B7S3|OTTMUSG00000008540|Skint-2|-|4 D1|4|protein-coding	0	0	0	0	0	0	0	0	0	0	0	0
Catalase	P24270	20.1	12.2	0.978	0.586	0.54	0.894	0.999	0.909	0.894	0.943	0.86	0.978	0.246	0.388		NM_001177545	chr4	146157690	146198756	+	4148	1	Zfp600|Gm13164|OTTMUSG00000010694|-|4 E1|4|protein-coding	0	0	0.014	0	0	0	0.024	0	0	0	0	0.01
Selenium-binding protein 2	Q63836	5.58	11.3	0.504	0.497	0.471	0.421	0.474	0.459	0.488	0.558	0.483	0.497	0.233	0.069		NM_011990	chr3	50364936	50443613	-	9213	1	Slc7a11|9930009M05Rik|AI451155|sut|xCT|-|3 C|3 21.72 cM|protein-coding	0	0	0.006	0	0	0	0	0	0	0	0	0.005
Hemoglobin subunit beta-1	P02088	14.68	11.2	0.073	0.062	0.103	0.111	0.136	0.088	0.08	0.093	0.089	0.111	0.046	0.063		NM_029671	chr6	41684431	41685717	+	737	1	1700034O15Rik|-|-|6|6 B2.1|protein-coding	0	0	0	0	0	0	0	0	0	0	0	0
Sorbitol dehydrogenase	Q64442	16.64	10.7	0.577	0.496	0.543	0.487	0.593	0.507	0.501	0.582	0.492	0.531	0.505	0.542		NM_201370	chr6	40442863	40466815	+	2872	1	Wee2|Gm1065|Wee1B|-|6|6 B1|protein-coding	0	0	0	0	0	0	0	0	0	0	0	0
Pyruvate carboxylase, mitochondrial	Q05920	14.98	10.4	0.475	0.364	0.449	0.336	0.414	0.305	0.358	0.438	0.37	0.38	0.295	0.351		NM_001011519	chr2	87833041	87833985	+	943	1	Olfr1148|MOR264-7|-|2|2 D|protein-coding	0	0	0	0	0	0	0	0	0	0	0	0
Arginase-1	Q61176	14.74	10.2	0.539	0.475	0.539	0.465	0.49	0.479	0.462	0.503	0.493	0.471	0.54	0.503		NM_174995	chr3	51661179	51682674	+	595	1	Mgst2|GST2|MGST-II|-|3|3 C|protein-coding	0	0	0	0.079	0.107	0.167	0	0.079	0.075	0.072	0.086	0
Alpha-enolase	P17182	25.36	10.1	0.493	0.451	0.488	0.462	0.529	0.458	0.448	0.518	0.46	0.552	0.471	0.453		NR_040774	chr4	124449626	124485959	-	976	1	1700057H15Rik|-|-|4|4 D2.2|ncRNA	0	0	0	0	0	0	0	0	0	0	0	0
60 kDa heat shock protein, mitochondrial	P63038	17.86	10	0.409	0.313	0.342	0.294	0.327	0.238	0.318	0.429	0.309	0.273	0.269	0.254		NM_013823	chr5	150952607	150993817	+	5111	1	Kl|alpha-kl|-|5|5 G3|protein-coding	0	0	0.012	0	0.037	0	0	0	0.009	0	0	0
Carboxylesterase 1D	Q8VCT4	8.83	9.8	0.649	0.474	0.504	0.535	0.594	0.519	0.513	0.624	0.542	0.664	0.358	0.467		NM_207548	chr7	23753911	23754852	+	940	1	Vmn1r174|V1rd22|-|7|7 A3|protein-coding	0	0	0	0	0	0	0	0	0	0	0	0
Aldehyde dehydrogenase, mitochondrial	P47738	5.56	9.7	0.753	0.68	0.735	0.66	0.785	0.682	0.665	0.768	0.663	0.714	0.581	0.561		NM_011471	chr3	92352143	92353449	+	643	1	Sprr2e|-|-|3 F1|3 40.14 cM|protein-coding	0	0	0	0	0	0	0	0	0	0	0	0
Glyceraldehyde-3-phosphate dehydrogenase	P16858	10.5	9	0.515	0.446	0.488	0.446	0.544	0.475	0.408	0.56	0.444	0.459	0.475	0.498		NR_035431	chr8	84011515	84011633	-	118	1	Mir1199|Mirn1199|mir-1199|mmu-mir-1199|-|8 C2|8 40.24 cM|ncRNA	0	0	0	0	0	0.843	0	0	0	0	0	0
Dimethylglycine dehydrogenase, mitochondrial	Q9DBT9	7.55	8.9	0.374	0.333	0.398	0.334	0.393	0.305	0.34	0.36	0.392	0.321	0.275	0.272		NR_102303	chr13	48044231	48262623	-	2813	1	A330033J07Rik|-|-|13|13 A5|ncRNA	0	0.019	0	0	0	0.071	0.069	0	0	0.046	0	0
Alcohol dehydrogenase 1	P00329	3.39	8.8	0.513	0.45	0.484	0.474	0.516	0.48	0.459	0.522	0.459	0.513	0.482	0.413		NM_146704	chr19	12889649	12890575	-	925	1	Olfr1446|MOR202-2|-|19|19 A|protein-coding	0	0	0	0	0	0	0	0	0	0	0	0
Fumarylacetoacetase	P35505	14.17	8.8	0.513	0.479	0.492	0.438	0.485	0.407	0.448	0.504	0.444	0.488	0.396	0.409		NM_008371	chr3	7572028	7613760	-	2850	1	Il7|A630026I06Rik|Il-7|hlb368|-|3 A1|3 2.02 cM|protein-coding	0	0	0	0.017	0.067	0.017	0.051	0.033	0.047	0.09	0	0.045
Hydroxymethylglutaryl-CoA synthase, mitochondrial	P54869	8.46	8.8	0.727	0.65	0.707	0.495	0.684	0.511	0.619	0.769	0.597	0.473	0.61	0.569		NM_145142	chr1	38863873	38898160	-	3110	1	Chst10|AI507003|AU041319|Hnk-1st|ST|-|1|1 B|protein-coding	0	0	0	0	0	0.016	0	0.015	0.014	0	0	0
Argininosuccinate lyase	Q91YI0	8.24	8.5	0.645	0.591	0.602	0.489	0.544	0.508	0.581	0.592	0.558	0.52	0.331	0.567		NM_001159520	chr1	78101267	78197136	-	3365	1	Pax3|Pax-3|Sp|Splchl2|splotch|-|1 C4|1 39.79 cM|protein-coding	0	0.016	0	0.014	0	0	0.015	0	0	0.013	0.046	0
Ornithine carbamoyltransferase, mitochondrial	P11725	9.5	8.5	0.387	0.335	0.368	0.309	0.367	0.29	0.336	0.386	0.316	0.37	0.346	0.28		NM_207571	chr10	78875549	78880106	+	1145	1	Olfr1355|GA_x5J8B7W4DUT-12263-11330|MOR139-6|-|10|10 C1|protein-coding	0	0	0	0	0	0	0	0	0	0	0	0
Glutathione S-transferase Mu 1	P10649	15.55	8.3	0.472	0.515	0.387	0.518	0.549	0.564	0.5	0.523	0.464	0.585	0.542	0.547		NR_015568	chr14	7412473	7422685	+	1291	1	4933406F09Rik|1700007H14Rik|4930429F21Rik|4930570O04Rik|Gm3768|-|14 4.38 cM|14 A1|ncRNA	0	0	0	0	0	0	0	0	0	0	0	0
Bifunctional epoxide hydrolase 2	P34914	9.57	7.8	0.665	0.432	0.622	0.545	0.632	0.509	0.567	0.651	0.557	0.59	0.113	0.292		NM_146792	chr2	89590069	89591146	-	1075	1	Olfr1246|MOR2319|-|2|2 E1|protein-coding	0	0	0	0	0	0	0	0	0	0	0	0
Carboxylesterase 3A	Q63880	16.95	7.8	0.698	0.606	0.609	0.535	0.632	0.559	0.592	0.677	0.561	0.653	0.447	0.526		NM_001113187	chr1	21383556	21386384	+	2242	1	Khdc1b|AU014713|AU015226|AU024076|AY238603|C85331|C86372|C88118|Khdc1|Khdc1c|-|1|1 A4|protein-coding	0	0	0	0	0	0	0	0	0	0	0	0
Fructose-1,6-bisphosphatase 1	Q9QXD6	4.37	7.7	0.587	0.523	0.652	0.499	0.631	0.534	0.519	0.64	0.561	0.573	0.645	0.657		NM_207572	chr13	21555040	21556020	-	979	1	Olfr1535|MOR256-36|MOR256-63|Olfr1365|-|13|13 A3.1|protein-coding	0	0	0	0.048	0	0	0	0	0	0	0	0
Malate dehydrogenase, mitochondrial	P08249	10.63	7.7	0.436	0.405	0.402	0.372	0.426	0.352	0.454	0.426	0.38	0.302	0.416	0.28		NM_011964	chr7	18789125	18798510	-	2540	1	Psg19|CGM7|Cea-4|Cea4|-|7 A3|7 9.31 cM|protein-coding	0	0	0	0	0	0	0	0	0	0	0	0
Actin, cytoplasmic 2	P63260	16.23	7.6	0.457	0.428	0.435	0.428	0.446	0.394	0.418	0.43	0.366	0.467	0.388	0.49		NR_037263	chr2	10478798	10478880	+	81.9	8	Mir467a-8|Gm22705|Mirn467a-8|mmu-mir-467a-8|-|2 A1|2|ncRNA	0	0	0	0	0	0	0	0	0	0	0	0
Glycogen phosphorylase, liver form	Q9ET01	7.67	7.6	0.419	0.425	0.399	0.345	0.406	0.382	0.375	0.431	0.387	0.469	0.519	0.522		NR_033447	chr2	116074548	116076096	-	1548	1	2810405F15Rik|-|-|2|2 E5|ncRNA	0	0	0.077	0	0	0.032	0	0	0.057	0	0	0
Elongation factor 1-alpha 1	P10126	12.45	7.5	0.444	0.42	0.424	0.426	0.473	0.46	0.382	0.449	0.436	0.432	0.488	0.448		NM_001177481	chr8	21065038	21066001	+	399	1	Defa35|ENSMUSG00000061845|Gm10104|OTTMUSG00000018258|-|8 A2|8|protein-coding	0	0	0	0	0	0	0	0	0	0	0	0
Aspartate aminotransferase, mitochondrial	P05202	8.99	7.3	0.394	0.274	0.345	0.327	0.39	0.289	0.366	0.402	0.377	0.388	0.364	0.358		NM_027802	chr7	15547257	15556846	+	1211	1	Obox1|7420700M11Rik|AU015708|AU024152|-|7 A2|7 8.5 cM|protein-coding	0	0	0	0	0	0	0	0	0	0	0	0
Estradiol 17 beta-dehydrogenase 5	P70694	15.44	7	0.566	0.186	0.5	0.509	0.61	0.572	0.535	0.631	0.557	0.62	0.604	0.503		NM_146457	chr15	98437470	98438397	+	926	1	Olfr282|MOR160-2|-|15|15 F1|protein-coding	0	0	0	0	0	0	0	0	0	0	0	0
60 kDa heat shock protein, mitochondrial	P10809	16.33	6.9	0.344	0.296	0.296	0.269	0.312	0.246	0.301	0.356	0.281	0.279	0.293	0.274		NM_207558	chr14	51070311	51071442	-	1129	1	Olfr750|GA_x5J8B7W5WBF-6267395-6266441|GA_x6K02T2PMLR-6808276-6807281|MOR103-18|-|14|14 C1|protein-coding	0	0	0	0	0	0	0	0	0	0	0	0
Superoxide dismutase [Cu-Zn]	P08228	2.06	6.9	0.451	0.432	0.495	0.473	0.526	0.464	0.449	0.537	0.416	0.52	0.132	0.169		NM_001311104	chr1	132191436	132257382	+	1047	1	Lemd1|4930540I23Rik|6430514M23Rik|AI428128|LEMP-1|-|1|1 E4|protein-coding	0	0	0	0	0	0	0	0	0	0	0	0
Electron transfer flavoprotein subunit alpha, mitochondrial	Q99LC5	13.82	6.8	0.367	0.272	0.302	0.33	0.284	0.26	0.375	0.37	0.29	0.275	0.14	0.315		NM_173412	chr9	24625185	24625828	+	641	1	Cypt4|1700009B20Rik|Ckt1r2|-|9|9 A4|protein-coding	0	0	0	0	0	0	0	0	0	0	0	0
Fatty acid-binding protein, liver	P12710	16.27	6.8	0.491	0.443	0.468	0.494	0.603	0.467	0.483	0.542	0.518	0.589	0.539	0.565		NM_010203	chr5	98254184	98277033	+	2499	1	Fgf5|Fgf-5|HBGF-5|angora|go|-|5 E3|5 47.77 cM|protein-coding	0	0	0	0	0	0	0	0	0	0	0	0
Glutathione S-transferase A3	P30115	23.89	6.7	0.453	0.435	0.44	0.453	0.535	0.498	0.434	0.508	0.482	0.474	0.444	0.423		NM_001033252	chrX	107945735	107948436	-	1657	1	Gm732|-|-|X|X D|protein-coding	0	0	0	0	0	0	0	0	0	0	0	0
Regucalcin	Q64374	3.58	6.7	0.536	0.443	0.4	0.495	0.591	0.525	0.498	0.495	0.478	0.575	0.258	0.353		NM_031168	chr5	30013114	30019975	+	1134	1	Il6|Il-6|-|5 B1|5 15.7 cM|protein-coding	0	0	0	0	0	0	0	0	0	0	0	0
Trifunctional enzyme subunit alpha, mitochondrial	Q8BMS1	18.63	6.7	0.407	0.332	0.39	0.374	0.324	0.336	0.372	0.313	0.238	0.308	0.352	0.283		NM_001033473	chr10	79639526	79645738	-	1242	1	Odf3l2|Gm1157|-|10|10 C1|protein-coding	0	0	0	0	0	0	0	0	0	0	0	0
Triokinase/FMN cyclase	Q8VC30	23.38	6.7	0.492	0.484	0.461	0.456	0.514	0.453	0.45	0.499	0.462	0.512	0.444	0.54		NM_013643	chr7	47077800	47133684	-	3116	1	Ptpn5|Step|-|7 B3|7 30.7 cM|protein-coding	0	0	0	0	0	0	0	0	0	0	0	0
Transketolase	P40142	5	6.5	0.341	0.244	0.27	0.355	0.298	0.341	0.405	0.352	0.298	0.392	0.301	0.252		NM_001081375	chr7	25367616	25369724	-	524	1	Cnfn|2210418J09Rik|-|7|7 A3|protein-coding	0	0	0	0	0	0	0	0	0	0	0	0
Hydroxyacyl-coenzyme A dehydrogenase, mitochondrial	Q61425	14.38	6.2	0.267	0.274	0.339	0.258	0.251	0.242	0.282	0.45	0.226	0.248	0.307	0.303		NR_027236	chr6	48628167	48633688	+	3569	1	AI854703|AI182503|D630044C04|-|6|6 B2.3|pseudo	0	0.015	0.033	0	0.018	0	0.027	0	0.012	0	0.014	0
Peroxiredoxin-1	P35700	9.73	6.2	0.654	0.555	0.622	0.522	0.659	0.581	0.515	0.618	0.537	0.583	0.632	0.324		NM_146967	chr2	89193100	89194032	-	931	1	Olfr1226|MOR233-2|-|2|2 E1|protein-coding	0	0	0	0	0	0	0	0	0	0	0	0
Cystathionine gamma-lyase	Q8VCN5	12.08	6.1	0.597	0.641	0.68	0.49	0.477	0.544	0.486	0.522	0.51	0.577	0.426	0.404		NR_030445	chr12	109715577	109715650	+	73	1	Mir679|Mirn679|mir-679|mmu-mir-679|-|12 F1|12|ncRNA	0	0	0	0	0	0	0	0	0	0	0	0
Actin, alpha skeletal muscle	P68134	4.05	5.7	0.477	0.391	0.436	0.409	0.554	0.402	0.454	0.456	0.358	0.467	0.328			NM_146654	chr6	43153307	43154239	+	931	1	Olfr237-ps1|MOR261-4|Olfr438|-|6|6 B2.1|protein-coding	0	0	0	0	0	0	0	0	0	0	0	0
Isocitrate dehydrogenase [NADP] cytoplasmic	O88844	11.26	5.7	0.5	0.394	0.395	0.464	0.55	0.468	0.417	0.532	0.458	0.501	0.464	0.474		NR_045704	chr3	128117015	128231605	-	2342	1	D030025E07Rik|-|-|3|3 G2|ncRNA	0	0	0	0	0	0	0	0	0	0	0	0
Electron transfer flavoprotein subunit beta	Q9DCW4	7.9	5.6	0.41	0.319	0.408	0.322	0.32	0.269	0.301	0.352	0.315	0.315	0.293	0.328		NM_001013758	chr10	80832801	80844039	-	3435	1	Lingo3|AI851712|LERN2|-|10|10 C1|protein-coding	0	0	0	0	0	0	0.014	0	0	0	0	0
Glutathione peroxidase 1	P11352	10.03	5.6	0.473	0.458	0.436	0.372	0.443	0.409	0.408	0.48	0.41	0.403	0.229	0.382		NM_010381	chr17	34342212	34344645	-	778	1	H2-Ea-ps|AI323765|E-alpha-f|H-2Ea|H2-Ea|I-Ealpha|Ia-3|Ia3|MHC-H2-Ea|-|17 B1|17 17.98 cM|protein-coding	0	0	0	0	0	0	0	0	0	0	0	0
Methylmalonate-semialdehyde dehydrogenase [acylating], mitochondrial	Q9EQ20	12.18	5.6	0.365	0.347		0.306	0.334	0.297	0.434	0.362	0.432	0.353		0.219		NR_027813	chr13	11522052	11525682	+	825	1	Zp4-ps|EG664793|Zp4|Zpb|-|13|13 A1|pseudo	0	0	0	0	0	0	0	0	0	0	0	0
Nucleoside diphosphate kinase B	Q01768	7.31	5.6	0.575	0.483	0.458	0.501	0.647	0.549	0.49	0.597	0.5	0.537	0.427	0.281		NM_001270812	chr14	6259747	6287250	-	1983	1	LOC100861615|-|-|14 A1|protein-coding	0	0	0	0	0	0	0	0	0	0	0	0
Peroxiredoxin-6	O08709	18.08	5.6	0.55	0.523	0.62	0.488	0.57	0.487	0.51	0.537	0.5	0.524	0.527	0.638		NM_212452	chr3	79644716	79737794	-	2258	1	Rxfp1|Gm1018|Lgr7|-|3|3 E3|protein-coding	0	0	0	0	0	0	0	0	0.02	0	0	0
Stress-70 protein, mitochondrial	P38647	4.15	5.6		0.2	0.15	0.362	0.723	0.4	0.547	0.656	0.464	0.616	-0.096	0.077		NR_130332	chr3	115979902	115979955	+	53	1	Mir669n|mmu-mir-669n|-|3 G1|3 50.17 cM|ncRNA	0	0	0	0	0	0	0	0	0	0	0	0
Alpha-aminoadipic semialdehyde dehydrogenase	Q9DBF1	23	5.5	0.532	0.441	0.404	0.384	0.382	0.399	0.368	0.416	0.412	0.276	0.339	0.286		NM_027651	chr16	57266139	57292851	-	1372	1	Tmem30c|4933401B01Rik|4933409A18Rik|Cdc50c|-|16|16 C1.1|protein-coding	0	0	0	0	0	0	0	0	0	0	0	0
Short-chain specific acyl-CoA dehydrogenase, mitochondrial	Q07417	18.71	5.5	0.34	0.308	0.374	0.243	0.356	0.125	0.267	0.151	0.281	0.204	0.275	0.214		NM_146663	chr14	50298337	50299330	-	991	1	Olfr733|MOR241-2|-|14|14 C1|protein-coding	0	0	0	0	0	0	0	0	0	0	0	0
3-ketoacyl-CoA thiolase B, peroxisomal	Q8VCH0	15.48	5.4	0.894	0.511	0.891	0.832	0.657	0.84	0.758	0.902	0.762	0.944	0.269	0.392		NR_029559	chr1	92850378	92850443	+	65	1	Mir149|Mirn149|mir-149|mmu-mir-149|-|1|1 D|ncRNA	0	0	0	0	0	0	0	0	0	0	0	0
Tubulin beta-4B chain	P68372	18.07	5.4	0.266	0.081	0.231	0.286	0.399	0.307	0.33	0.407	0.31	0.569	0.444	0.439		NM_011698	chr7	45367891	45370564	-	708	1	Lin7b|LIN-7B|MALS-2|Veli2|-|7|7 B3|protein-coding	0	0	0	0	0	0.14	0	0	0.063	0	0	0
Fatty acid synthase	P19096	22.3	5.3	0.668	0.249	0.374	0.646	0.71	0.642	0.652	0.715	0.623	0.689	0.526	0.376		NM_177328	chr6	110645598	111567230	+	4169	1	Grm7|6330570A01Rik|BB176677|C030018L03|E130018M02Rik|Gpr1g|Gprc1g|SMN2|Tg(SMN2)89Ahmb|mGluR7|-|6|6 E3|protein-coding	0	0	0	0	0	0	0	0	0	0	0	0
Acetyl-CoA acetyltransferase, mitochondrial	Q8QZT1	10.46	5.2	0.431	0.13		0.419	0.441	0.377	0.33	0.444	0.281	0.226	0.319	0.302		NR_136925	chr4	123665881	123671210	+	941	1	Gm12925|OTTMUSG00000009214|-|4 D2.2|4 57.42 cM|ncRNA	0	0.058	0.189	0.251	0.27	0.106	0.363	0.1	0.189	0.273	0	0.319
D-dopachrome decarboxylase	O35215	15.66	5.2	0.472	0.425	0.44	0.452	0.535	0.478	0.44	0.518	0.46	0.49	0.409	0.494		NR_106101	chr9	67729499	67729577	-	78	1	Mir7242|Gm27809|mmu-mir-7242|-|9|9 C|ncRNA	0	0	0	0	0	0	0	0	0	0	0	0
Phosphoglycerate kinase 1	P09411	8.57	5.2	0.417	0.348	0.409	0.374	0.449	0.359	0.377	0.465	0.425	0.388	0.286	0.374		NM_146367	chr9	39954257	39957069	-	2810	1	Olfr976|MOR224-10|-|9|9 A5.1|protein-coding	0	0	0	0	0	0	0	0	0	0	0	0
S-adenosylmethionine synthase isoform type-1	Q91X83	14.37	5.2	0.672	0.361	0.858	0.715	0.832	0.795	0.781	0.751	0.756	0.848	-0.041	-0.041		NM_001099774	chr11	99993232	99993994	-	760	1	Krtap17-1|A030006P16Rik|-|11|11 D|protein-coding	0	0	0	0	0	0	0	0	0	0	0	0
Indolethylamine N-methyltransferase	P40936	12.82	5.1	0.46	0.513	0.375	0.439		0.44	0.363	0.538	0.389		0.444	0.353		NM_001007580	chrX	106420043	106485229	-	4783	1	Fndc3c1|Fndc3c|Gm784|-|X|X D|protein-coding	0	0.011	0	0	0	0	0	0	0	0	0	0
Peroxisomal acyl-coenzyme A oxidase 1	Q9R0H0	16.08	5.1	0.948	0.773	0.774	0.829	0.819	0.837	0.846	0.888	0.824	0.948	0.321	0.307		NR_040756	chr9	92979916	93005733	-	613	1	1700034K08Rik|-|-|9|9 E3.3|ncRNA	0	0	0	0	0	0	0	0	0	0	0	0
Peroxisomal bifunctional enzyme	Q9DBM2	19.31	5.1	0.677		0.744	0.646	0.734	0.619	0.563	0.754	0.616	0.697		0.553		NM_177661	chr3	59925214	59937949	+	2781	1	C130079G13Rik|-|-|3|3 D|protein-coding	0	0	0	0	0	0	0	0	0	0	0	0
Carbamoyl-phosphate synthase [ammonia], mitochondrial	P31327	19.01	5	0.458	0.39	0.427	0.361	0.412	0.347	0.371	0.41	0.367	0.378				NM_001104550	chr17	19053493	19081311	+	2567	1	Vmn2r98|EG224552|-|17|17 A3.2|protein-coding	0	0	0	0	0	0	0	0	0	0	0	0
Aldehyde dehydrogenase family 8 member A1	Q8BH00	16.11	4.9	0.51	0.33	0.366	0.48	0.448	0.503	0.474	0.351	0.533	0.592	0.295	0.457		NR_030539	chrX	66801944	66802021	-	77	1	Mir881|Mirn881|mir-881|mmu-mir-881|-|X A7.1|X|ncRNA	0	0	0	0	0	0	0	0	0	0	0	0
Glutathione S-transferase P 1	P19157	9.57	4.9	0.511	0.468	0.411	0.412	0.443	0.459	0.467	0.535	0.435	0.505	0.5	0.442		NM_001318922	chr2	181715016	181720985	+	3026	1	Oprl1|KOR-3|KOR3|LC132|MOR-C|NOP|ORGC|ORL1|Oprl|XOR1|morc|-|2 H4|2 103.74 cM|protein-coding	0	0	0	0	0	0	0	0	0	0	0	0
Glycine N-methyltransferase	Q9QXF8	9.77	4.9	0.565	0.492	0.531	0.468	0.55	0.463	0.483	0.533	0.481	0.501	0.569	0.621		NR_030463	chr16	28599935	28600043	-	108	1	Mir690|Mirn690|mir-690|mmu-mir-690|-|16 B2|16|ncRNA	0	0	0	0	0	0	0	0	0	0	0	0
Peroxiredoxin-5, mitochondrial	P99029	9.09	4.8	0.506	0.135	0.299	0.421	0.433	0.338	0.43	0.493	0.425	0.437	0.51	0.541		NR_045443	chrX	62510539	62516069	-	591	1	1700019B21Rik|-|-|X|X A6|ncRNA	0	0	0	0	0	0	0	0	0	0	0	0
Acyl-coenzyme A synthetase ACSM1, mitochondrial	Q91VA0	15.53	4.7	0.43	0.345	0.266	0.381	0.396	0.334	0.341	0.413	0.312	0.374	0.29	0.301		NM_146522	chr9	19566435	19567382	-	946	1	Olfr854|MOR147-3|-|9|9 A3|protein-coding	0	0	0	0	0	0	0	0	0	0	0	0
Alpha-aminoadipic semialdehyde synthase, mitochondrial	Q99K67	14.37	4.7	0.511	0.404	0.489	0.258	0.419	0.166	0.744	0.379	0.669	0.294	0.216	0.182		NM_026841	chrX	45090904	45092790	+	1105	1	Prr32|1110059M19Rik|-|X|X A4|protein-coding	0	0	0	0	0	0	0	0	0	0	0	0
Major urinary protein 17	B5X0G2	13.68	4.7	1.054	0.955	-0.314	0.932	1.017		0.973	1.03	0.956	1.093		0.097		NM_001011853	chr19	12073695	12074630	-	934	1	Olfr1425|MOR239-7|-|19|19 A|protein-coding	0	0	0	0	0	0	0	0	0	0	0	0
Maleylacetoacetate isomerase	Q9WVL0	5.89	4.7	0.554	0.431	0.549	0.401	0.536	0.462	0.427	0.556	0.439	0.465	0.41	0.429		NM_001251890	chrX	74966844	74969125	-	1683	1	Gm38425|-|-|X A7.3|X|protein-coding	0	0	0	0	0	0	0	0	0	0	0	0
Non-specific lipid-transfer protein	P32020	2.97	4.7	0.902	0.485	0.684	0.849	0.934	0.849	0.831	0.864	0.802	0.742	0.493	0.289		NM_146756	chr7	103470041	103470991	+	949	1	Olfr608|MOR26-3|-|7|7 E3|protein-coding	0	0	0	0	0	0	0	0	0	0	0	0
Enoyl-CoA hydratase, mitochondrial	Q8BH95	14.2	4.6	0.409	0.346	0.375	0.358	0.512	0.293	0.306	0.388	0.301	0.248	-0.047	-0.071		NM_009220	chrY	13376413	13378797	+	1280	3	Ssty1|Smy|Ssty|-|Y|Y A1|protein-coding	0	0	0	0	0	0	0	0	0	0	0	0
Protein disulfide-isomerase	P09103	22.38	4.6	0.676	0.857	0.667	0.576	0.646	0.613	0.524	0.678	0.576	0.488	0.109	0.407		NR_040473	chr1	94797442	94802472	+	1561	1	4930440C22Rik|-|-|1|1 D|ncRNA	0	0	0	0	0	0	0	0	0	0	0	0
Cytochrome b-c1 complex subunit 2, mitochondrial	Q9DB77	4.08	4.4	0.599	0.315	0.278	0.423	0.526	0.41	0.365	0.408	0.289	0.455	0.06	0.045		NM_177779	chr11	68587037	68597951	+	1344	1	Ccdc42|A530001H01Rik|-|11|11 B3|protein-coding	0	0	0	0	0	0	0	0	0	0.032	0	0
Major urinary protein 2	P11589	13.68	4.4	1.068	0.929	0.053	0.977	1.169	0.993	0.96	1.031	0.916		0.076	0.094		NM_001033280	chr18	43777196	43792878	-	742	1	Gm94|-|-|18|18 B3|protein-coding	0	0	0	0	0	0	0	0	0	0	0	0
Tubulin alpha-1B chain	P68363	15.6	4.4	0.422	0.201	0.34	0.196	0.416	0.373	0.413	0.447	0.387					NM_146273	chr6	42896453	42897385	+	931	1	Olfr448|MOR261-13|-|6|6 B2.1|protein-coding	0	0	0	0	0	0	0	0	0	0	0	0
Dihydrolipoyl dehydrogenase, mitochondrial	O08749	8.35	4.3	0.311	0.17	0.208	0.234	0.268	0.234	0.289	0.318	0.28	0.251	0.234	0.137		NR_131060	chr7	65582031	65619347	+	4147	1	BC046251|-|-|7 C|7|ncRNA	0	0	0	0	0	0	0	0	0	0	0	0
Histidine ammonia-lyase	P35492	15.23	4.3	0.514	0.452	0.451	0.569	0.44	0.574	0.538	0.455	0.518	0.571	0.567	0.459		NR_033607	chr18	17234483	17235482	-	999	1	4921533I20Rik|-|-|18|18 A1|pseudo	0	0	0	0.047	0	0	0	0	0	0	0	0
Peptidyl-prolyl cis-trans isomerase A	P17742	8.15	4.3	0.614	0.571	0.599	0.566	0.675	0.617	0.56	0.624	0.582	0.617	0.639	0.168		NM_198864	chr3	73048125	73056943	-	3728	1	Slitrk3|-|-|3|3 E3|protein-coding	0	0	0	0	0	0	0	0	0	0	0	0
3-ketoacyl-CoA thiolase A, peroxisomal	Q921H8	15.48	4.2	0.84	0.494	0.891	0.76	0.871	0.816	0.741	0.842	0.736	0.81				NM_001126314	chr8	34115030	34125185	+	1834	1	Mboat4|GOAT|Gm171|-|8|8 A4|protein-coding	0	0	0	0.026	0	0	0	0	0	0	0	0
Acetyl-CoA acetyltransferase, cytosolic	Q8CAY6	3.66	4.2	0.54	0.55	0.439	0.411	0.484	0.45	0.518	0.536	0.452	0.611	0.457	0.393		NM_010025	chrX	143855842	143933219	-	8955	1	Dcx|Dbct|-|X|X F2|protein-coding	0	0	0.007	0.016	0	0.006	0	0.021	0.015	0.024	0	0.019
Aconitate hydratase, mitochondrial	Q99KI0	8.06	4.1	0.483	0.15	0.407	0.36	0.143	0.266	0.12	0.156		0.457	0.113	0.115		NR_029751	chr4	150068454	150068555	+	101	1	Mir34a|Mirn34a|mir-34a|mmu-mir-34a|-|4|4 E2|ncRNA	0	0	0	0	0	0	0	0	0	0	0	0
C-1-tetrahydrofolate synthase, cytoplasmic	Q922D8	23.04	4.1	0.532	0.396	0.445	0.448	0.573	0.476	0.298	0.494	0.362		0.401	0.411		NR_045508	chr13	117706764	117720011	-	917	1	4933413L06Rik|-|-|13|13 D2.3|ncRNA	0	0	0	0	0	0	0	0	0	0	0	0
Calcium-binding mitochondrial carrier protein Aralar2	Q9QXX4	16.84	4	0.445	0.315	1.043	0.278		0.275	0.347		0.327	0.275	0.057			NM_010293	chr18	52693679	52695593	+	1912	1	Gykl1|AI449806|Gk-rs1|-|18 D1|18 28.25 cM|protein-coding	0	0	0	0	0	0	0	0	0	0	0	0
Major urinary protein 18	A2BIM8	13.68	4	1.067	0.972	-0.314	0.932	0.953	1.005	0.928	1.03	0.933	1.093	0.264	0.085		NR_045381	chr18	32663642	32837287	-	1611	1	4930455D15Rik|-|-|18|18 B1|ncRNA	0	0	0	0	0	0	0	0	0	0	0	0
Phenylalanine-4-hydroxylase	P16331	6.82	4	0.714	0.296	0.397	0.295	0.356	0.546	0.459	0.368	0.458	0.824	0.061	0.296		NM_001311159	chr9	109271123	109287676	-	1329	1	Fbxw14|AU045528|E330009N23Rik|Fbx12|Fbxo12|-|9|9 F2|protein-coding	0	0	0	0	0	0	0	0	0	0	0	0
Tubulin alpha-1B chain	P05213	19.9	4	0.488	0.201	0.323	0.381	0.416	0.379	0.413	0.447	0.452	0.367	0.212	0.204		NM_010020	chr13	73536747	73578672	+	3439	1	Slc6a3|DAT|Dat1|-|13 C1|13 40.1 cM|protein-coding	0	0	0	0	0	0	0	0	0	0	0	0
ATP synthase subunit O, mitochondrial	Q9DB20	19.06	3.9	0.206	0.535		0.297	0.409	0.23	0.39		0.219	0.375				NM_009043	chr6	78405155	78408097	+	684	1	Reg2|RegII|-|6|6 C3|protein-coding	0	0	0	0	0	0	0	0	0	0	0	0
Endoplasmic reticulum chaperone BiP	P20029	6.99	3.9	0.712	0.465	0.507	0.564	0.676	0.564	0.521	0.59	0.565	0.725	0.46	0.459		NR_015478	chr5	149119565	149182036	-	1712	1	5730422E09Rik|-|-|5|5 G3|ncRNA	0	0	0.035	0.028	0.037	0.029	0	0.027	0	0	0.03	0
Hemoglobin subunit alpha	P01942	21.93	3.9	0.096	0.057	0.102	0.323	0.224	0.359		0.09			0.054	0.053		NM_207025	chr6	132847142	132848143	+	1000	1	Tas2r123|T2R23|Tas2r23|mGR23|mt2r55|t2r55|-|6 G1|6 64.03 cM|protein-coding	0	0	0	0	0	0	0	0	0	0	0	0
Triosephosphate isomerase	P17751	9.94	3.9	0.5	0.481	0.468	0.438	0.557	0.473	0.449	0.409	0.477	0.424	0.32	0.087		NR_045754	chr9	9236288	9260885	+	670	1	Gm16833|-|-|9 A1|9 2.46 cM|ncRNA	0	0	0	0	0.095	0	0	0	0	0.064	0	0.064
2-iminobutanoate/2-iminopropanoate deaminase	P52760	13.94	3.8	0.483	0.434	0.473	0.422	0.5	0.478	0.42	0.498	0.415	0.543	0.201	0.277		NM_001199308	chr2	175275125	175286805	+	3377	2	Gm14440|OTTMUSG00000016618|-|2|2 H4|protein-coding	0	0	0	0	0	0	0	0	0	0	0	0
4-trimethylaminobutyraldehyde dehydrogenase	Q9JLJ2	22.8	3.8		0.15	0.003	0.248	0.48	0.391	0.479	0.528	0.332	0.278				NM_013713	chr16	88829009	88829844	+	833	1	Krtap15|Krtap15-1|Pmg-2|Pmg2|-|16|16 C3.3|protein-coding	0	0	0	0	0	0	0	0	0	0	0	0
Glutathione S-transferase Mu 2	P15626	17.29	3.8	0.472	0.492	0.396	0.406	0.579	0.547	0.427	0.493	0.468	0.558	0.527	0.5		NR_002839	chr6	6863797	6865150	-	1353	1	Dlx6os2|Dlx6as|Dlx6as2|-|6 A1|6 2.83 cM|ncRNA	0	0	0	0	0	0	0	0	0	0	0	0
Heat shock cognate 71 kDa protein	P63017	3.22	3.8	0.665	0.514	0.607	0.608	0.725	0.556	0.567	0.308	0.629		0.534	0.488		NR_040498	chr2	159947341	159981289	+	1120	1	4933416E03Rik|-|-|2|2 H2|ncRNA	0	0	0	0	0	0	0	0	0	0	0	0
Nucleoside diphosphate kinase A	P15532	7.31	3.8	0.575	0.486	0.458	0.506	0.636	0.562	0.515	0.625	0.506	0.537	0.489	0.501		NM_198612	chr6	100704734	100805081	+	1817	1	Gxylt2|Glt8d4|Gm152|-|6|6 D3|protein-coding	0	0.03	0	0	0	0	0	0	0.024	0	0	0
Actin, cytoplasmic 2	P63261	16.23	3.7	0.684	0.429	0.435				0.499	0.577	0.443	0.574				NM_172454	chr9	37659902	37669222	-	2512	1	Panx3|3230401P04|4833413G11Rik|-|9|9 A4|protein-coding	0	0	0	0	0	0	0	0	0	0	0	0
Formimidoyltransferase-cyclodeaminase	Q91XD4	23.35	3.7	0.598	0.527	0.305	0.474	0.512	0.5	0.529	0.524	0.543	0.659	0.358	0.521		NR_040576	chr16	71249904	71267176	+	706	1	4930567J20Rik|-|-|16|16 C3.1|ncRNA	0	0	0	0	0	0	0	0	0	0	0	0
Transitional endoplasmic reticulum ATPase	Q01853	9.32	3.7	0.782	0.405	0.684	0.576	0.688	0.592	0.664	0.657	0.62	0.91	0.314	0.481		NM_001142410	chr2	150257517	150270300	+	3012	1	Gm14124|EG640962|ENSMUSG00000074735|Gm10749|OTTMUSG00000015734|-|2|2 G3|protein-coding	0	0	0	0	0	0	0	0	0	0	0	0
Keratin, type II cytoskeletal 7	P08729	17.56	3.6	0.065	0.328	0.434								0.37	0.374		NM_147082	chr7	103491917	103492876	-	958	1	Olfr609|MOR9-1|-|7|7 E3|protein-coding	0	0	0	0	0	0	0	0	0	0	0	0
Nucleoside diphosphate kinase A	P15531	5.58	3.6	0.282	0.486	0.417								0.493	0.434		NM_001290415	chrX	59062146	59166088	-	2007	1	Fgf13|Fhf2|-|X A6|X 33.31 cM|protein-coding	0	0	0	0	0	0	0	0.023	0	0	0	0
SEC14-like protein 2	Q99J08	20.52	3.6	0.616	0.471	0.386	0.536	0.641	0.433	0.53	0.62	0.633	0.603	0.313	0.338		NM_001013757	chr6	13185611	13224965	-	3964	1	Vwde|Gm467|-|6|6 A1|protein-coding	0	0	0	0	0	0	0	0	0	0	0	0
Carboxylesterase 3B	Q8VCU1	16.95	3.5	0.744	0.685	0.738	0.578	0.823	0.657	0.514	0.677	0.54	0.787		0.67		NM_001324553	chr4	145510759	145538251	+	2054	1	LOC101056073|-|-|4 E1|protein-coding	0	0	0	0	0	0	0	0	0	0	0	0
Complement component 1 Q subcomponent-binding protein, mitochondrial	Q07021	17.23	3.5		0.023	0.056											NR_102375	chr7	73825924	73836549	+	725	1	Gm21269|-|-|7 D1|7|ncRNA	0	0	0	0	0	0	0	0	0	0	0	0
D-3-phosphoglycerate dehydrogenase	O43175	10.15	3.5		0.354	0.349								0.4	0.001		NR_002903	chrX	57391448	57391509	-	61	1	Snord61|MBII-342|Rnu61|-|X|X A6|snoRNA	0	0	0	0	0	0	0	0	0	0	0	0
Isocitrate dehydrogenase [NADP], mitochondrial	P54071	10.73	3.5		0.192	0.406	0.437	0.556	0.461	0.547	0.633	0.583	0.358	0.247	0.245		NM_145099	chr11	73267620	73297200	+	2421	1	Trpv3|1110036I10Rik|AI644701|Nh|VRL3|-|11 B4|11 45.25 cM|protein-coding	0	0	0.074	0.039	0.026	0.021	0.04	0.039	0.055	0.018	0.021	0.088
Phosphoglucomutase-1	Q9D0F9	23.88	3.5	0.458	0.483	0.627	0.405	0.456	0.405	0.304	0.462	0.418	0.44	0.262	0.3		NR_033640	chr6	147180241	147208294	+	2358	1	E330012B07Rik|Gm15768|OTTMUSG00000026071|-|6 G3|6|ncRNA	0	0	0	0	0	0	0	0	0	0	0	0
4-aminobutyrate aminotransferase, mitochondrial	P61922	21.13	3.4	0.588	0.481	0.552	0.442	0.471	0.428	0.528	0.556	0.516	0.451	0.31	0.412		NM_010601	chr15	99224976	99242817	+	3566	1	Kcnh3|AU019351|C030044P22Rik|Elk2|Kv12.2|Melk2|-|15|15 F1|protein-coding	0	0	0	0	0	0	0	0	0	0	0	0.012
Beta-actin-like protein 2	Q8BFZ3	13.92	3.4	0.457	0.408	0.435	0.393	0.474	0.391	0.422	0.465	0.375	0.467	0.531	0.507		NM_001159730	chr1	150319417	150333906	+	1241	1	Pdc|Rpr-1|Rpr1|-|1 G1|1 63.84 cM|protein-coding	0	0	0	0	0	0	0	0	0	0	0	0
Elongation factor 1-alpha 1	Q5VTE0	22.73	3.4	0.463	0.423	0.443	0.579	0.531	0.231		0.605	0.449	0.432	0.207	0.343		NM_021611	chr5	136693146	136701094	+	814	1	Myl10|1700027I08Rik|Mylc2pl|PLRLC|-|5|5 G2|protein-coding	0	0	0	0	0	0	0	0	0	0	0	0
Endoplasmin	P08113	8.07	3.4		0.313	0.211	0.519		0.606	0.523	0.635	0.541	0.702	0.43	-0.01		NM_146677	chr10	130162362	130163324	-	961	1	Olfr825|MOR210-1|-|10|10 D3|protein-coding	0	0	0	0	0	0	0	0	0	0	0	0
Glyceraldehyde-3-phosphate dehydrogenase	P04406	15.05	3.4	0.581	0.459	0.433	0.458	0.176	0.092	0.668	0.586	0.197	0.469				NM_027864	chr17	73493751	73710451	-	2450	1	Galnt14|0610033M06Rik|-|17|17 E2|protein-coding	0	0.022	0.145	0.058	0.026	0.041	0.08	0.038	0.018	0.052	0.042	0.157
Probable imidazolonepropionase	Q9DBA8	9.54	3.4	0.333			0.251	0.3	0.294	0.359	0.37	0.343	0.296				NM_010280	chr18	34689898	34720387	-	1987	1	Gfra3|GFRalpha3|Y15110|-|18|18 B1|protein-coding	0	0	0	0	0	0	0	0	0	0	0	0
Rab GDP dissociation inhibitor beta	Q61598	22.03	3.4	0.726	0.25	0.36	0.606	0.738	0.48	0.628	0.731	0.63	0.609	0.06	0.066		NR_033512	chr3	8461387	8463098	-	1711	1	Gm6194|1700003N22Rik|EG620966|-|3|3 A1|pseudo	0	0	0	0.028	0	0	0.029	0	0	0	0	0
Thiosulfate sulfurtransferase	P52196	5.76	3.4	0.455	0.465	0.403	0.316	0.372	0.312	0.369	0.398	0.343	0.361	0.251	0.232		NM_001082542	chr16	36210403	36217788	+	290	1	Gm5416|EG408196|Stfna1l1|-|16|16 B3|protein-coding	0	0	0	0	0	0	0	0	0	0	0	0
ATP synthase subunit d, mitochondrial	Q9DCX2	21.91	3.3	0.428	0.331	0.712	0.304	0.307	0.289	0.341	0.405	0.334	0.335	0.274	0.057		NM_175432	chr5	127241826	127565790	+	5102	1	Tmem132c|2810482M11Rik|3230401P16|4632425D07Rik|-|5|5 G1.2|protein-coding	0	0	0	0	0	0	0	0	0	0	0	0
Annexin A1	P04083	16.47	3.3		0.769									0.592	0.559		NR_029601	chr18	61649196	61649258	-	62	1	Mir143|Mirn143|mir-143|mmu-mir-143|-|18 E1|18|ncRNA	0	0.878	0.957	0	0	0	0	0	0	0	0	0
Heat shock cognate 71 kDa protein	P11142	8.5	3.3		0.435	-0.037	0.75	0.149		0.807		0.86		0.062			NR_037276	chr3	88215171	88215257	+	86	1	Mir3093|mir-3093|mmu-mir-3093|-|3 F1|3 38.78 cM|ncRNA	0	0	0	0	0	0	0	0	0	0	0	0
3-hydroxyacyl-CoA dehydrogenase type-2	O08756	6.3	3.2	0.539	0.003	0.395	0.255	0.307	0.245	0.392	0.373	0.387	0.26	0.166	0.283		NM_001081405	chr7	5480456	5493851	-	2737	1	Vmn2r28|EG665255|-|7|7 A1|protein-coding	0	0	0	0	0	0	0	0	0	0	0	0
4-hydroxyphenylpyruvate dioxygenase	P49429	6.98	3.2	0.933	0.528	0.615	0.755	0.944	0.85	0.826	0.905	0.748	0.739	0.377	0.698		NR_037238	chr14	57798424	57798487	+	63	1	Mir3077|mir-3077|mmu-mir-3077|-|14 C3|14 30.51 cM|ncRNA	0	0	0	0	0	0	0	0	0	0	0	0
Aspartate aminotransferase, cytoplasmic	P05201	8.34	3.2	0.116	0.502	0.562	0.488	0.478	0.46	0.086	0.844	0.286	0.407	0.506	0.464		NM_032540	chr6	41686330	41704325	-	2495	1	Kel|CD238|Ece3|-|6 B2.1|6 19.86 cM|protein-coding	0	0	0	0	0	0	0	0	0	0	0	0
Delta-1-pyrroline-5-carboxylate dehydrogenase, mitochondrial	Q8CHT0	15.08	3.2	0.432	0.588	0.558	0.295	0.332	0.289	0.187	0.365	0.35	0.279	0.508	0.522		NM_008412	chr3	92570900	92573735	-	1920	1	Ivl|1110019C06Rik|-|3 F1|3 40.14 cM|protein-coding	0	0	0	0	0	0	0	0	0	0	0	0
ATP synthase subunit beta, mitochondrial	P06576	20.93	3.1		0.361	0.524		0.316	0.261		0.339		0.325		0.339		NM_008666	chr12	29528384	29923209	+	7165	1	Myt1l|2900046C06Rik|2900093J19Rik|C630034G21Rik|Nztf1|Pmng1|Png-1|mKIAA1106|-|12 A2|12 11.86 cM|protein-coding	0	0	0	0	0	0	0	0	0	0	0	0
UDP-glucuronosyltransferase 1-1	Q63886	14.47	3.1	0.674	0.514	0.503	0.517	0.523	0.532	0.493	0.458	0.467	0.59	0.508	0.485		NM_146528	chr9	19845623	19849747	-	1215	1	Olfr860|MOR146-2|-|9|9 A3|protein-coding	0	0	0	0	0	0	0	0	0	0	0	0
Vimentin	P08670	8.12	3.1		0.431	0.446	0.473		0.286			0.834		0.497	0.449		NR_045140	chr15	67226769	67377094	+	1030	1	1700012I11Rik|-|-|15|15 D2|ncRNA	0	0	0	0	0	0	0	0	0	0	0	0
ADP/ATP translocase 2	P51881	18.95	3	0.53	0.36	0.248	0.415	0.494	0.377	0.419	0.546	0.401	0.437	0.34	0.316		NM_012035	chr13	56773098	56895789	-	3536	1	Trpc7|TRP7|Trrp8|-|13|13 B1|protein-coding	0	0	0	0	0	0	0	0	0	0	0	0
Fructose-bisphosphate aldolase A	P04075	15.88	3	0.172	0.699	0.775	0.408							0.447	0.515		NM_183320	chrX	135373284	135383393	+	3829	1	Gm5128|4930481M05|EG331529|-|X F1|X|protein-coding	0	0	0	0	0	0	0	0	0	0	0	0
Peroxiredoxin-1	Q06830	9.73	3		0.548	0.627	0.574		0.613					0.575	0.364		NR_030547	chr2	122640803	122640881	+	78	1	Mir147|Mirn147|mmu-mir-147|-|2 E5|2|ncRNA	0	0	0	0	0	0	0	0	0	0	0	0
Rab GDP dissociation inhibitor beta	P50395	22.95	3	0.726			0.606	0.738	0.48	0.628	0.731	0.634	0.609				NM_001099310	chrX	79330513	79358068	-	1380	1	Gm8787|EG667736|-|X|X B|protein-coding	0	0	0	0	0	0	0	0	0	0	0.037	0
Tubulin beta-4B chain	P68371	18.07	3	0.31	0.196	0.231	0.286	0.409	0.297	0.513	0.398	0.463	0.273				NM_001311114	chr2	164289267	164291500	+	1193	1	Svs3a|9530026M05Rik|BB121242|Semg2|Svp-3|Svp3|Svs3|-|2 H3|2 85.07 cM|protein-coding	0	0	0	0	0	0	0	0	0	0	0	0
UDP-glucuronosyltransferase 2B17	P17717	18.22	3	0.747	0.601	0.506	0.679	0.839	0.711	0.618	0.82	0.688	0.805	0.008	0.075		NM_001024842	chr15	102954526	102956701	+	912	1	Hoxc11|Hox-3.7|-|15 F3|15 58.02 cM|protein-coding	0	0	0	0	0	0	0	0	0	0	0	0
40S ribosomal protein S14	P62263	5.18	2.9		0.251	0.296	0.548	0.581			0.516			0.066	0.194		NM_020623	chr7	113385576	113388573	-	712	1	Pth|Pthp|-|7 F1|7 59.19 cM|protein-coding	0	0	0	0	0	0	0	0	0	0	0	0
Acyl-CoA synthetase family member 2, mitochondrial	Q8VCW8	22.72	2.9	0.439	0.372	0.368	0.318	0.393	0.272	0.33	0.464	0.352	0.321	0.253	0.239		NM_146965	chr2	89656495	89657439	-	943	1	Olfr1250|MOR231-7|-|2|2 E1|protein-coding	0	0	0	0	0	0	0	0	0	0	0	0
Alcohol dehydrogenase class-3	P28474	12.98	2.9	0.397	0.477	0.459	0.381	0.402	0.38	0.38	0.511	0.328	0.414	0.334	0.414		NM_001256004	chrX	91931946	91932980	-	1033	1	Gm5071|EG278087|-|X|X C2|protein-coding	0	0	0	0	0	0	0	0	0	0	0	0
Cytochrome P450 2C29	Q64458	20.68	2.9	0.537	0.378	0.444	0.726	0.266	0.703	0.711	0.687	0.811	0.781	0.485	0.631		NM_001037931	chr14	67304888	67314711	-	2012	1	Gm6878|EG628416|-|14 D1|14|protein-coding	0	0	0	0	0	0	0	0	0	0	0	0
Cytochrome P450 2D10	P24456	23.49	2.9	0.884	0.544	0.544	0.774	0.87	0.764	0.712	0.863	0.737	0.794	0.29	0.296		NM_207135	chr2	86638765	86639718	-	951	1	Olfr1084|MOR192-2|MOR192-3|-|2|2 D|protein-coding	0	0	0	0	0	0	0	0	0	0	0	0
Long-chain specific acyl-CoA dehydrogenase, mitochondrial	P51174	10.75	2.9	0.401		0.527	0.27	0.24	0.27	0.323	0.369	0.305	0.33	0.344	0.332		NR_015544	chr2	135580530	135583220	-	2286	1	9630028H03Rik|-|-|2|2 F3|ncRNA	0	0	0	0	0	0	0	0	0	0	0	0
Medium-chain specific acyl-CoA dehydrogenase, mitochondrial	P45952	7.32	2.9	0.561	0.415	-0.098	0.406	0.36	0.42	0.419	0.535	0.453	0.398	0.157	0.46		NR_046045	chr12	82932520	82939155	-	1079	1	1700085C21Rik|-|-|12|12 D1|ncRNA	0	0	0	0	0	0	0	0	0	0	0	0
Nucleophosmin	P06748	6.23	2.9	0.504	0.457	0.122	0.399	0.489	0.36	0.45		0.427	0.48	0.299	0.289		NM_009167	chr13	51431042	51567084	-	1523	1	Shc3|N-Shc|Rai|ShcC|-|13 A5|13 26.12 cM|protein-coding	0	0	0	0	0	0	0	0	0	0	0	0
Transketolase	P29401	22.7	2.9	-0.051	0.126	0.367	0.11	0.528			0.576	0.542		0.093	0.374		NR_033765	chr18	59062381	59076960	+	1917	1	A730017C20Rik|-|-|18|18 D3|protein-coding	0	0	0	0	0	0	0	0	0	0	0	0
Tubulin alpha-1A chain	Q71U36	15.6	2.9	0.42	0.201	0.351	0.196		0.345	0.394	0.493	0.374			0.653		NM_177701	chr9	49250531	49280594	+	2288	1	Gm4894|A430041E03|EG235327|-|9 A5.3|9|protein-coding	0	0	0	0	0	0	0	0	0	0	0	0
Carboxylesterase 1F	Q91WU0	14.54	2.8	0.642	0.565	0.565	0.487	0.544	0.538	0.567	0.612	0.746	0.636	0.219			NM_001009930	chr7	141949751	142004243	+	4484	1	Brsk2|4833424K13Rik|SAD-A|SADA|-|7|7 F5|protein-coding	0	0	0.013	0.063	0	0	0.022	0	0.01	0	0.023	0
Hydroxymethylglutaryl-CoA lyase, mitochondrial	P38060	20.69	2.8	0.482	0.399	0.713	0.39	0.415	0.349	0.389	0.466	0.399	0.35	0.368	0.381		NM_009581	chr1	130576706	130629606	-	2020	1	Zp3r|AV264399|SP56|-|1 E4|1 56.89 cM|protein-coding	0	0	0	0	0	0.025	0	0	0	0	0	0
Microsomal glutathione S-transferase 1	Q91VS7	10.12	2.8	0.632	0.123	0.586	0.481		0.453	0.5		0.485	0.528	0.301	0.148		NM_133364	chr12	103196908	103242146	-	898	1	Prima1|B230212M13Rik|BB120497|PRiMA|-|12|12 E|protein-coding	0	0	0	0	0	0	0	0	0	0	0	0
Pyruvate kinase PKM	P14618	15.7	2.8	0.785	0.331	0.113	0.531		0.557	1.264		0.743	0.967	0.344	0.365		NM_146543	chr13	21674001	21674980	-	977	1	Olfr1360|MOR256-10|MOR256-35|-|13|13 A3.1|protein-coding	0	0	0	0	0	0	0	0	0	0	0	0
Urocanate hydratase	Q8VC12	12.27	2.8	0.649	0.075	0.038	0.553	0.596	0.472	0.523	0.665	0.589	0.581	0.26	0.035		NR_045345	chr10	116723067	116729177	-	591	1	1700030O20Rik|-|-|10|10 D2|ncRNA	0	0	0	0	0	0	0	0	0	0	0	0
Cytochrome P450 2D26	Q8CIM7	17.98	2.7	0.641	0.483	0.431	0.659	0.64	0.766	0.623	0.568	0.591	0.69	0.522	0.546		NM_146714	chr1	174391046	174392055	+	1007	1	Olfr248|MOR267-7|Olfr248-ps1|Olfr415|-|1|1 H3|protein-coding	0	0	0	0	0	0	0	0	0	0	0	0
Elongation factor 2	P58252	19.08	2.7	0.478	0.405	0.559	0.731	0.567	0.812	0.415	0.644	0.536	0.798	0.456	0.456		NM_028737	chr7	43492044	43505938	-	3960	1	4931406B18Rik|4930538L19Rik|-|7|7 B3|protein-coding	0	0	0	0	0	0	0	0	0	0	0	0
Homogentisate 1,2-dioxygenase	O09173	12.93	2.7	0.596	0.556	0.403	0.459	0.587	0.468	0.487	0.6	0.507	0.463	0.668	0.593		NM_001033269	chr13	54783998	54788458	+	1892	1	Eif4e1b|Eif4eloo|Gm273|-|13|13 B1|protein-coding	0	0	0	0	0	0	0	0	0	0	0	0
Succinate--CoA ligase [ADP/GDP-forming] subunit alpha, mitochondrial	Q9WUM5	8.13	2.7	0.549	0.477	0.319	0.368	0.398	0.158	0.3	0.245	0.388	0.36	0.317	0.112		NM_001167146	chr7	20544834	20545757	-	922	2	Gm5726|EG435946|Vmn1r105|-|7|7 A3|protein-coding	0	0	0	0	0	0	0	0	0	0	0	0
UDP-glucuronosyltransferase 1-9	Q62452	16.27	2.7	0.674	0.514	0.503	0.508	0.523	0.532	0.386	0.458	0.448	0.584				NM_146988	chr6	42911525	42912457	+	931	1	Olfr447|MOR261-1|-|6|6 B2.1|protein-coding	0	0	0	0	0	0	0	0	0	0	0	0
Enoyl-CoA delta isomerase 1, mitochondrial	P42125	23.9	2.6	0.283		0.381	0.445	0.397	0.369	0.313	0.403	0.295	0.325	0.195	0.25		NM_001085511	chrX	89752268	89755491	+	3089	1	4932429P05Rik|-|-|X|X C1|protein-coding	0	0	0	0	0	0	0	0	0	0	0	0
Glycine N-acyltransferase	Q91XE0	18.74	2.6	0.377	0.343	0.472	0.219	0.353	0.328	0.622	0.389	0.299		0.356	0.627		NM_146479	chr9	38367548	38368543	+	994	1	Olfr899|GA_x6K02T2PVTD-32060891-32061865|MOR170-8|-|9|9 A5|protein-coding	0	0	0	0	0	0	0	0	0	0	0	0
Tubulin beta chain	P07437	18.07	2.6	0.362	0.214	0.263	0.395	0.444	0.297	0.442	0.398	0.463	0.364	0.399	0.44		NM_001039121	chr14	63011771	63018088	+	404	1	Defb43|BD-43|EG654458|mBD-43|-|14 D1|14|protein-coding	0	0	0	0	0	0	0	0	0	0	0	0
3-hydroxyanthranilate 3,4-dioxygenase	Q78JT3	22.87	2.5	0.488	0.479	0.411	0.408	0.388	0.414		0.426	0.446	0.502	0.294	0.348		NM_013927	chr4	19280850	19510623	+	4688	1	Cngb3|CCNC2|CNG6|Cngbeta2|-|4|4 A3|protein-coding	0	0.012	0	0	0	0	0	0	0	0	0	0
Annexin A2	P07355	6.67	2.5		0.428	0.183		0.477			0.531			0.491	0.195		NR_030713	chr6	30169668	30169737	-	69	1	Mir183|Mirn183|mir-183|mmu-mir-183|-|6|6 A3.3|ncRNA	0	0	0	0	0	0	0	0	0	0	0	0
Eukaryotic initiation factor 4A-I	P60842	17.22	2.5	0.161	0.383	0.359		-0.134						0.449	-0.012		NM_053077	chr15	11000721	11029233	+	2974	1	Slc45a2|Aim-1|Aim1|Dbr|Matp|Oca4|blanc-sale|bls|uw|-|15 A1|15 5.4 cM|protein-coding	0	0	0	0	0	0.033	0	0	0.015	0	0.035	0
Fumarate hydratase, mitochondrial	P97807	1.92	2.5	0.537	0.432		0.477	0.449	0.425	0.559	0.491	0.879	0.453	0.164	0.306		NM_001011851	chr11	74364671	74365609	+	937	1	Olfr412|MOR127-5P|-|11|11 B5|protein-coding	0	0	0	0	0	0	0	0	0	0	0	0
Heat shock protein HSP 90-beta	P11499	32.72	2.5	0.489	0.366	0.04	0.679	0.757	0.766	0.69	0.457	0.739	0.803		0.26		NM_001301354	chr16	31296192	31314808	-	1997	1	Apod|-|-|16 B2|16 21.41 cM|protein-coding	0	0.054	0	0	0	0	0	0.023	0	0	0	0
Heterogeneous nuclear ribonucleoprotein K	P61978	17.53	2.5		0.328	0.342								0.344	0.188		NM_001034909	chr17	36042961	36058645	+	1628	1	Gm6034|EG547347|H2-gs14-2|-|17 B1|17|protein-coding	0	0.067	0.073	0	0.039	0.031	0	0	0	0.026	0	0
Pyrethroid hydrolase Ces2a	Q8QZR3	12.15	2.5	0.612	0.68	0.045		0.639	1.249	1.095	0.707	0.429	0.184	-0.086			NM_146297	chr2	87251840	87252941	+	1099	1	Olfr1115|MOR264-20|MOR273-4P|Olfr1530-ps1|-|2|2 D|protein-coding	0	0	0	0	0	0	0	0	0	0	0	0
Sulfotransferase 1A1	P52840	14.74	2.5	0.82	0.593	0.725	0.649	0.751	0.663	0.726		0.699	0.706	0.668	0.722		NM_178720	chr16	55225175	55283237	-	2575	1	Zpld1|9430016A21Rik|-|16|16 C1.1|protein-coding	0	0	0	0	0	0	0	0	0	0	0	0
Aldehyde oxidase 3	G3X982	15.5	2.4	0.736		0.789	0.606	0.769	0.684	0.614	0.676	0.579	0.753		-0.139		NR_130155	chr2	51421050	51437900	-	503	1	1700057H21Rik|-|-|2|2 C1.1|ncRNA	0	0	0	0	0	0	0	0	0	0	0	0
Cysteine sulfinic acid decarboxylase	Q9DBE0	14.65	2.4	0.511		0.516	0.536	0.543	0.567	0.501	0.556	0.466					NR_046164	chr17	15231585	15240783	-	1174	1	Gm5091|C330048F19|-|17 A2|17|ncRNA	0	0	0	0	0	0	0	0	0	0	0	0
Cytochrome P450 2D9	P11714	24.7	2.4	0.775	0.591	0.574	0.709	0.661	0.658	0.707	0.59	0.693	0.694	0.619			NM_007852	chr8	21734537	21735377	+	279	1	Defa6|Defcr6|-|8|8 A2|protein-coding	0	0	0	0	0	0	0	0	0	0	0	0
Dimethylaniline monooxygenase [N-oxide-forming] 5	P97872	7	2.4	0.589			0.523	0.417	0.585	0.615	0.566	0.571	0.554	0.794	0.766		NM_027120	chr10	81198170	81202037	-	1831	1	Nmrk2|2310015C21Rik|Itgb1bp3|Mibp|-|10|10 C1|protein-coding	0	0	0	0	0	0	0	0	0	0	0	0.023
Ester hydrolase C11orf54 homolog	Q91V76	16.9	2.4	0.536	0.402	0.565	0.499	0.708	0.517	0.53	0.514	0.492	0.586	0.602	0.607		NM_023511	chr11	99566027	99566630	-	601	1	Krtap3-1|2310003K17Rik|KAP3.1|KRTAP3.1|-|11|11 D|protein-coding	0	0	0	0	0	0	0	0	0	0	0	0
Glucose-6-phosphate isomerase	P06745	22.44	2.4	0.726	0.798	0.909	0.582	0.684	0.48	0.702	0.521	0.598	0.518	0.484	0.612		NM_007529	chr3	87987531	88000356	-	3251	1	Bcan|Cspg7|-|3 F1|3 38.78 cM|protein-coding	0	0	0.036	0	0	0	0	0	0	0	0.016	0
Glutaryl-CoA dehydrogenase, mitochondrial	Q60759	13.05	2.4		0.492		0.504	0.44	0.432	0.645	0.458	0.543	0.665	0.22	0.451		NM_147094	chr7	103451339	103452298	+	958	1	Olfr606|MOR17-2|-|7|7 E3|protein-coding	0	0	0	0	0	0	0	0	0	0	0	0
Microsomal triglyceride transfer protein large subunit	O08601	12.12	2.4	0.67	0.658	0.772	0.389	0.622	0.573	0.585	0.632	0.547	0.652	0.638	0.451		NM_054060	chr7	18519702	18532227	-	3060	1	Psg25|cea13|-|7|7 A3|protein-coding	0	0	0	0	0	0	0	0	0	0	0	0
Protein disulfide-isomerase A3	P27773	5.15	2.4	0.125	-0.067	-0.136	0.508		0.398	0.546	0.602	0.586		0.119	0.266		NM_133711	chr8	54600781	54610098	+	1049	1	Spata4|1700001N01Rik|Srg2|TSARG2|-|8|8 B1.3|protein-coding	0	0	0	0	0	0	0	0	0	0	0	0
Valacyclovir hydrolase	Q8R164	12.39	2.4	0.575				0.446	0.355		0.369	0.403					NM_001290744	chr2	79707780	79810740	+	2970	1	Ppp1r1c|4930565M23Rik|4930579P15Rik|-|2|2 C3|protein-coding	0	0	0	0	0	0	0	0	0	0	0	0
14-3-3 protein theta	P27348	18.57	2.3			0.068								-0.055	-0.033		NM_001166715	chr7	21052867	21053784	-	916	1	Vmn1r120|EG435953|Gm5730|-|7|7 A3|protein-coding	0	0	0	0	0	0	0	0	0	0	0	0
3-hydroxyisobutyrate dehydrogenase, mitochondrial	Q99L13	5.82	2.3	0.443	0.269	0.404	0.29	0.405	0.322			0.333	0.307	0.357			NM_146968	chr2	89493294	89494346	-	1050	1	Olfr1242|MOR231-5|-|2|2 E1|protein-coding	0	0	0	0	0	0	0	0	0	0	0	0
40S ribosomal protein S7	P62082	20.07	2.3	0.323			0.326	0.323	0.317	0.306	0.334	0.298	0.387	0.269	0.317		NM_198297	chr16	48734690	48771956	-	676	1	Trat1|C030046M14Rik|Tcrim|Trim|-|16|16 B5|protein-coding	0	0	0	0	0	0	0	0	0.066	0	0	0
Cytoplasmic aconitate hydratase	P28271	23.14	2.3	0.396	0.606	0.478		0.531	0.486		0.522	0.232	0.294	0.229			NM_001085542	chr4	144555000	144565134	-	1216	1	Gm13124|OTTMUSG00000010546|-|4|4 E1|protein-coding	0	0	0	0	0	0	0	0	0	0	0	0
Fatty aldehyde dehydrogenase	P47740	24.12	2.3		0.47	0.441	0.484		0.421	0.414	0.783	0.447	0.47	0.489	0.497		NM_138942	chr2	27165507	27183204	+	2268	1	Dbh|-|-|2 A3|2 19.29 cM|protein-coding	0	0	0	0	0	0	0	0	0	0	0	0
Prostaglandin E synthase 3	Q15185	13.57	2.3		0.426	0.259									0.135		NM_203508	chr14	51116553	51117791	+	1236	1	Eddm3b|Fam12|Gm75|-|14|14 C1|protein-coding	0	0	0.096	0.038	0.051	0.08	0.119	0	0.036	0.104	0.042	0
Succinate dehydrogenase [ubiquinone] iron-sulfur subunit, mitochondrial	Q9CQA3	16.07	2.3			0.469				0.497			0.362				NM_028671	chrX	53273433	53301501	+	726	1	Fam122c|4930432H15Rik|4930527G05Rik|-|X|X A5|protein-coding	0	0	0	0	0	0	0	0	0	0	0	0
Tubulin alpha-4A chain	P68368	9.38	2.3	0.488	0.056	0.063	0.546	0.416	0.379	0.452	0.554	0.452	0.13				NM_028958	chrX	134460116	134476490	-	1920	1	Taf7l|4933438I11Rik|Taf2q|-|X|X E3|protein-coding	0	0	0	0	0	0	0	0	0.023	0.022	0	0
Ubiquitin-like modifier-activating enzyme 1	P22314	16.8	2.3		-0.024	0.084									-0.06		NR_037267	chr2	10483678	10483760	+	82	3	Mir467a-10|mmu-mir-467a-10|-|2 A1|2 8.22 cM|ncRNA	0	0	0	0	0	0	0	0	0	0	0	0
14-3-3 protein zeta/delta	P63104	5.96	2.2	0.723	0.961		0.615			0.602					0.304		NM_146368	chr2	37084778	37085746	-	967	1	Olfr361|MOR159-3|-|2|2 B|protein-coding	0	0	0	0	0	0	0	0	0	0	0	0
60S ribosomal protein L12	P30050	11.33	2.2	0.638	0.378	0.407	0.641							0.291	0.288		NM_011912	chr6	83711264	83738304	+	1228	1	Vax2|Dres93|-|6 C3|6 35.94 cM|protein-coding	0	0	0	0.038	0	0	0	0	0	0	0	0
60S ribosomal protein L17	P18621	15.35	2.2		0.642	0.446								0.236	0.343		NR_030479	chr4	124731694	124731802	+	108	1	Mir697|Mirn697|mmu-mir-697|-|4 D2.2|4|ncRNA	0	0	0.549	0	0	0	0	0	0.411	0	0	0
Acyl-CoA-binding protein	P31786	14.39	2.2	0.551	0.542	0.58	0.524	0.596	0.507	0.516	0.591			0.599	0.612		NM_001042612	chr7	26364887	26394243	-	3009	1	Nlrp9c|AA636537|BB062542|Nalp-zeta|Nalp9c|-|7|7 A3|protein-coding	0	0	0	0	0	0	0	0	0	0	0	0
Adenosine kinase	P55264	24.1	2.2	0.617	0.377	0.582	0.478	0.635	0.602	0.613	0.635	0.436	0.609	0.513	0.592		NR_126444	chr13	23276204	23313407	-	622	1	4930557F10Rik|-|-|13|13 A3.1|ncRNA	0	0	0	0	0	0	0	0	0	0	0	0
Alpha-enolase	P06733	17.1	2.2	0.49	0.4	0.494	0.646	0.712	0.439	0.389	0.607	0.411	0.591	0.265	0.381		NM_027921	chr1	84906705	84935083	-	2342	1	Slc16a14|1110004H10Rik|-|1|1 C5|protein-coding	0	0	0	0	0	0	0.021	0	0	0	0.022	0
Flavin reductase (NADPH)	Q923D2	7.14	2.2		0.11	0.09					1.034			0.067	0.04		NM_001243114	chr5	146502377	146516902	+	1170	2	Gm3415|-|-|5 G3|5|protein-coding	0	0	0	0	0	0	0	0	0	0	0	0
Keratin, type I cytoskeletal 18	P05783	7.78	2.2	0.216	0.361									0.292	0.331		NM_175658	chr13	23934462	23934913	+	449	1	Hist1h2aa|Th2a|-|13|13 A3.1|protein-coding	0	0	0	0	0	0	0	0	0	0	0	0
Liver carboxylesterase 1	Q8VCC2	14.52	2.2	0.664	0.402	0.012	0.615	0.689	0.614	0.575	0.606	0.537		0.481			NM_001122647	chr4	60578261	60582155	-	873	1	Mup10|2610016E04Rik|Mup8|-|4|4 B3|protein-coding	0	0	0	0	0	0	0.112	0.054	0.051	0	0	0.049
Nucleoside diphosphate kinase B	P22392	17.78	2.2		0.486		0.566	0.662		0.538	0.621			0.578			NR_033444	chr15	101754259	101763504	-	1580	1	Krt74|K74|Kb37|-|15|15 F2|pseudo	0	0	0	0	0	0	0	0	0.028	0.027	0	0
Trifunctional enzyme subunit beta, mitochondrial	Q99JY0	16.53	2.2	0.508	0.422	0.439	0.487	0.353	0.408	0.426	0.525	0.403	0.519	0.322	0.406		NR_105785	chr16	18165089	18165170	-	81	1	Mir6366|Gm27720|mmu-mir-6366|-|16|16 A3|ncRNA	0	0	0	0	0	0	0	0	0	0	0	0
Triosephosphate isomerase	P60174	12.6	2.2	0.508	0.308	0.365	0.462	0.306	0.318	0.295	0.409	0.559	0.36	0.477	-0.161		NM_147092	chr7	102774526	102775470	+	943	1	Olfr561|MOR14-2|-|7|7 E3|protein-coding	0	0	0	0	0	0	0	0	0	0	0	0
Adenylate kinase 2, mitochondrial	Q9WTP6	6.8	2.1	0.514	0.347	0.364	0.413	0.451	0.496	0.333	0.384	0.392			0.315		NM_178657	chr12	87602665	87608845	+	1829	1	Oog1|Oog|c-1|-|12|12 D2|protein-coding	0	0	0	0	0	0	0	0	0	0	0	0
Alanine--tRNA ligase, cytoplasmic	Q8BGQ7	19.43	2.1	0.531		0.331		0.536		0.395	0.555		0.479	0.294	0.291		NM_146817	chr2	87949190	87950265	-	1073	1	Olfr1156|MOR174-3|-|2|2 D|protein-coding	0	0	0	0	0	0	0	0	0	0	0	0
Citrate synthase, mitochondrial	Q9CZU6	6.02	2.1	0.435	0	-0.042	0.344	0.384	0.288	0.337		0.277	0.317				NM_001037502	chr2	152518255	152521447	+	392	1	Defb28|Gm1635|OTTMUSG00000015852|-|2 G3|2|protein-coding	0	0	0	0	0	0	0	0	0	0	0	0
Cytochrome c oxidase subunit 5A, mitochondrial	P12787	22.32	2.1	0.472	0.168	0.113	0.237	0.509	0.181	0.167		0.264	0.209	0.241	0.355		NM_001024141	chrX	136072099	136085255	-	2957	1	Nxf3|Gm384|-|X F1|X 57.38 cM|protein-coding	0	0	0	0	0	0	0	0	0	0	0	0.029
Histone H1.3	P16402	10.7	2.1		0.327	0.398		0.732		0.47	0.626	0.435	0.994	0.442	0.392		NM_146281	chr15	98340022	98340939	-	916	1	Olfr284|MOR160-4|-|15|15 F1|protein-coding	0	0	0	0	0	0	0	0	0	0	0	0
Keratin, type II cytoskeletal 8	P05787	17.77	2.1	0.174	0.493	0.321	0.132	0.276	0.524	0.127	0.2	0.417	0.334	0.004	-0.04		NM_172439	chr11	3494272	3504821	-	3458	1	Inpp5j|Pib5pa|Pipp|-|11|11 A1|protein-coding	0	0	0.034	0	0	0	0.042	0	0	0.012	0.015	0.025
Long-chain-fatty-acid--CoA ligase 1	P41216	10.87	2.1	0.728	0.521	0.575			0.476	0.58		0.55	0.558		0.691		NM_001033434	chr11	103534577	103614739	-	4560	1	Gm884|LRRC37|-|11|11 E1|protein-coding	0	0	0	0	0	0	0	0	0	0	0	0
Peroxisomal sarcosine oxidase	Q9D826	9.17	2.1	0.981	0.204	0.151	0.79	0.907	0.623	0.686		0.769	0.712				NM_009802	chr4	150187016	150201135	-	1359	1	Car6|Ca6|DOC1|-|4|4 E2|protein-coding	0	0	0	0	0.047	0	0	0	0.065	0	0	0
40S ribosomal protein S10	P46783	16.8	2		0.674	0.75											NM_011269	chr17	40811149	40840754	+	2304	1	Rhag|CD241|Rh50|Rh50A|-|17 B2|17 19.54 cM|protein-coding	0	0	0	0.02	0	0	0	0	0	0	0	0
40S ribosomal protein S12	P25398	12.77	2		0.72	0.705											NM_028087	chr9	70031496	70038088	-	4296	1	Gcnt3|2010013H22Rik|2210021I22Rik|2210401J11Rik|-|9|9 D|protein-coding	0	0	0	0	0	0	0	0	0	0	0	0
40S ribosomal protein S18	P62269	9.07	2					-0.025			-0.044						NM_001201332	chr12	17004958	17011727	-	1791	1	2410004P03Rik|-|-|12|12 A1.1|protein-coding	0	0	0	0	0	0	0	0	0	0	0	0
40S ribosomal protein S20	P60867	11.17	2		0.24	0.212	0.21		0.229	0.26							NM_023631	chr1	58210397	58268596	+	4935	1	Aox4|2310003G12Rik|Aoh2|-|1 C1.3|1 28.97 cM|protein-coding	0	0	0	0.01	0	0	0.01	0	0	0	0	0
40S ribosomal protein S3a	P61247	17.85	2		0.544										0.594		NM_008849	chr16	65520629	65533981	+	869	1	Pou1f1|GHF-1|Hmp1|Pit-1|Pit1|Pit1-rs1|dw|dwarf|-|16 C1.3|16 37.25 cM|protein-coding	0	0.063	0	0.163	0	0	0	0	0	0	0.059	0.049
60S acidic ribosomal protein P0	P14869	11.35	2		0.838					0.831		0.026		0.328	0.332		NM_001289685	chr6	121372928	121473678	-	6559	1	Iqsec3|AK122446|BRAG3|mKIAA1110|synarfGEF|-|6|6 F1|protein-coding	0	0	0	0	0	0	0.007	0.014	0.014	0	0.008	0.007
60S ribosomal protein L18	Q07020	15.87	2		0.516												NR_040761	chr6	94943834	94951545	+	2224	1	4930511E03Rik|-|-|6|6 D2|ncRNA	0	0	0	0	0	0	0	0	0	0	0	0
60S ribosomal protein L7	P14148	9.45	2		0.545	0.602								0.603	0.599		NM_177082	chr12	118846329	118852578	+	4475	1	Sp8|D930049B17Rik|mBtd|-|12|12 F2|protein-coding	0	0	0	0	0	0	0	0	0	0	0	0
ATP synthase subunit alpha, mitochondrial	P25705	17.4	2		0.387	0.4				0.301		0.316	0.511				NM_001011877	chr14	51049451	51050163	-	710	1	Rnase11|Raj1|-|14|14 C1|protein-coding	0	0	0	0	0	0	0	0	0	0	0	0
Acidic leucine-rich nuclear phosphoprotein 32 family member B	Q92688	16.2	2												0.615		NR_029645	chr7	3220773	3220841	+	68	1	Mir295|Mirn295|mir-295|mmu-miR-295|-|7 A1|7|ncRNA	0	0.8	1.745	0	2.801	5.119	0.718	2.068	0	0.63	3.024	3.15
Acyl-CoA dehydrogenase family member 9, mitochondrial	Q8JZN5	22.18	2			0.524											NM_213730	chr11	99514624	99521258	-	1441	1	Krt39|4732494G06Rik|Ka35|-|11|11 D|protein-coding	0	0	0	0	0	0	0	0	0	0	0	0
Brain acid soluble protein 1	P80723	4.98	2		0.188	0.06								0.211			NM_134166	chr6	66715972	66716889	-	916	1	Vmn1r36|V1rc11|-|6|6 C1|protein-coding	0	0	0	0	0	0	0	0	0	0	0	0
Cofilin-1	P23528	13.92	2		0.475	0.524								0.554	0.474		NR_131748	chr1	192854928	192856855	+	990	1	Gm15867|OTTMUSG00000027054|-|1 H6|1 97.55 cM|ncRNA	0	0	0	0.048	0	0	0	0	0	0.043	0	0
Complement decay-accelerating factor	P08174	13.08	2									0.089					NM_207020	chr6	132737054	132737986	-	931	1	Tas2r115|T2R15|Tas2r15|mGR15|mt2r49|-|6 G1|6 64.03 cM|protein-coding	0	0	0	0	0	0	0	0	0	0	0	0
Cytochrome P450 2A12	P56593	22.22	2			1.182			0.264			0.58	0.25				NM_013652	chr11	83662584	83664683	+	655	1	Ccl4|AT744.1|Act-2|MIP-1B|Mip1b|Scya4|-|11 C|11 51.09 cM|protein-coding	0	0.083	0	0	0	0	0	0	0	0	0	0
Cytochrome c, somatic	P62897	5.52	2	0.457		0.31		0.405	0.264	0.384	0.666	0.552	0.665	0.384	0.312		NR_030771	chr4	146067524	146068718	+	1194	1	Gm13034|OTTMUSG00000010105|-|4 E1|4|pseudo	0	0	0	0	0	0	0	0	0	0	0	0
Eukaryotic translation initiation factor 3 subunit F	Q9DCH4	24.5	2	0.437			0.407		0.442	0.459	0.459	0.447	0.549				NM_001164166	chr11	14599240	14600316	+	1074	1	Pom121l12|1700054H16Rik|-|11|11 A2|protein-coding	0	0	0	0	0	0	0	0	0	0	0	0
Farnesyl pyrophosphate synthase	Q920E5	18.67	2											0.302			NM_001166737	chr7	20509617	20510534	-	916	1	Vmn1r103|EG667129|Gm8474|-|7|7 A3|protein-coding	0	0	0	0	0	0	0	0	0	0	0	0
Filamin-A	P21333	14.63	2				0.221										NR_131055	chr10	43825907	43833301	+	828	1	4933404K13Rik|-|-|10|10 B2|ncRNA	0	0	0	0	0	0	0	0	0	0	0	0
GTP-binding nuclear protein Ran	P62826	12.4	2		0.577	0.607						0.347		0.432			NM_007534	chr9	89199273	89207838	+	760	1	Bcl2a1b|A1-b|-|9|9 E3.1|protein-coding	0	0.358	0.078	0.124	0	0	0.064	0.185	0.175	0.056	0.068	0
Glutathione S-transferase A2	P10648	3.5	2	0.545	0.497	0.514	0.471	0.582	0.503	0.47	0.513	0.482	0.523		0.426		NR_035426	chr8	39467448	40227787	-	73	1	Mir669e|Mirn669e|mmu-mir-669e|-|2 A1|2 8.22 cM|ncRNA	0	0	0	0	0	0	0	0	0	0	0	0
L-lactate dehydrogenase A chain	P06151	23.16	2	0.63	0.149	0.455	0.509	0.601		0.56	0.538	0.603		0.097	0.3		NR_035440	chrX	88759474	88759553	-	79	2	Mir1906-1|Mir1906|Mirn1906|mmu-mir-1906|mmu-mir-1906-1|-|12 F1|12 60.26 cM|ncRNA	0	0	0	0	0	0	0	0	0	0	0	0
Peroxiredoxin-6	P30041	20.75	2		0.44	0.564					0.612						NM_026099	chr18	56588348	56594779	+	559	1	Tex43|1700065I17Rik|Tseg7|-|18|18 D3|protein-coding	0	0	0	0	0	0	0	0	0	0	0	0
Peroxisomal membrane protein 2	P42925	23.98	2									0.576	0.634				NM_021332	chr17	30901867	30936510	+	1465	1	Glp1r|GLP-1R|GLP1Rc|-|17 A3.3|17 15.8 cM|protein-coding	0	0	0.04	0	0	0	0.033	0.032	0	0	0	0
Peroxisomal multifunctional enzyme type 2	P51660	7.83	2		0.636	0.647		1.087						0.537			NR_040333	chr2	6193251	6321611	+	2493	1	A230108P19Rik|-|-|2|2 A1|ncRNA	0	0	0	0	0	0	0.039	0.019	0.036	0.034	0	0.017
Protein ABHD14B	Q8VCR7	11.34	2	0.671	0.518	0.576	0.581	0.674	0.58	0.547	0.688	0.556	0.598	0.498	0.506		NM_146907	chr2	111335159	111336076	-	916	1	Olfr1282|MOR248-16|MOR248-2|Olfr1557|-|2|2 E3|protein-coding	0	0	0	0	0	0	0	0	0	0	0	0
Protein S100-A11	P31949	17.33	2	0.161	0.524	0.234											NM_001085477	chr10	129046132	129047061	-	928	1	Olfr765|-|-|10|10 D3|protein-coding	0	0	0	0	0	0	0	0	0	0	0	0
Purine nucleoside phosphorylase	P23492	14.35	2	0.369	0.61	0.671					0.379			0.257	0.267		NR_039550	chr5	87595902	87595993	-	91	1	Mir3969|mir-3969|mmu-mir-3969|mu-mir-3969|-|5 E1|5 43.56 cM|ncRNA	0	0	0	0	0	0	0	0	0	0	0	0
Serine hydroxymethyltransferase, cytosolic	P50431	12.74	2	0.289	0.102	0.312	0.258				0.047	0.23	0.186	0.305	0.481		NM_175510	chr1	66468447	66699148	+	13466	1	Unc80|C030018G13Rik|C230061B10Rik|UNC-80|-|1|1 C3|protein-coding	0	0	0	0	0	0	0	0	0	0	0	0
Serine--pyruvate aminotransferase, mitochondrial	O35423	14.56	2	0.364	0.208	0.394	0.48		0.445	1.339	0.24		0.572	0.441			NM_025763	chrX	67919864	67921450	-	1422	1	4933436I01Rik|-|-|X|X A7.1|protein-coding	0	0	0	0	0	0	0	0	0	0	0	0
Tubulin beta-1 chain	A2AQ07	3.2	2	0.488	0.364	0.486	0.126		0.307	0.424	0.539	0.334	0.56	0.362	0.158		NM_001033266	chr11	89073841	89093064	+	575	1	Gm525|-|-|11|11 C|protein-coding	0	0.189	0	0	0	0	0	0	0	0	0	0
X-ray repair cross-complementing protein 5	P13010	21.85	2												0.298		NM_011642	chr4	154056249	154140208	-	5030	1	Trp73|TAp73|Tp73|deltaNp73|p73|-|4 E2|4 83.79 cM|protein-coding	0	0	0	0	0	0.01	0	0	0	0	0	0.009
																	NM_029464	chr5	149439660	149470979	+	1490	1	Tex26|4930588N13Rik|-|5|5 G3|protein-coding	0	0	0	0	0	0	0	0	0	0	0	0
																	NM_027563	chr11	100037348	100041554	-	1599	1	Krt34|4733401E01Rik|Ha2|K34|Krt1-4|-|11 D|11 63.38 cM|protein-coding	0	0	0	0	0	0	0	0	0	0	0	0
																	NM_030739	chr7	5408890	5413145	-	2676	1	Vmn1r58|V1rd4|V3R4|-|7|7 A1|protein-coding	0	0	0	0	0	0	0	0	0	0	0	0
																	NM_198960	chr4	126716003	126736269	-	2108	1	Tfap2e|AI505200|AP-2e|Tcfap2e|-|4|4 D2.2|protein-coding	0	0.026	0	0.022	0	0	0	0	0	0.02	0	0.041
																	NM_146753	chr2	88682804	88683730	-	925	1	Olfr1195|MOR230-4|-|2|2 D|protein-coding	0	0	0	0	0	0	0	0	0	0	0	0
																	NM_001172588	chr7	47426329	47452139	-	1235	1	Mrgpra2a|-|-|7|7 B3|protein-coding	0	0	0	0	0	0	0	0	0	0	0	0
																	NM_026594	chr16	10170228	10174911	+	800	1	Rpl39l|4930517K11Rik|-|16|16 A1|protein-coding	0	0	0	0	0.079	0	0	0	0	0	0	0
																	NM_183253	chr8	21025545	21026517	+	415	1	Defa21|2010016B13Rik|Defcr21|-|8|8 A2|protein-coding	0	0	0	0	0	0	0	0	0	0	0	0
																	NM_172888	chr6	48986861	48991724	+	2770	1	Svs1|9530003A11|-|6|6 B2.3|protein-coding	0	0	0	0	0	0	0	0	0	0	0	0
																	NR_130996	chr6	94132923	94237442	-	390	1	4930511A08Rik|-|-|6|6 D1|ncRNA	0	0.558	0.304	0.363	0.163	0.128	0.25	0.361	0	0	0.396	0
																	NR_110455	chr6	51379710	51392791	+	1691	1	Gm6559|EG625167|-|6|6 B3|ncRNA	0	0	0	0	0	0	0	0	0	0	0	0
																	NM_001005569	chr2	37219491	37220420	+	928	1	Olfr366|MOR138-5P|MOR138-6|-|2|2 B|protein-coding	0	0	0	0	0	0	0	0	0	0	0	0
																	NR_030489	chr7	96249424	96249532	+	108	1	Mir708|Mirn708|mmu-mir-708|-|7 E1|7|ncRNA	0	0	0	0	0	0	0	0	0	0	0	0
																	NM_001302138	chrX_GL456233_random	10737	39191	-	2503	1	Vamp7|Sybl1|TI-VAMP|VAMP-7|-|X|X|protein-coding	0	0	0	0	0	0	0	0	0	0	0	0
																	NM_183124	chr1	18250978	18265138	-	465	1	Defb41|9230102D03Rik|BD-17|Bd-41|Defb16|Defb17|Gm15386|OTTMUSG00000020946|OTTMUSG00000020948|-|1|1 A3|protein-coding	0	0	0	0	0	0	0	0	0	0	0	0
																	NM_133246	chr19	11629499	11640851	-	1000	1	Ms4a3|HTm4|-|19|19 A|protein-coding	0	0	0	0	0	0	0	0	0	0	0	0
																	NM_146576	chr6	41771353	41772297	-	943	1	Olfr459|MOR120-1|-|6|6 B2.1|protein-coding	0	0	0	0	0	0	0	0	0	0	0	0
																	NM_146961	chr7	140667289	140668248	+	958	1	Olfr539|MOR253-4|-|7|7 F4|protein-coding	0	0	0	0	0	0	0	0	0	0	0	0
																	NR_126080	chr3	65133059	65302685	-	2192	1	A330015K06Rik|-|-|3|3 E1|ncRNA	0	0	0	0	0.029	0	0	0	0	0	0.023	0.02
																	NM_019430	chr7	122671744	122769394	+	1520	1	Cacng3|-|-|7|7 F2|protein-coding	0	0	0	0	0	0	0	0	0	0	0	0
																	NM_177713	chr13	110352615	110357172	-	2050	1	Gapt|9830130M13Rik|-|13|13 D2.1|protein-coding	0	0	0	0.023	0.062	0	0	0.046	0.022	0	0	0
																	NM_029686	chr8	116995679	117082449	-	7342	1	Pkd1l2|1700126L06Rik|-|8|8 E1|protein-coding	0	0.015	0.008	0	0	0	0	0	0.018	0	0	0.023
																	NM_007942	chr5	137483020	137485816	-	708	1	Epo|-|-|5 G2|5 76.5 cM|protein-coding	0	0	0	0	0	0	0	0	0	0	0	0
																	NR_033548	chr7	4126340	4136926	-	2533	1	D030047H15Rik|Gm15924|OTTMUSG00000027889|-|7 A1|7|ncRNA	0	0.043	0.07	0.019	0.025	0.02	0	0	0.07	0.102	0.041	0.017
																	NM_145403	chr9	45172726	45204075	-	2252	1	Tmprss4|mCAP2|-|9|9 A5.2|protein-coding	0	0.048	0.026	0.021	0.141	0.022	0.022	0.125	0.039	0.514	0.068	0.133
																	NR_039563	chr10	7836381	7836474	+	93	1	Mir5104|mir-5104|mmu-mir-5104|mu-mir-5104|-|10 A1|10 2.45 cM|ncRNA	0	0	0.638	0	0	0	0	0	0	0	0	0
																	NR_033594	chr3	129433673	129434712	+	1039	1	Pou5f1-rs4|EG435755|Gm5712|Oct4P1|Otf3-rs4|Otf3d|-|3|3 G3|pseudo	0	0	0	0	0	0	0	0	0	0	0	0
																	NR_045472	chr12	49476993	49480862	-	705	1	1810007C17Rik|-|-|12|12 B3|ncRNA	0	0	0	0	0	0	0	0	0	0	0	0
																	NM_001080776	chr9	99006965	99035690	-	1327	1	Gm1123|AV052824|CLSP|-|9|9 E3.3|protein-coding	0	0	0	0	0.096	0	0	0	0	0.032	0	0
																	NR_029585	chr9	21496495	21496564	-	69	1	Mir199a-1|Mirn199|Mirn199a-1|mir-199a-1|-|9|9 A3|ncRNA	0	0	1.72	0	0.92	2.162	0.708	0	0	0.621	0	0
																	NM_001244628	chr6	131543762	131553757	+	595	1	5430401F13Rik|-|-|6|6 F3|protein-coding	0	0	0	0	0	0	0	0	0	0	0	0
																	NM_027046	chr16	50589859	50591154	-	1293	1	Ccdc54|1700007N18Rik|AI644412|BB013989|NYD-SP17|-|16|16 B5|protein-coding	0	0	0	0	0	0	0	0	0	0	0	0
																	NM_207527	chr11	58446143	58452966	-	592	1	4930504O13Rik|Gm524|Lypd9|-|11|11 B1.3|protein-coding	0	0	0	0	0	0	0	0	0	0	0	0
																	NM_009604	chr1	87205811	87211835	+	1907	1	Chrng|Achr-3|Acrg|-|1 C5|1 44.07 cM|protein-coding	0	0	0	0	0	0	0	0	0	0	0	0
																	NM_026205	chr17	24715840	24718057	-	1182	1	Rnf151|1700010O16Rik|AV047371|-|17|17 A3.3|protein-coding	0	0.138	0	0	0.054	0.042	0.041	0.079	0.038	0	0	0
																	NM_146353	chr7	106885865	106886815	-	949	1	Olfr706|MOR283-11|-|7|7 E3|protein-coding	0	0	0	0	0	0	0	0	0	0	0	0
																	NM_011037	chr19	44757394	44837869	+	3015	1	Pax2|Opdc|Pax-2|-|19 C3|19 38.09 cM|protein-coding	0	0	0	0	0	0	0	0	0	0	0	0
																	NR_035490	chr7	29773294	29773376	+	82	1	Mir1964|mir-1964|mmu-mir-1964|-|7 B1|7 17.26 cM|ncRNA	0	0.664	0	0	0	0	0	0	0	0	0	0
																	NM_008497	chr7	45420946	45421854	+	504	1	Lhb|Gm29035|LH|LH-B|LSH-B|LSH-beta|-|7 B3|7 29.3 cM|protein-coding	0	0.108	0	0.187	0	0.099	0.097	0.093	0	0.085	0	0
																	NM_001347500	chr8	28646717	29219636	-	8980	1	Unc5d|D930029E11Rik|Unc5h4|mKIAA1777|-|8|8 A2|protein-coding	0	0	0	0	0	0	0	0	0	0	0	0
																	NM_001252403	chr11	57013046	57330244	+	5347	1	Gria1|2900051M01Rik|Glr-1|Glr1|GluA1|GluR-A|GluRA|Glur-1|Glur1|HIPA1|gluR-K1|-|11 B1.3|11 34.51 cM|protein-coding	0	0.01	0.011	0.018	0	0	0	0	0	0.008	0	0.008
																	NR_131912	chr10	13090845	13095900	+	5055	1	Hymai|-|-|10 A2|10|ncRNA	0	0	0.012	0	0	0.01	0	0.009	0.009	0	0	0
																	NR_130326	chr3	85467377	85467498	+	121	1	Mir466k|Mirn466k|mmu-mir-466k|-|3 F1|3 37.83 cM|ncRNA	0	0	0	0	0	0	0	0	0	0	0	0
																	NR_130982	chr17	64049862	64050672	-	665	1	1110058D11Rik|-|-|17|17 E1.1|ncRNA	0	0.082	0	0.142	0	0	0.073	0	0.067	0	0.309	0
																	NM_173365	chr15	73694607	73707505	-	2137	1	Gpr20|A430106B11Rik|-|15|15 D3|protein-coding	0	0.025	0	0	0	0	0	0	0	0	0	0
																	NR_030422	chr3	29416823	29416920	+	97	1	Mir551b|Mirn551b|mir-551b|-|3 A3|3|ncRNA	0	0	0	0	0	0	0	0	0	0	0	0
																	NM_001271552	chr10	78030022	78043610	-	1776	1	Aire|-|-|10 C1|10 39.72 cM|protein-coding	0	0	0	0	0	0	0	0	0	0	0	0
																	NM_172878	chr4	154856200	154867127	+	3191	1	Ttc34|4932418L02|B230396O12Rik|-|4|4 E2|protein-coding	0	0	0	0	0	0	0	0	0	0	0	0
																	NM_009216	chr12	58211804	58216036	+	3865	1	Sstr1|SRIF-2|SS-1-R|SS1-R|SS1R|Smstr-1|Smstr1|sst1|-|12 C1|12 25.61 cM|protein-coding	0	0.028	0.015	0	0.016	0.013	0.025	0.024	0.069	0	0	0
																	NR_028276	chr10	46244749	46244770	+	21	1	Snord14c|Gm23107|Rnu14|U14|-|9|9 A5.1|snoRNA	0	0	0	0	0	0	0	0	0	0	0	0
																	NM_001033289	chr1	40681712	40768885	+	3479	1	Slc9a2|2210416H12Rik|4932415O19Rik|AV333884|NHE2|-|1 B|1 19.66 cM|protein-coding	0	0	0	0	0	0	0	0	0	0	0	0
																	NM_207544	chr7	5883580	5884542	-	961	1	Vmn1r64|V1rd11|-|7|7 A1|protein-coding	0	0	0	0	0	0	0	0	0	0	0	0
																	NM_020268	chr7	44052290	44056711	+	881	1	Klk1b27|Gk27|Klk21l|Klk27|mGK-27|-|7 B3|7 28.54 cM|protein-coding	0	0	0	0	0	0	0	0	0	0	0	0
																	NM_001109970	chrX	35404187	35427093	+	913	12	Gm10486|ENSMUSG00000073247|-|X|X A3.3|protein-coding	0	0	0	0	0	0	0	0	0	0	0	0
																	NM_134195	chr17	20735100	20736126	+	1023	1	Vmn1r227|V1re6|-|17|17 A3.2|protein-coding	0	0	0	0	0	0	0	0	0	0	0	0
																	NM_146466	chr16	19407076	19408017	-	940	1	Olfr165|MOR279-1|-|16|16 A3|protein-coding	0	0	0	0	0	0	0	0	0	0	0	0
																	NM_001289604	chr6	130323289	130337626	-	1202	1	Klra3|5E6|Ly49c|NK-2.1|Nk-2|Nk2|Nk2.1|-|6 F3|6 63.44 cM|protein-coding	0	0	0	0	0	0	0	0	0	0	0	0
																	NM_001103199	chr4	112804616	113286973	-	3773	1	Skint6|OTTMUSG00000008519|-|4|4 D1|protein-coding	0	0	0	0	0	0	0	0	0	0	0	0
																	NR_035464	chr15	79375228	79375300	-	72	1	Mir1943|mir-1943|mmu-mir-1943|-|15 E1|15 37.7 cM|ncRNA	0	0	0	0	0	0	0.678	0	1.232	0.595	0	0.595
																	NM_001104626	chr5	109286269	109297556	-	2561	1	Vmn2r15|EG211223|-|5|5 F|protein-coding	0	0	0	0	0	0	0	0	0	0	0	0
																	NR_045868	chr12	27140796	27160516	-	2083	1	Gm9866|EG636791|ENSMUSG00000052076|-|12 A2|12|ncRNA	0	0	0	0	0	0	0	0	0	0	0	0
																	NR_046195	chr5	107630250	107633850	-	534	1	A930041C12Rik|-|-|5|5 F|ncRNA	0	0.509	0	0.353	0.238	0.093	0	0.088	0.166	0	0.193	0.16
																	NR_040416	chr5	119685088	119691218	-	1349	1	Tbx3os2|Gm16065|OTTMUSG00000029666|-|5|5 F|ncRNA	0	0	0	0	0	0.037	0	0	0	0.064	0	0
																	NM_133204	chr7	6222278	6239412	+	1961	1	Zscan5b|Zfg1|Zfp371|-|7|7 A1|protein-coding	0	0	0	0	0	0	0	0	0	0	0	0
																	NM_146748	chr7	104688017	104688976	+	958	1	Olfr661|MOR40-4|-|7|7 E3|protein-coding	0	0	0	0	0	0	0	0	0	0	0	0
																	NM_001037933	chr2	152459055	152464620	-	620	1	Defb23|EG629114|-|2|2 G3|protein-coding	0	0	0	0	0	0	0	0	0	0	0	0
																	NM_001029872	chr7	128173946	128205503	+	3931	1	Itgad|Cd11d|-|7|7 F3|protein-coding	0	0.014	0	0	0	0	0.012	0	0	0	0	0
																	NR_106083	chr2	67675457	67675516	+	59	1	Mir7224|Gm27971|mmu-mir-7224|-|2|2 C1.3|ncRNA	0	0	0	0	0	0	0	0	0	0	0	0
																	NM_147068	chr16	19486840	19487778	+	937	1	Olfr166|MOR270-1|-|16|16 A3|protein-coding	0	0	0	0	0	0	0	0	0	0	0	0
																	NM_001291049	chr11	67854523	67922153	-	4430	1	Usp43|-|-|11|11 B3|protein-coding	0	0.012	0.04	0.011	0.029	0.022	0.044	0.011	0	0.039	0.023	0.029
																	NM_001166731	chr7	12041299	12042219	+	919	1	Vmn1r77|Gm6935|-|7 A1|7|protein-coding	0	0	0	0	0	0	0	0	0	0	0	0
																	NM_020043	chr9	65101486	65137947	+	6205	1	Igdcc4|DDM36|Nope|-|9|9 C|protein-coding	0	0	0.019	0.015	0.061	0	0.024	0	0.021	0.014	0.008	0.007
																	NM_146934	chr7	140601340	140611124	+	1186	1	Olfr46|IB7|ID12|IF5|MOR253-8|-|7|7 F4|protein-coding	0	0	0	0	0	0	0	0	0	0	0	0
																	NM_011913	chr19	9985172	10001633	-	2068	1	Best1|Bmd|Vmd2|mBest1|-|19|19 A|protein-coding	0	0	0.029	0.046	0	0.024	0	0.023	0	0.021	0	0.041
																	NM_146818	chr2	89054489	89055424	-	934	1	Olfr1218|MOR233-12|-|2|2 E1|protein-coding	0	0	0	0	0	0	0	0	0	0	0	0
																	NM_001270642	chr10	104142987	104145456	+	1241.9	7	Gm21312|-|-|10 D1|10|protein-coding	0	0	0	0	0	0	0	0	0	0	0	0
																	NM_010935	chr18	44270127	44277700	+	2563	1	Npy6r|-|-|18 B3|18 23.74 cM|protein-coding	0	0	0	0	0	0	0	0	0	0	0	0
																	NR_104106	chr6	130149106	130160748	-	787	1	Klra14-ps|EG654449|Gm15858|Klra14|Klra29|Klra31|Ly49N|OTTMUSG00000026959|-|6 63.44 cM|6 F3|pseudo	0	0	0	0	0	0	0	0	0	0	0	0
																	NR_003718	chr5	112213228	112228948	-	8709	1	Miat|3632434I06|A230057G18Rik|Rncr2|gomafu|-|5|5 F|ncRNA	0	0	0	0	0	0	0	0	0	0	0	0
																	NM_001135689	chr15	75564745	75566648	-	893	1	Ly6h|-|-|15|15 D3|protein-coding	0	0	0	0	0	0	0	0	0	0	0	0
																	NR_076393	chr18	36920305	36922207	+	1902	1	Gm6756|EG627427|-|18 B2|18|pseudo	0	0	0	0	0	0	0	0	0	0	0	0
																	NM_146605	chr9	18815354	18816292	-	937	1	Olfr828|MOR149-1|-|9|9 A2|protein-coding	0	0	0	0	0	0	0	0	0	0	0	0
																	NM_001104642	chr6	124191596	124231784	-	2567	1	Vmn2r27|EG232367|-|6|6 F2|protein-coding	0	0	0	0	0	0	0	0	0	0	0	0
																	NR_105837	chr10	78434799	78434902	+	103	1	Mir6410|Gm27916|mmu-mir-6410|-|10|10 C1|ncRNA	0	0	0	0	0	0	0	0	0	0	0	0
																	NM_001302795	chr10	6758593	7038209	+	2171	1	Oprm1|M-OR-1|MOP-R|MOR-1|MOR-1O|Oprm|mor|muOR|-|10 A1|10 1.85 cM|protein-coding	0	0	0	0	0	0	0	0	0	0	0	0
																	NM_008611	chr9	7558429	7568486	+	2441	1	Mmp8|BB138268|-|9|9 A1|protein-coding	0	0	0	0	0	0	0.02	0.019	0.018	0.035	0	0
																	NM_001101597	chr9	31271401	31275385	+	714	1	Gm7244|EG638580|-|9|9 A4|protein-coding	0	0	0	0	0	0	0	0	0	0	0	0
																	NM_001025244	chr11	99936291	99937225	+	932	1	Krtap31-2|OTTMUSG00000002177|-|11 D|11|protein-coding	0	0	0	0	0	0	0	0	0	0	0	0
																	NR_027801	chrX	71932438	71940871	+	2139	1	Gm1141|Pasd1|-|X|X A7.3|ncRNA	0	0	0.028	0	0	0.023	0.023	0.022	0	0	0	0
																	NM_007939	chr4	136929419	136956816	-	4694	1	Epha8|AW047546|Eek|Hek3|mKIAA1459|-|4|4 D3|protein-coding	0	0	0	0	0	0	0	0	0	0	0	0
																	NM_146448	chr2	112141947	112142897	+	949	1	Olfr1317|MOR245-4|-|2|2 E3|protein-coding	0	0	0	0	0	0	0	0	0	0	0	0
																	NM_146726	chr7	108825065	108825997	-	931	1	Olfr514|MOR268-1|-|7|7 E3|protein-coding	0	0	0	0	0	0	0	0	0	0	0	0
																	NR_040575	chr16	76122613	76156086	+	508	1	4930578N18Rik|-|-|16|16 C3.1|ncRNA	0	0	0	0	0	0	0	0	0	0	0	0
																	NR_106151	chr1	171641840	171641900	-	60	1	Mir7683|Gm27950|mmu-mir-7683|-|1|1 H3|ncRNA	0	0	0	0	0	0	0	0	0	0	0	0
																	NM_001346772	chr11	114798924	114806745	+	1112	1	Gpr142|PGR2|-|11|11 E2|protein-coding	0	0	0	0	0	0	0	0	0	0	0	0
																	NM_001025384	chrX	73117047	73129260	+	2855	2	DXBay18|-|-|X|X A7.3|protein-coding	0	0	0	0	0	0	0	0	0	0	0	0
																	NR_144496	chrX	52878731	52880395	+	1664	1	Pou5f1-rs8|EG624936|Gm6539|Oct4P4|Otf3-rs8|Otf3h|-|X|X A5|pseudo	0	0	0	0	0	0	0	0	0	0	0	0
																	NR_105029	chr3	127161305	127168290	+	1832	1	LOC100862268|-|-|3 G2|ncRNA	0	0	0	0	0	0	0	0	0	0	0	0
																	NM_198112	chr16	27307641	27351209	+	1261	1	Ostn|Ostc|-|16|16 B2|protein-coding	0	0	0	0	0	0	0	0	0	0	0	0
																	NR_030762	chr2	144265982	144266202	-	220	1	Snord17|MBI-43|-|2 G1|2|snoRNA	0	0.247	0	0	0	0.226	0.222	0	0	0	0	0
																	NM_001141924	chr8	104170513	104219097	+	3167	1	Bean1|Bean|-|8 D3|8|protein-coding	0	0	0	0	0	0	0	0	0	0	0	0
																	NM_001033428	chr5	113226909	113239263	+	1820	1	Tmem211|Gm854|-|5|5 F|protein-coding	0	0	0	0	0	0	0	0	0	0	0	0
																	NM_001017394	chrY	8832249	8835169	-	1792	1	Gm20815|-|-|Y|Y A1|protein-coding	0	0	0	0	0	0	0	0	0	0	0	0
																	NM_001163014	chr7	4368713	4397744	-	1142	1	Gp6|9830166G18Rik|Gm469|Gpvi|-|7|7 A1|protein-coding	0	0	0.052	0	0	0	0	0	0	0	0	0
																	NM_175007	chr13	18948351	19150919	+	3196	1	Amph|-|-|13 A2|13 6.89 cM|protein-coding	0	0.034	0	0	0	0	0	0.015	0.014	0.013	0.016	0
																	NM_001200025	chr5	5437827	5479143	-	701	1	1700015F17Rik|Gm1686|-|5|5 A1|protein-coding	0	0	0	0	0	0	0	0	0	0	0	0
																	NR_110579	chr8	99011887	99032741	+	1933	1	Gm15679|OTTMUSG00000025218|-|8 D1|8 49.39 cM|ncRNA	0	0	0	0	0	0	0	0	0	0	0	0
																	NR_028564	chr11	48803139	48803206	+	67	1	Snord95|-|-|11 B1.2|11|snoRNA	0	2.436	0.886	0.704	0.948	0	2.186	0	0	2.559	0	0
																	NM_153518	chr15	98708227	98723333	+	1867	1	Ccdc65|4933417K04Rik|AI428139|AU020178|NYD-SP28|-|15|15 F1|protein-coding	0	0.029	0	0.025	0	0	0	0	0.024	0	0.083	0
																	NM_001100610	chrX	24948451	24971360	-	882.2	12	Gm14632|OTTMUSG00000017531|-|X|X A3.1|protein-coding	0	0	0	0	0	0	0	0	0	0	0	0
																	NR_038017	chr10	93674218	93683322	-	902	1	Gm15915|OTTMUSG00000027787|-|10 C2|10 48.6 cM|ncRNA	0	0	0	0	0	0	0	0	0	0.048	0.057	0
																	NR_105877	chr10	80609260	80609329	+	69	1	Mir6912|Gm27990|mmu-mir-6912|-|10|10 C1|ncRNA	0	0	0	0	0	0.721	0	0	0	0	0	0
																	NR_040482	chr1	89360344	89406133	-	586	1	C030007H22Rik|-|-|1|1 D|ncRNA	0	0	0	0	0	0	0	0	0	0	0	0
																	NM_030707	chr3	87250965	87263524	-	1981	1	Fcrls|2810439C17Rik|9330158F12|FcRH2sc|Fcrh2|IFGP2|IgSR|MMAN-g|Msr2|moFcRH2sc|-|3|3 F1|protein-coding	0	0.027	0	0	0	0	0	0.024	0	0	0	0
																	NM_008123	chr3	96913566	96926051	-	6967	1	Gja8|Aey5|Cnx50|Cx50|Lop10|-|3 F2.1|3 42.03 cM|protein-coding	0	0	0	0	0	0	0	0	0	0	0	0
																	NM_146415	chr7	84853571	84857318	+	1155	1	Olfr291|MOR254-2|-|7|7 D3|protein-coding	0	0	0	0	0	0	0	0	0	0	0	0
																	NM_001198871	chr7	31703779	31705754	-	512	1	Scgb2b7|Abpbg7|Gm4684|-|7 B1|7|protein-coding	0	0	0	0	0	0	0	0	0	0	0	0
																	NR_128563	chr2	32318265	32318343	+	78	1	Gm23363|Mir3154|mir-3154|mmu-mir-3154|-|2|2 B|ncRNA	0	0	0	0	0	0	0	0	0	0	0	0
																	NM_008167	chr6	63256857	64666279	+	3007	1	Grid2|B230104L07Rik|GluD2|GluRdelta2|Lc|Lc<J>|MMS10-AC|Ms10ac|cpr|ho|nmf408|tpr|-|6 C1|6 29.77 cM|protein-coding	0	0	0	0	0	0	0	0	0	0	0	0
																	NM_001011805	chr11	49494535	49495464	+	928	1	Olfr1385|MOR256-41P|MOR256-42P|Olfr1549-ps1|-|11|11 B1.2|protein-coding	0	0	0	0	0	0	0	0	0	0	0	0
																	NR_040664	chr4	108942843	108972077	-	897	1	8030443G20Rik|-|-|4|4 C7|ncRNA	0	0	0	0	0	0	0	0	0	0	0	0
																	NR_105916	chr15	38490473	38490547	-	74	1	Mir6951|Gm27765|mmu-mir-6951|-|15|15 B3.1|ncRNA	0	0	0	0	0	0	0	0	0	0	0	0
																	NR_105773	chr18	59579630	59579735	+	105	1	Mir6355|Gm27473|mmu-mir-6355|-|18|18 D3|ncRNA	0	0	0	0	0	0	0	0	0	0	0	0
																	NM_011382	chr12	73100259	73113245	-	5567	1	Six4|AI047561|AREC3|TrexBF|-|12|12 C3|protein-coding	0	0	0	0	0.011	0	0	0.017	0.008	0	0	0
																	NM_172898	chr7	30447766	30457515	-	3105	1	Kirrel2|C330019F22Rik|NEPH3|NLG1|-|7|7 B1|protein-coding	0	0	0	0	0.02	0	0	0	0	0	0	0
																	NM_029290	chr18	57533826	57731065	+	958	1	1700011I03Rik|4930583I06Rik|-|18|18 D3|protein-coding	0	0	0	0	0	0	0	0	0	0	0	0
																	NR_130645	chr11	66956638	66965014	+	1198	1	9130409J20Rik|-|-|11|11 B3|ncRNA	0	0	0	0	0	0	0	0	0	0	0	0
																	NM_146910	chr11	50969020	50969967	+	946	1	Olfr1378|MOR129-2|-|11|11 B1.3|protein-coding	0	0	0	0	0	0	0	0	0	0	0	0
																	NM_053171	chr8	15892545	17535385	-	14206	1	Csmd1|B930082H09|mKIAA1890|-|8|8 A1.1-A1.3|protein-coding	0	0.004	0	0	0	0.004	0	0	0.003	0.003	0	0
																	NR_040315	chr15	63817188	63819540	+	810	1	1700065I16Rik|1700084L08Rik|-|15 D1|15|pseudo	0	0	0	0	0	0	0	0	0	0	0	0
																	NR_131206	chr15	38713483	38728516	-	2763	1	Borg|-|-|15 B3.1|ncRNA	0	0	0	0	0	0	0	0	0	0	0	0
																	NM_001166707	chr7	21162185	21163108	+	922	1	Vmn1r123|Gm1446|-|7|7 A3|protein-coding	0	0	0	0	0	0	0	0	0	0	0	0
																	NM_027066	chr9	108914619	108915563	+	534	1	Tmem89|1700024B07Rik|-|9|9 F2|protein-coding	0	0	0	0	0	0	0	0.176	0	0	0	0
																	NM_147037	chr1	92573125	92574206	+	1079	1	Olfr1413|MOR208-1|-|1|1 D|protein-coding	0	0	0	0	0	0	0	0	0	0	0	0
																	NM_183111	chr9	55962589	55980932	-	782	1	4930563M21Rik|Rfpl3s|-|9|9 B|protein-coding	0	0	0	0	0	0	0.062	0	0.057	0.055	0	0
																	NM_009751	chr2	143826528	143863173	-	2362	1	Bfsp1|CP95|-|2|2 G1|protein-coding	0	0.069	0.05	0.02	0.027	0.021	0	0.02	0.019	0	0	0.018
																	NR_035421	chr12	101021673	101021768	-	95	1	Mir1190|Mirn1190|mmu-mir-1190|-|12 E|12 51.16 cM|ncRNA	0	0	0	0	0	0	0	0	0	0	0	0
																	NM_001115075	chr17	36986855	36989504	-	1163	1	H2-M5|CRW2|D130003B22Rik|H-2M5|-|17 B1|17 19.16 cM|protein-coding	0	0	0	0	0	0	0	0	0	0	0.088	0
																	NM_134172	chr6	58008183	58009202	-	1018	1	Vmn1r26|V1rc17|-|6|6 B3|protein-coding	0	0	0	0	0	0	0	0	0	0	0	0
																	NM_001310586	chr12	61523167	61857931	+	4391	1	Lrfn5|AI427653|AI604817|C130061B21|mKIAA4208|-|12|12 C1|protein-coding	0	0	0	0	0	0	0	0	0	0	0	0
																	NM_001083884	chr11	58379032	58390541	+	1099	1	Lypd8|2210415F13Rik|-|11|11 B1.3|protein-coding	0	0	0	0	0	0	0	0	0	0	0	0
																	NM_001010839	chr10	24049510	24050586	+	1075	1	Taar7f|taR-7f|-|10|10 A4|protein-coding	0	0	0	0	0	0	0	0	0	0	0	0
																	NM_001005425	chr2	165351297	165362119	-	3304	1	Zfp663|Gm1008|-|2|2 H3|protein-coding	0	0	0	0	0	0	0	0	0	0	0	0
																	NR_040319	chr7	114951274	114983967	+	1788	1	A730082K24Rik|AU044236|-|7 F1|7|ncRNA	0	0	0	0	0	0	0	0	0	0	0	0
																	NR_105754	chr2	42447439	42447568	-	129	1	Mir6336|Gm27584|mmu-mir-6336|-|2|2 B|ncRNA	0	0	0	0	0	0	0	0	0	0	0	0
																	NM_008032	chrX	69360331	69868037	+	4464	1	Aff2|FMR2P|Fmr2|Ox19|Oxh|-|X|X A7.1-A7.2|protein-coding	0	0	0	0	0	0.022	0.011	0	0	0.01	0	0.019
																	NM_207230	chr11	58683875	58684795	+	919	1	Olfr320|GA_x6K02T2NKPP-730312-729392|MOR285-4|MOR285-5|Olfr321-ps1|-|11|11 B1.3|protein-coding	0	0	0	0	0	0	0	0	0	0	0	0
																	NM_053141	chr18	37477768	37483037	+	5267	1	Pcdhb16|Pcdhb8|PcdhbP|-|18|18 B3|protein-coding	0	0	0	0.063	0.024	0.019	0.028	0.027	0.025	0.033	0.088	0.057
																	NR_046180	chr6	72013896	72042528	-	2628	1	9130221F21Rik|9130221F21|-|6|6 C1|ncRNA	0	0.021	0	0	0	0.019	0	0	0	0	0	0
																	NM_021447	chr5	31116612	31137626	+	1521	1	Trim54|4930486E09Rik|4930566I02Rik|MURF|MURF-3|MuRF3|Rnf30|-|5|5 B1|protein-coding	0	0	0	0	0	0	0	0	0	0	0	0.028
																	NM_001033340	chr17	67630965	67632723	-	1756	1	Lrrc30|Gm326|-|17|17 E1.1|protein-coding	0	0	0	0	0.036	0	0	0	0	0.024	0	0.024
																	NR_102381	chr12	105513433	105515248	+	967	1	AU015791|-|-|12 E|12|ncRNA	0	0	0	0	0	0	0	0	0	0	0	0
																	NM_177772	chr10	85959691	86011860	-	2311	1	Bpifc|4732454E24|Bpil2|-|10|10 C1|protein-coding	0	0	0	0	0	0	0	0	0	0	0	0
																	NR_126476	chr13	63675756	63734298	-	754	1	1700024I08Rik|-|-|13|13 B3|ncRNA	0	0	0	0	0	0	0	0	0	0	0	0
																	NM_001011835	chr2	88049678	88050622	-	943	1	Olfr1162|MOR174-14|-|2|2 D|protein-coding	0	0	0	0	0	0	0	0	0	0	0	0
																	NM_207621	chr7	102614007	102614987	-	979	1	Olfr553|MOR25-2|-|7|7 E3|protein-coding	0	0	0	0	0	0	0	0	0	0	0	0
																	NM_027137	chr3	92685499	92687210	-	674	1	Lce1d|2310037L11Rik|AI415320|Sprrl7|-|3|3 F1|protein-coding	0	0	0	0	0	0	0	0	0	0	0	0
																	NM_001100596	chr4	42158116	42168604	-	2664.8	4	Gm2002|-|-|4 A5|4|protein-coding	0	0	0	0	0	0	0	0	0	0.016	0	0
																	NR_046214	chr7	42816827	42867234	-	4071	1	Gm2381|-|-|7 B3|7|pseudo	0	0	0.015	0.012	0	0	0.012	0	0	0	0	0.011
																	NM_001146701	chr9	106499967	106502250	+	525	1	Iqcf1|1700055J15Rik|-|9|9 F1|protein-coding	0	0	0	0	0	0	0	0	0	0	0	0
																	NM_001033248	chr12	111484609	111485823	-	1212	1	Gm266|-|-|12|12 F1|protein-coding	0	0	0	0	0	0	0	0	0	0	0	0
																	NM_007448	chr14	43957069	43963080	+	704	1	Ang5|-|-|14 C1|14|protein-coding	0	0	0	0	0	0	0	0	0	0	0	0
																	NM_001302997	chr13	13784059	13827895	+	2906	1	Gng4|-|-|13 A1|13 5.29 cM|protein-coding	0	0	0	0	0	0	0	0	0	0	0	0
																	NM_001163551	chr5	87825697	87846386	+	1317	1	Prr27|4930432K09Rik|-|5 E1|5 43.56 cM|protein-coding	0	0	0	0	0	0	0	0	0	0	0	0
																	NM_009038	chr11	67695326	67703355	+	1057	1	Rcvrn|CAR|S-modulin|-|11 B3|11 41.13 cM|protein-coding	0	0	0	0	0	0	0	0	0	0	0	0
																	NM_001171615	chr2	181763332	181827775	+	5280	1	Myt1|Nzf2|Nzf2a|Nzf2b|Nztf2|-|2 H4|2 103.77 cM|protein-coding	0	0	0	0	0	0	0	0	0	0	0	0
																	NM_001014398	chr9	57236556	57249864	+	2686	1	Trcg1|-|-|9|9 B|protein-coding	0	0	0.022	0	0	0	0	0	0	0	0.019	0.016
																	NM_020565	chr10	33857722	33879475	+	1087	1	Sult3a1|ST3A1|Sult-x2|Sultx2|-|10|10 B1|protein-coding	0	0	0.055	0.26	0.058	0.503	0	0	0.082	3.51	0.899	1.261
																	NM_183389	chr14	25983005	25989832	+	1998	2	Duxbl1|1110051B16Rik|Duxbl|Duxl|-|14|14 A3|protein-coding	0	0	0	0	0	0	0	0	0	0	0	0
																	NM_010919	chr2	147183152	147186402	-	2045	1	Nkx2-2|Nkx-2.2|Nkx2.2|tinman|-|2 G2|2 72.63 cM|protein-coding	0	0	0	0	0	0	0	0	0	0	0	0
																	NM_001313997	chr2	66270782	66440837	-	8291	1	Scn1a|B230332M13|Nav1.1|-|2 C1.3|2 39.13 cM|protein-coding	0	0	0	0	0	0	0	0	0	0	0	0
																	NM_001282034	chrX	33657140	33659082	+	1940	1	Btbd35f13|Gm2927|-|X A3.2|X|protein-coding	0	0	0	0	0	0	0	0	0	0	0	0
																	NR_029877	chr12	109723781	109723848	+	67	1	Mir376a|Mirn376a|mir-376a|-|12 F1|12|ncRNA	0	0	0	0	0	0	0	0	0	0	0	0
																	NR_034042	chr11	6620319	6620419	-	100	1	Snora5c|MBI-80|-|11 A1|11|snoRNA	0	0.544	0	0	0	0	0	0.938	0.444	0.429	0	0
																	NM_001085536	chr4	144703191	144721404	-	1222	1	Gm13178|Gm437|OTTMUSG00000010750|-|4|4 E1|protein-coding	0	0	0	0	0	0	0	0	0	0	0	0
																	NM_009323	chr3	99253760	99354260	+	3557	1	Tbx15|Tbx14|Tbx8|de|-|3 F2.2|3 43.03 cM|protein-coding	0	0	0.017	0	0	0	0	0	0	0	0.014	0.012
																	NR_110450	chr1	121087405	121120975	+	1316	1	Celrr|AI848258|B230209K01Rik|Celr|Gm818|-|1|1 E2.3|ncRNA	0	0	0	0	0	0	0	0	0	0	0	0
																	NM_146784	chr9	38657458	38658390	-	931	1	Olfr916|MOR168-1|-|9|9 A5.1|protein-coding	0	0	0	0	0	0	0	0	0	0	0	0
																	NM_147065	chr11	49340534	49341469	+	934	1	Olfr1390|MOR256-2|-|11|11 B1.2|protein-coding	0	0	0	0	0	0	0	0	0	0	0	0
																	NM_001038996	chr6	41354105	41357944	+	883	1	Try10|-|-|6|6 B1|protein-coding	0	0	0	0	0	0	0	0	0	0	0	0
																	NM_018827	chr8	70493131	70504081	+	1660	1	Crlf1|CLF-1|CRLM-3|CRLM3|NR6|NR6.1|-|8 B3.3|8 34.15 cM|protein-coding	0	0	0	0	0	0	0	0	0	0	0	0
																	NM_010653	chr6	129656371	129660556	-	710	1	Klrc2|NKG2C|-|6|6 F3|protein-coding	0	0	0.084	0	0	0	0.069	0	0	0	0	0.06
																	NR_029744	chr6	31062660	31062747	-	87	1	Mir29a|Mirn29a|mir-29a|mmu-mir-29a|-|6|6 A3.3|ncRNA	0	0	0	0	0	0	0	0.539	0	0	0	0
																	NM_146631	chr17	37725999	37726991	+	991	1	Olfr120|MOR263-3|-|17|17 B1|protein-coding	0	0	0	0	0	0	0	0	0	0	0	0
																	NR_040593	chr3	55055242	55084002	+	965	1	4931419H13Rik|-|-|3|3 C|ncRNA	0	0	0	0	0	0	0	0	0	0	0	0
																	NM_015741	chr11	99873389	99874000	+	610	1	Krtap9-1|-|-|11|11 D|protein-coding	0	0	0	0	0	0	0	0	0	0	0	0
																	NM_134243	chr13	22851599	22852495	-	895	1	Vmn1r211|V1rh20|-|13|13 A3.1|protein-coding	0	0	0	0	0	0	0	0	0	0	0	0
																	NM_001256060	chr14	57015134	57018982	+	2379	1	B020004C17Rik|-|-|14|14 C3|protein-coding	0	0	0	0	0	0	0	0	0	0	0	0
																	NM_173425	chr1	80198699	80213944	-	2858	1	Fam124b|A830043J08Rik|-|1|1 C5|protein-coding	0	0	0	0	0	0	0	0	0	0	0	0
																	NR_131002	chr14	121876861	121878270	-	296	1	1810041H14Rik|-|-|14|14 E5|ncRNA	0	0.551	0.2	0.478	0.215	0.168	0.825	0.317	0.599	0.145	0.695	0.145
																	NM_029202	chr6	18866318	18879584	+	1180	1	Ankrd7|4930532L20Rik|AV278427|-|6|6 A2|protein-coding	0	0.046	0	0	0	0.042	0	0.04	0	0	0	0
																	NM_011616	chrX	57212143	57224042	+	1243	1	Cd40lg|CD154|CD40-L|Cd40l|HIGM1|IGM|IMD3|Ly-62|Ly62|T-BAM|TRAP|Tnfsf5|Tnlg8b|gp39|-|X A6|X 31.21 cM|protein-coding	0	0	0	0	0	0	0.157	0	0	0.103	0	0
																	NM_025758	chr3	153844247	153853615	+	1043	1	Asb17|4933436O18Rik|-|3|3 H3|protein-coding	0	0	0	0	0	0	0	0	0	0	0	0
																	NM_207651	chr18	78146144	78596950	-	4021	1	Slc14a2|UT-A1|UT-A3|-|18|18 E3|protein-coding	0	0	0	0	0	0	0	0	0	0	0	0
																	NM_001177543	chr2	175192005	175338212	-	4531	6	0610010B08Rik|Gm2026|-|2|2 H4|protein-coding	0	0	0	0	0	0	0	0	0	0	0	0
																	NM_001161541	chr9	58196297	58204319	-	3876	1	Islr2|B930052A04Rik|Linx|Mbu-3|mKIAA1465|-|9|9 B|protein-coding	0	0	0	0.012	0	0	0	0	0	0	0	0
																	NM_024279	chr8	12573049	12600738	+	752	1	Spaca7|1700094C09Rik|-|8|8 A1.1|protein-coding	0	0	0	0	0	0	0	0	0	0	0	0
																	NM_027971	chr1	106934449	106957078	+	1677	1	Serpinb12|2300003F07Rik|4833409F13Rik|-|1|1 E2.1|protein-coding	0	0	0	0	0	0	0	0	0	0	0	0
																	NM_001024134	chr17	36860691	36867187	-	1834	1	Trim15|1810012B10Rik|-|17|17 B1|protein-coding	0	0.03	0.226	0.026	0.069	0.244	0.053	0.128	0.024	0.187	0.112	0.047
																	NM_146501	chr11	58720069	58721094	-	1023	1	Olfr318|MOR285-1|-|11|11 B1.3|protein-coding	0	0	0	0	0	0	0	0	0	0	0	0
																	NM_080464	chr6	14713822	14755274	-	7114	1	Ppp1r3a|GM|RG1|RGL|-|6|6 A1|protein-coding	0	0	0	0.013	0.009	0	0	0	0	0.006	0.007	0.006
																	NR_106136	chr12	11299887	11299944	+	57	1	Mir7675|Gm27965|mmu-mir-7675|-|12|12 A1.1|ncRNA	0	0	0	0	0	0	0	0	0.778	0	0	0
																	NM_001160152	chr3	113279837	113291449	-	3711	3	Amy2a2|ENSMUSG00000074265|OTTMUSG00000022431|mAmy2-5|-|3 F3|3|protein-coding	0	0	0	0	0	0	0	0	0	0	0	0
																	NM_019728	chr8	19198704	19201547	+	454	1	Defb4|2310001F05Rik|BD-4|-|8|8 A1.3|protein-coding	0	0	0	0	0	0	0	0	0	0	0	0
																	NR_105818	chr7	96305667	96305765	+	98	1	Mir6394|Gm27929|mmu-mir-6394|-|7|7 E1|ncRNA	0	0	0	0	0	0	0	0	0	0	0	0
																	NR_030449	chr10	25867370	25894505	-	55	1	Mir680-3|Mirn680-3|-|12 A3|12|ncRNA	0	0	0	0.858	0	0	0	0	0	0	0	0
																	NM_001310435	chr15	82082476	82126811	+	3170	1	Mei1|4932408F18Rik|mei1|-|15 E1|15 38.41 cM|protein-coding	0	0	0	0	0	0	0	0	0	0	0	0
																	NM_207026	chr6	132754730	132755659	+	928	1	Tas2r124|T2R24|Tas2r24|mGR24|mt2r50|-|6 G1|6 64.03 cM|protein-coding	0	0	0	0	0	0	0	0	0	0	0	0
																	NM_205822	chr9	78328030	78329620	+	730	1	Omt2b|AU018149|C86230|Mosg|OM2b|-|9 E1|9 43.65 cM|protein-coding	0	0	0	0	0	0	0	0	0	0	0	0
																	NM_001037822	chr7	142228795	142229971	-	1174	1	Krtap5-5|A030001H12Rik|AI586182|BB149782|-|7|7 F5|protein-coding	0	0	0	0	0	0	0	0	0	0	0	0
																	NM_001289811	chr5	122108052	122134893	-	2130	1	Ccdc63|4921511C16Rik|-|5|5 F|protein-coding	0	0	0	0	0	0	0	0	0	0	0	0
																	NM_010287	chr9	14860210	14870789	+	3580	1	Gpr83|AW045253|Gir|Gpr72|RP105|RP39|RP82|-|9 A2|9 4.4 cM|protein-coding	0	0	0	0	0	0	0	0	0	0	0	0
																	NR_038036	chr10	9684722	9691909	+	2976	1	Gm6150|-|-|10 A1|10|ncRNA	0	0	0	0	0	0	0	0	0	0	0	0
																	NM_146928	chr10	129767498	129768436	+	937	1	Olfr808|MOR112-2|-|10|10 D3|protein-coding	0	0	0	0	0	0	0	0	0	0	0	0
																	NM_011463	chr4	40920056	40931395	+	387	1	Spink4|MPGC60|-|4|4 A5|protein-coding	0	0	0	0	0	0	0	0	0	0	0	0
																	NR_110491	chr18	23217596	23217818	+	222	1	Gm7788|EG665797|-|18|18 A2|pseudo	0	0.245	0	0	0	0	0	0	0	0	0.232	0
																	NM_001347417	chr12	84069324	84076020	+	1396	1	Acot5|BC016076|PTE-Ic|-|12|12 D1|protein-coding	0	0	0	0	0	0.071	0.035	0	0	0.031	0.037	0
																	NM_001146031	chr12	44328885	44601846	+	7332	1	Nrcam|Bravo|C030017F07Rik|C130076O07Rik|mKIAA0343|-|12 B2|12 20.71 cM|protein-coding	0	0.007	0	0	0	0	0	0	0	0	0	0
																	NM_009404	chr17	57105385	57107757	+	1225	1	Tnfsf9|4-1BB-L|4-1BBL|AI848817|Cd137l|Ly63l|-|17|17 D|protein-coding	0	0.089	0	0	0.052	0.041	0.04	0.038	0	0	0	0.105
																	NM_001347243	chr16	59361224	59362240	-	424	1	Olfr209|MOR182-6|-|16|16 C1.3|protein-coding	0	0	0	0	0	0	0	0	0	0	0	0
																	NM_175011	chr16	58635262	58638403	-	671	1	E330017A01Rik|-|-|16|16 C1.2|protein-coding	0	0	0	0	0	0	0	0	0	0	0	0
																	NM_001097979	chr13	21833743	21837530	+	2117	2	Hist1h2bq|Gm13646|OTTMUSG00000013203|-|13|13 A3.1|protein-coding	0	0	0	0	0	0	0	0	0	0	0	0
																	NM_009133	chr2	181306459	181314500	-	1129	1	Stmn3|9330161A03Rik|AI604839|R75323|Sclip|-|2|2 H4|protein-coding	0	0	0	0	0.056	0.088	0	0	0	0	0.046	0
																	NM_178204	chr13	23575763	23576266	+	501	1	Hist1h3d|H3-b|-|13|13 A3.1|protein-coding	0	0	0	0	0	0	0	0.187	0	0	0	0
																	NM_001034103	chrX	92489949	92490679	+	554	1	Gm5941|EG546347|-|X C3|X|protein-coding	0	0	0	0	0	0	0	0	0	0	0	0
																	NM_001289613	chr3	94478549	94492198	+	3103	1	Celf3|4930415M08Rik|BRUNOL1|CAGH4|ERDA4|Tnrc4|-|3|3 F2.1|protein-coding	0	0.07	0	0.122	0.082	0.048	0.031	0.015	0.043	0.014	0.05	0.069
																	NM_153154	chr1	19103022	19168587	+	3992	1	Tfap2d|Tcfap2d|-|1|1 A3|protein-coding	0	0	0	0	0	0	0	0	0	0	0	0
																	NM_177634	chr17	36460164	36462329	-	990	1	H2-M10.4|15H|-|17 B1|17 19.09 cM|protein-coding	0	0	0	0	0	0	0	0	0	0	0	0
																	NM_207270	chr7	4548614	4604041	-	3998	1	Ptprh|R-PTP-H|sap-1|-|7|7 A1|protein-coding	0	0	0.015	0	0	0	0	0	0	0	0	0
																	NM_026860	chr6	87383319	87388935	-	785	1	Gkn3|1190003M12Rik|-|6|6 D1|protein-coding	0	0	0	0	0	0	0	0	0	0	0	0
																	NR_040539	chr3	75647441	75655731	-	1028	1	Platr10|2410007B07Rik|-|3|3 E3|ncRNA	0	0	0	0	0	0	0	0	0	0	0	0
																	NR_002869	chr15	101608874	101610479	+	713	1	Gm5477|EG432986|Kb16p|-|15 F2|15|pseudo	0	0	0	0	0	0	0	0	0	0	0	0
																	NM_001037929	chr2	145549455	145554982	-	1809	1	Gm14092|OTTMUSG00000015643|-|2 G1|2|protein-coding	0	0	0	0	0	0	0	0	0	0	0	0
																	NM_009065	chr18	30974314	31317128	-	1795	1	Rit2|RIBA|Rin|Roc2|-|18|18 B1|protein-coding	0	0	0	0	0	0	0	0	0	0	0	0
																	NM_146652	chr6	43173988	43174920	+	931	1	Olfr13|K7|MOR261-6|-|6|6 B2.1|protein-coding	0	0	0	0	0	0	0	0	0	0	0	0
																	NM_028408	chr1	181352628	181460641	+	2719	1	Cnih3|2900075G08Rik|CNIH-3|-|1|1 H4|protein-coding	0	0	0	0	0	0	0	0	0	0	0	0
																	NM_001160137	chrY	23943166	23944157	+	989.2	6	Gm20809|-|-|Y|Y A2|protein-coding	0	0	0	0	0	0	0	0	0	0	0	0
																	NM_009488	chr4_JH584292_random	3536	11935	+	2841	1	Vmn2r122|V2r12|V2r2|Vmn2r-ps158|-|4|4|protein-coding	0	0	0	0	0	0	0	0	0	0	0	0
																	NM_205783	chr2	112479072	112480817	-	1743	1	Chrm5|AChR-M5|M5R|m5|-|2 E3|2 57.02 cM|protein-coding	0	0	0	0	0	0	0	0	0	0	0	0
																	NR_045423	chr5	149489056	149538030	-	1486	1	Gm15997|OTTMUSG00000028862|-|5 G3|5|ncRNA	0	0	0	0	0	0	0	0	0	0	0	0
																	NR_040485	chr16	95831123	95898713	-	1850	1	1600002D24Rik|-|-|16|16 C4|ncRNA	0	0	0	0	0	0	0	0	0	0	0	0
																	NR_106088	chr5	113324493	113324545	-	52	1	Mir7229|mmu-mir-7229|-|5|5 F|ncRNA	0	0	0	0	0	0	0	0	0	0	0	0
																	NM_144891	chr2	163438467	163455324	+	2572	1	Gdap1l1|Gdap1l|-|2|2 H3|protein-coding	0	0	0	0	0	0	0	0	0	0	0	0.017
																	NM_001310472	chr12	103668808	103676762	-	1524	1	Serpina16|Gm46|-|12|12 E|protein-coding	0	0	0	0	0	0	0.064	0	0	0.028	0	0
																	NM_147052	chr7	103154792	103155745	-	952	1	Olfr589|MOR32-3|-|7|7 E3|protein-coding	0	0	0	0	0	0	0	0	0	0	0	0
																	NM_012045	chr4	138750533	138757598	-	2430	1	Pla2g2f|-|-|4|4 D3|protein-coding	0	0	0	0	0	0	0	0	0	0	0	0
																	NM_001281526	chr7	33287307	33288491	+	278	1	Scgb1b19|Abpa19|EG434676|Gm5632|-|7|7 B1|protein-coding	0	0	0	0	0	0	0	0	0	0	0	0
																	NR_136930	chr17	90792442	90793476	-	1034	1	Gm20491|-|-|17 E5|17 60.34 cM|pseudo	0	0	0	0	0	0	0	0	0	0.041	0	0
																	NR_030529	chr11	50357785	50357879	-	94	1	Mir804|Mirn804|mmu-mir-804|-|11 B1.3|11|ncRNA	0	0	0	0	0	0	0	0	0	0	0	0
																	NM_001105065	chr7	7550967	7566786	-	2579	1	Vmn2r33|-|-|7|7 A1|protein-coding	0	0	0	0	0	0	0	0	0	0	0	0
																	NM_146540	chr13	21573510	21574454	-	943	1	Olfr1364|MOR256-13|-|13|13 A3.1|protein-coding	0	0	0	0	0	0	0	0	0	0	0	0
																	NM_010814	chr17	37010740	37023398	-	1697	1	Mog|B230317G11Rik|-|17 B1|17 19.16 cM|protein-coding	0	0	0	0	0	0	0	0	0	0	0	0
																	NM_144548	chr6	67422932	67491855	-	2475	1	Il23r|IL-23R|-|6|6 C1|protein-coding	0	0	0	0	0	0	0	0	0	0	0	0
																	NM_172119	chr12	110279230	110281097	+	1865	1	Dio3|-|-|12|12 F1|protein-coding	0	0	0	0.253	0.136	0.24	0.052	0.05	0	0.115	0.11	0.115
																	NR_040690	chr8	45160494	45165145	-	859	1	Gm6329|EG622523|-|8|8 B1.1|ncRNA	0	0	0	0	0	0	0	0	0	0	0	0
																	NM_080468	chr5	150018675	150082186	+	3369	1	Rxfp2|Gpr106|Great|Lgr8|-|5 G3|5 89.23 cM|protein-coding	0	0	0	0	0	0	0	0	0	0	0	0
																	NR_040616	chr10	122565023	122569891	-	2544	1	A130077B15Rik|-|-|10|10 D2|ncRNA	0	0	0	0.019	0	0	0.019	0.018	0	0	0.02	0.017
																	NM_013503	chr5	38319509	38322523	+	3012	1	Drd5|D5R|Drd-5|Drd1b|Gpcr1|-|5 B3|5 20.4 cM|protein-coding	0	0	0	0	0	0	0	0	0	0	0	0
																	NM_001033246	chr8	45934649	45944145	+	2617	1	Ccdc110|Gm172|-|8|8 B1.1|protein-coding	0	0	0	0	0	0	0	0	0	0	0	0
																	NM_001011806	chr9	38430284	38431219	+	934	1	Olfr901|MOR162-8|-|9|9 A5.1|protein-coding	0	0	0	0	0	0	0	0	0	0	0	0
																	NR_131011	chr11	14072103	14179041	-	1599	1	4930554G24Rik|-|-|11|11 A2|ncRNA	0	0	0	0	0	0	0	0	0	0	0	0
																	NR_024324	chr7	120597625	120598475	+	850	1	E130201H02Rik|-|-|7|7 F2|pseudo	0	0	0	0	0	0	0.057	0.11	0	0.05	0	0.05
																	NM_146969	chr2	89527491	89528408	-	916	1	Olfr1243|MOR231-4|-|2|2 E1|protein-coding	0	0	0	0	0	0	0	0	0	0	0	0
																	NM_026150	chr11	3886088	3895126	-	2613	1	4921536K21Rik|AV043724|-|11|11 A1|protein-coding	0	0	0	0	0	0	0	0	0.017	0	0.02	0
																	NM_020051	chr7	109727465	109731732	-	702	1	Ascl3|Sgn1|bHLHa42|-|7 E3|7 57.46 cM|protein-coding	0	0.078	0	0	0.09	0.071	0	0.067	0	0	0	0.183
																	NR_130327	chr10	60960723	60960844	+	121	1	Mir466j|Mirn466j|mmu-mir-466j|-|10 B4|10 32.1 cM|ncRNA	0	0	0	0	0	0	0	0	0	0	0	0
																	NM_173384	chr11	45980310	46017992	+	2988	1	Sox30|-|-|11 B1.1|11 27.49 cM|protein-coding	0	0.055	0.02	0	0.043	0	0.016	0	0.015	0	0	0.014
																	NM_001163027	chr4	130130217	130138551	-	2150	1	Hcrtr1|Ox1r|ox-1-R|ox1-R|-|4|4 D2.2|protein-coding	0	0	0	0	0	0	0	0	0	0	0	0
																	NM_175936	chr10	79247777	79294535	+	3268	1	Vmn2r81|EC1-V2R|EC1-VR2|V2rf2|-|10|10 C1|protein-coding	0	0	0	0	0	0	0	0	0	0	0	0
																	NM_146852	chr4	118734531	118735478	+	946	1	Olfr1339|MOR258-2|-|4|4 D2.1|protein-coding	0	0	0	0	0	0	0	0	0	0	0	0
																	NM_023463	chr17	35067325	35070048	+	955	1	Ly6g6c|1110003M04Rik|AU016360|G6c|NG24|-|17|17 B1|protein-coding	0	0	0	0.049	0	0	0	0	0.046	0	0	0
																	NM_146290	chr17	37834911	37836028	+	1115	1	Olfr125|MOR218-8|-|17|17 B1|protein-coding	0	0	0	0	0	0	0	0	0	0	0	0
																	NM_198000	chr2	30795563	30801737	-	1431	1	1700001O22Rik|1700113K14Rik|4930549G18Rik|-|2|2 B|protein-coding	0	0	0	0	0.044	0.069	0	0	0	0	0	0
																	NR_045488	chr12	9565236	9570585	-	472	1	1700022H16Rik|-|-|12|12 A1.1|ncRNA	0	0	0	0	0	0	0	0	0	0	0	0
																	NM_146360	chr7	102948467	102949507	+	1039	1	Olfr574|MOR14-9|-|7|7 E3|protein-coding	0	0	0	0	0	0	0	0	0	0	0	0
																	NM_029459	chrX	135613002	135627705	-	2255	1	Prame|4930534P07Rik|-|X|X F1|protein-coding	0	0	0	0	0	0	0	0	0	0	0	0
																	NM_181422	chr19	44147637	44192442	-	3304	1	Pkd2l1|B830002B15|BC046386|PCL|PKD2L|Pkdl|TRPP3|-|19 C3|19 36.91 cM|protein-coding	0	0	0	0	0	0	0	0	0	0	0.031	0
																	NM_001164613	chr16	29420736	29544864	-	2863	1	Atp13a4|4631413J11Rik|4832416L12|9330174J19Rik|-|16|16 B2|protein-coding	0	0	0	0	0	0	0	0	0.015	0	0	0
																	NR_106145	chr16	21256013	21256066	-	53	1	Mir7680|Gm27417|mmu-mir-7680|-|16|16 B1|ncRNA	0	0	0	0	0	0	0	0	0	0	0	0
																	NR_131981	chr1_GL456211_random	145347	165925	-	1450	1	LOC100041034|-|-|1|1|pseudo	0	0	0	0	0	0	0	0	0	0	0	0
																	NM_001011797	chr10	129350565	129351509	+	943	1	Olfr782|MOR110-8|-|10|10 D3|protein-coding	0	0	0	0	0	0	0	0	0	0	0	0
																	NM_009309	chr17	8434423	8442496	+	2036	1	T|Bra|D17Mit170|Low|Lr|T1|Tl2|Tl3|cou|me75|-|17 A1|17 4.92 cM|protein-coding	0	0	0	0	0	0	0	0	0	0	0	0
																	NM_011718	chr15	98771752	98778150	-	2220	1	Wnt10b|Wnt12|-|15 F1|15 54.65 cM|protein-coding	0	0	0	0	0	0	0	0	0	0	0	0
																	NM_001039941	chrX	16522881	16523615	+	586	1	Cypt8|-|-|-|protein-coding	0	0	0	0	0	0	0	0	0	0	0	0
																	NM_001081097	chr4	125490831	125714173	+	8824	1	Grik3|9630027E11|GluK3|GluR7-3|Glur-7|Glur7|-|4 D2.2|4 58.91 cM|protein-coding	0	0	0	0	0	0.006	0.006	0	0	0	0.006	0
																	NM_001310537	chrX	73503086	73558214	+	3871	1	Atp2b3|6430519O13Rik|Pmca3|-|X|X A7.3|protein-coding	0	0	0	0	0	0	0	0	0	0	0	0
																	NM_001159850	chr1	189207930	189343353	-	3397	1	Kcnk2|A430027H14Rik|AI848635|TREK-1|-|1|1 H6|protein-coding	0	0	0.017	0	0	0.015	0.057	0.014	0.013	0.038	0.03	0
																	NR_105913	chr14	54643049	54643110	-	61	1	Mir6948|mmu-mir-6948|-|14|14 C2|ncRNA	0	0.892	0	0.773	0	0.815	0.8	0	0	0.703	0.843	0
																	NR_029471	chr11	6172508	6173331	-	823	1	Rps15a-ps6|Gm11968|OTTMUSG00000005107|-|11|11 A1|pseudo	0	0	0	0	0	0	0	0	0	0	0	0
																	NM_010338	chr6	25668523	25689980	-	3201	1	Gpr37|AI848630|Pael-R|-|6 A3.1|6 11.65 cM|protein-coding	0	0	0	0.015	0	0	0	0	0	0	0	0
																	NM_145947	chr4	14505197	14621778	-	2350	1	Slc26a7|-|-|4|4 A1|protein-coding	0	0	0	0	0	0	0	0	0	0	0	0
																	NM_001001796	chr14	32599927	32649246	+	1541	1	Prrxl1|Drg11|Drgx|-|14|14 B|protein-coding	0	0	0	0	0	0	0	0	0	0	0	0
																	NM_001166838	chr7	21300502	21301467	-	964	1	Vmn1r126|Gm4170|-|7 A3|7|protein-coding	0	0	0	0	0	0	0	0	0	0	0	0
																	NM_001081310	chr2	14174524	14221993	+	3652	1	Tmem236|2010003H20Rik|Fam23a|Gm613|-|2|2 A2|protein-coding	0	0.045	0.016	0.013	0	0	0.04	0	0.024	0	0	0
																	NM_206822	chr11	49317548	49318483	+	934	1	Olfr10|GA_x6K02T2QP88-6117098-6116163|L45|MOR256-55|-|11|11 B1.2|protein-coding	0	0	0	0	0	0	0	0	0	0	0	0
																	NM_001018031	chr3	70007613	70028708	+	2154	1	Otol1|Gm414|-|3|3 E2|protein-coding	0	0	0	0	0	0	0	0	0	0	0	0
																	NM_147031	chr2	87387707	87388687	+	979	1	Olfr1122|MOR264-1|-|2|2 D|protein-coding	0	0	0	0	0	0	0	0	0	0	0	0
																	NM_001033333	chr10	116776545	116896879	-	3087	1	Myrfl|Gm239|-|10|10 D2|protein-coding	0	0	0	0	0	0	0	0	0	0	0	0
																	NM_144819	chr5	124834432	124862221	-	2250	1	Ccdc92|AW050178|D5Bwg0834e|-|5 F|5 63.85 cM|protein-coding	0	0.121	0	0.147	0	0.088	0.022	0.042	0.02	0.095	0.023	0.095
																	NR_029827	chr17	56242988	56243098	+	110	1	Mir7b|Mirn7b|mir-7b|mmu-mir-7b|-|17|17 D|ncRNA	0	0	0	0	0	0	0	0	0	0	0	0
																	NM_001007077	chr4	143789334	143795585	+	1832	1	Gm13023|BC084594|MGC:91194|OTTMUSG00000010009|-|4 E1|4|protein-coding	0	0	0	0	0	0	0	0	0	0	0	0
																	NM_001145879	chr13	90883449	90905355	-	1167	1	Atp6ap1l|EG435376|-|13|13 C3|protein-coding	0	0	0	0	0	0	0	0	0	0	0	0
																	NR_033653	chr12	101145609	101149273	+	3664	1	Kif4-ps|4930463M05Rik|Kif4b|-|12|12 E|pseudo	0	0	0	0	0	0	0	0	0	0	0	0
																	NM_001162929	chr13	21981194	21988734	+	1939	1	Pom121l2|Gm24|-|13|13 A3.1|protein-coding	0	0	0	0	0	0	0	0	0	0	0	0
																	NM_008730	chr11	119538719	119547820	-	5277	1	Nptx1|D11Bwg1004e|Np1|-|11 E2|11 83.95 cM|protein-coding	0	0	0	0	0	0	0.019	0	0.025	0	0	0
																	NM_001270669	chrX	32726137	32728057	+	1918	1	Btbd35f21|Gm21951|Mgclh|-|X A3.1|X|protein-coding	0	0	0	0	0	0	0	0	0	0	0	0
																	NM_001122668	chr5	95775870	95804230	+	2112	2	E330014E10Rik|-|-|5|5 E3|protein-coding	0	0	0	0	0	0	0	0	0	0	0	0
																	NR_003100	chr6	67565234	67565699	-	465	1	4930515G16Rik|-|-|6|6 C1|pseudo	0	0	0	0	0	0	0	0	0	0	0	0
																	NM_001085554	chrX	4370636	4372595	+	1957	1	Btbd35f17|ENSMUSG00000078216|Gm10922|OTTMUSG00000016437|-|X|X A1.1|protein-coding	0	0	0	0	0	0	0	0	0	0	0	0
																	NM_028847	chrX	91779608	91782976	-	1247	1	Mageb5|1700056A17Rik|mMage-b5|-|X|X C2|protein-coding	0	0	0	0	0	0	0	0	0	0	0	0
																	NM_028474	chr17	42315947	42507741	+	6884	1	Ptchd4|3110082D06Rik|Gm321|-|17|17 B3|protein-coding	0	0	0	0.007	0	0	0	0	0	0	0	0
																	NM_013821	chr3	98805504	98814443	-	1796	1	Hsd3b6|D19210|-|3|3 F2.2|protein-coding	0	0	0	0	0	0	0	0	0	0	0	0
																	NM_001011850	chr19	13919022	13919972	+	949	1	Olfr1505|MOR211-4P|-|19|19 A|protein-coding	0	0	0	0	0	0	0	0	0	0	0	0
																	NR_130342	chr3	28419943	28420018	+	75	1	Mir466q|Mir446q|mmu-mir-466q|mu-mir-446q|-|3 A3|3 12.19 cM|ncRNA	0	0	0	0	0	0	0	0	0	0	0	0
																	NM_001034902	chr6	85111416	85126094	-	4638	1	Gm5878|EG545861|-|6 C3|6|protein-coding	0	0	0	0.01	0	0	0.011	0	0	0	0	0
																	NM_001290196	chr13	66431028	66441118	-	1485	1	2410141K09Rik|4930482J15Rik|Ayu21-35|Gt(pU21)35Imeg|-|13|13 B3|protein-coding	0	0	0	0	0	0	0	0	0	0	0	0
																	NM_029253	chr16	10192906	10237287	+	1036	1	Atf7ip2|4930558K11Rik|BC018510|Get-1|PSM2|-|16|16 A1|protein-coding	0	0	0	0	0	0	0	0	0	0	0	0
																	NM_001166755	chr7	21832351	21833274	+	922	2	Vmn1r163|EG667586|Gm8716|-|7|7 A3|protein-coding	0	0	0	0	0	0	0	0	0	0	0	0
																	NR_106162	chr5	36301570	36301628	+	58	1	Mir7689|Gm27434|mmu-mir-7689|-|5|5 B3|ncRNA	0	0	0	0	0	0	0	0	0	0	0	0
																	NR_106176	chr11	87756841	87756955	-	114	1	Mir142b|Gm27750|mmu-mir-142b|-|11|11 C|ncRNA	0	0	1.041	0.414	0	0	0	0.411	0	0	0	0.376
																	NM_015777	chr6	138657092	138658444	-	1351	1	Igbp1b|alpha4-b|-|6|6 G1|protein-coding	0	0	0	0	0	0	0	0	0	0	0	0
																	NM_024474	chr5	136741764	136883107	-	2690	1	Col26a1|9430032K24Rik|BC002218|Col26a|Emid2|Emu2|-|5|5 G2|protein-coding	0	0	0	0	0	0	0	0	0	0	0	0
																	NR_034048	chr16	23110770	23110933	+	163	1	Snora81|MBI-61|-|16 B1|16|snoRNA	0	0	0	0.289	0	0.915	0.3	1.151	0.816	0	0	0
																	NM_001164519	chr10	63821055	65003667	+	2825	1	Ctnna3|4930429L08Rik|4933408A16|Catna3|Vr22|-|10|10 B4-B5.1|protein-coding	0	0	0	0	0	0	0	0	0	0.015	0	0
																	NR_105742	chr18	65195453	65619615	-	80	1	Mir466p|mmu-mir-466p|-|2 A1|2 8.22 cM|ncRNA	0	0	0	0	0	0	0	0	0	0	0	0
																	NM_021349	chr11	61140835	61147642	+	745	1	Tnfrsf13b|1200009E08Rik|Taci|-|11|11 B2|protein-coding	0	0	0	0	0	0	0.197	0.063	0	0	0	0
																	NM_001271378	chr13	27432681	27438688	-	1117	1	Prl8a6|Ghd13|PLP-C1|PLP-Ca|PLP-calpha|Prlpc|Prlpc1|-|13 A3.1|13 12.45 cM|protein-coding	0	0	0	0	0	0	0	0	0	0	0	0
																	NM_172914	chr8	95534100	95558888	+	1260	1	Ccdc113|4933409I22|BC060957|-|8|8 C5|protein-coding	0	0	0	0.037	0	0	0	0	0	0	0	0.034
																	NR_029801	chrX	96242817	96242926	+	109	1	Mir223|Mirn223|miR-223|mmu-mir-223|-|X|X C3|ncRNA	0	0	0	0	0	0	0.448	0	0	0	0	0
																	NM_001167906	chr3	100993529	101029495	-	3228	1	Cd101|EWI-101|Gm1016|Gm734|Igsf2|-|3|3 F2.2|protein-coding	0	0	0	0	0.02	0	0	0.015	0	0	0	0
																	NM_146758	chr7	105069469	105070410	+	940	1	Olfr678|MOR32-5|-|7|7 E3|protein-coding	0	0	0	0	0	0	0	0	0	0	0	0
																	NM_144841	chr14	48657677	48662872	-	2226	1	Otx2|E130306E05Rik|-|14 C1|14 25.36 cM|protein-coding	0	0	0	0	0	0	0	0	0	0	0	0
																	NR_045469	chr13	58741074	58762311	-	1624	1	4930455J16Rik|-|-|13|13 B1|ncRNA	0	0	0	0	0	0	0	0	0	0	0	0
																	NM_026291	chr4	109505332	109531297	-	852	1	4930522H14Rik|1700007J23Rik|-|4|4 C7|protein-coding	0	0	0	0	0	0	0	0	0	0	0	0
																	NR_131130	chr5	42067960	42216784	+	2513	1	Gm16223|EG433882|OTTMUSG00000031875|-|5|5 B3|ncRNA	0	0	0	0	0	0	0	0	0	0	0	0
																	NM_001037716	chrX	149594601	149636621	+	1794	1	Gm10439|ENSMUSG00000072923|-|X F3|X|protein-coding	0	0	0	0	0	0	0	0	0	0	0	0
																	NM_146310	chr7	108346035	108346979	-	943	1	Olfr493|MOR204-35|-|7|7 E3|protein-coding	0	0	0	0	0	0	0	0	0	0	0	0
																	NM_001310709	chr5	110344730	110356094	+	829	1	Lrcol1|Clpsl3|Gm1679|-|5|5 F|protein-coding	0	0	0	0	0	0	0	0	0	0	0	0
																	NM_001037906	chr7	49975350	50863289	+	2790	1	Nell1|B230343H07Rik|l7R6|-|7|7 B4|protein-coding	0	0	0	0	0	0	0	0	0	0	0	0
																	NR_029735	chr3	69009902	69009996	+	94	1	Mir16-2|Mirn16-2|mir-16-2|-|3|3 E1|ncRNA	0	0	0	0	0	0	0	0	0	0	0	0
																	NR_033550	chr14	23038195	23094571	-	2726	1	Gm10248|ENSMUSG00000068680|-|14 A3|14|ncRNA	0	0	0	0	0	0	0.018	0	0	0	0	0
																	NR_126429	chr4	138137580	138138518	-	750	1	1700095J12Rik|-|-|4|4 D3|ncRNA	0	0	0	0	0	0	0.065	0	0	0	0	0
																	NR_040393	chr9	81631930	81645156	+	1727	1	D430036J16Rik|-|-|9|9 E1|ncRNA	0	0	0	0	0	0	0	0	0	0	0	0
																	NM_001033807	chrX	70393901	70394740	-	837	1	4930567H17Rik|-|-|X|X A7.2|protein-coding	0	0	0	0	0	0	0	0	0	0	0	0
																	NM_030135	chr2	148782009	148785936	+	596	1	8030411F24Rik|Cst14|-|2|2 G3|protein-coding	0	0	0	0	0	0	0	0	0	0	0	0
																	NR_033584	chr8	113067262	113093333	+	2001	1	Gm10280|ENSMUSG00000069883|-|8 E1|8|ncRNA	0	0	0	0	0	0	0	0	0	0	0	0
																	NM_001167876	chr4	113477891	113999503	-	4436	1	Skint5|OTTMUSG00000008560|Skint-5|-|4|4 D1|protein-coding	0	0	0	0	0	0	0	0	0	0	0	0
																	NM_147066	chr11	49430427	49431499	+	1070	1	Olfr1389|MOR256-1|-|11|11 B1.2|protein-coding	0	0	0	0	0	0	0	0	0	0	0	0
																	NR_040544	chr3	18468285	18480477	-	642	1	4930433B08Rik|-|-|3|3 A1|ncRNA	0	0	0	0	0	0	0	0	0	0	0	0
																	NR_037208	chrX	140310948	140311012	+	64	1	Mir3475|mir-3475|mmu-mir-3475|-|X F1|X 61.35 cM|ncRNA	0	0	0	0	0	0	0	0	0	0	0	0
																	NM_009645	chr6	122553809	122564180	+	2390	1	Aicda|Aid|Arp2|-|6|6 F1|protein-coding	0	0	0	0	0	0	0	0	0	0	0	0
																	NM_021885	chr7	109010880	109034459	+	5927	1	Tub|rd5|tub|-|7 E3|7 57.21 cM|protein-coding	0	0	0.01	0.008	0	0.008	0.008	0.016	0.007	0.007	0.017	0.007
																	NM_146926	chr7	107990367	107991299	+	931	1	Olfr477|MOR204-1|-|7|7 E3|protein-coding	0	0	0	0	0	0	0	0	0	0	0	0
																	NM_001177404	chr2	175690881	175703698	-	1806	4	Zfp967|Gm14431|OTTMUSG00000016608|-|2|2 H4|protein-coding	0	0	0	0	0	0	0	0	0	0	0	0
																	NM_001244654	chr17	35617923	35626637	-	5226	1	Gm9573|Muc21|-|17 B1|17|protein-coding	0	0	0	0	0	0	0	0	0	0	0	0
																	NR_045052	chr12	27090237	27114995	-	1970	1	Gm20187|-|-|12 A2|12 9.85 cM|ncRNA	0	0	0	0	0	0	0	0	0	0	0	0
																	NM_001170789	chr8	105427640	105464086	+	2075	1	Lrrc36|BC036564|-|8|8 D3|protein-coding	0	0	0	0	0	0	0	0	0	0	0	0
																	NM_025751	chr13	105082122	105121782	+	2147	1	4933425L06Rik|-|-|13|13 D1|protein-coding	0	0	0	0	0	0	0	0	0	0	0	0
																	NM_010205	chr19	45736798	45742884	-	1192	1	Fgf8|Aigf|Fgf-8|-|19 C3|19 38.75 cM|protein-coding	0	0	0	0	0	0	0	0	0	0	0	0
																	NR_040715	chr9	35281105	35285423	+	1351	1	4933422A05Rik|-|-|9|9 A4|ncRNA	0	0	0	0	0	0.037	0	0	0	0.032	0	0
																	NM_146437	chr2	85579215	85580282	+	1065	1	Olfr996|MOR175-4|-|2|2 D|protein-coding	0	0	0	0	0	0	0	0	0	0	0	0
																	NR_029876	chr1	74900658	74900721	-	63	1	Mir375|Mirn375|mir-375|mmu-mir-375|-|1|1 C4|ncRNA	0	0	0	0	0	0	0	0	0	0	0	0
																	NM_001011795	chr2	111230853	111231791	-	937	1	Olfr1275|MOR245-18|-|2|2 E3|protein-coding	0	0	0	0	0	0	0	0	0	0	0	0
																	NM_001033418	chr7	13450841	13473450	+	816	1	Bsph1|Gm767|-|7|7 A1|protein-coding	0	0	0	0	0	0	0	0	0	0	0	0
																	NR_106120	chr6	115775657	115775719	+	62	1	Mir7660|Gm27712|mmu-mir-7660|-|6|6 E3|ncRNA	0	0	0	0	0	0	0	0	0	0	0	0
																	NM_001164139	chr14	75582834	75593116	-	1610	1	Spert|1700086N05Rik|AI596460|Nurit|-|14|14 D3|protein-coding	0	0	0	0	0	0	0	0	0	0	0	0
																	NM_001033185	chr1	169928939	169934653	+	1434	1	Ccdc190|1700084C01Rik|-|1|1 H2.3-H3|protein-coding	0	0.038	0	0.099	0	0.069	0.034	0	0.093	0.03	0	0.119
																	NR_035416	chr2	10477910	10478030	+	120	1	Mir669j|Mirn669j|mmu-mir-669j|-|2 A1|2 8.22 cM|ncRNA	0	0	0	0	0	0	0	0	0	0	0	0
																	NM_001177551	chr8	65012976	65018688	-	2152	1	Trim61|2czf61|AU018704|C85201|E330039K03Rik|Rnf35|-|8|8 B3.1|protein-coding	0	0	0	0	0	0	0	0	0	0	0	0
																	NM_008522	chr9	111019292	111042766	+	2723	1	Ltf|Csp82|Lf|MMS10R|Ms10r|-|9 F2|9 60.79 cM|protein-coding	0	0	0	0	0	0.037	0.018	0	0	0	0	0.016
																	NR_045991	chr15	98985965	98989281	+	903	1	4930578M01Rik|3010001K12Rik|-|15|15 F1|ncRNA	0	0	0	0.052	0	0.055	0	0	0	0	0	0
																	NR_028123	chr9	99470421	99474751	+	862	1	1600029I14Rik|-|-|9|9 E3.3|ncRNA	0	0.063	0	0	0	0	0.057	0	0	0.05	0	0
																	NM_029680	chr14	101197690	101200069	-	1857	1	Prr30|1700110M21Rik|-|14|14 E2.3|protein-coding	0	0	0	0	0	0	0	0	0	0	0	0
																	NM_023655	chr9	43310763	43336125	+	2819	1	Trim29|1110047J21Rik|2810431N19Rik|4732461M22Rik|AI119726|-|9|9 A5.1|protein-coding	0	0	0	0	0	0	0	0.017	0	0	0	0.015
																	NM_198660	chr4	45890303	45950774	+	5041	1	Ccdc180|E230008N13Rik|Gm1025|-|4|4 B1|protein-coding	0	0	0.012	0	0	0.02	0.01	0.019	0.009	0.009	0	0
																	NR_001462	chr17	35064437	35065596	+	1159	1	G6bos|G6b|NG31|-|17 B1|17 18.59 cM|ncRNA	0	0	0	0	0	0	0	0	0	0	0	0
																	NM_001163397	chr4	110203737	110351911	-	3755	1	Elavl4|Elav|Hud|PNEM|-|4 C7|4 51.42 cM|protein-coding	0	0	0	0	0	0	0	0	0	0	0	0
																	NM_207573	chr11	49563923	49564858	+	934	1	Olfr1380|GA_x5J8B7W6C8B-3023-2886|-|11|11 B1.2|protein-coding	0	0	0	0	0	0	0	0	0	0	0	0
																	NR_131015	chr10	126788851	126793710	-	1746	1	4930484H19Rik|-|-|10|10 D3|ncRNA	0	0.031	0	0	0	0	0	0	0	0	0	0
																	NM_001100394	chr11	30426006	30471829	-	918	1	4930505A04Rik|-|-|11|11 A4|protein-coding	0	0	0	0	0	0	0	0	0	0	0.056	0
																	NM_001100116	chr12	55124528	55142082	+	3834	2	1700047I17Rik2|-|-|12|12 C1|protein-coding	0	0	0	0	0	0	0	0	0	0	0	0
																	NM_015770	chr2	155013570	155051012	+	686	1	a|A<y>|ASIP|ASP|As|-|2 H1|2 76.83 cM|protein-coding	0	0	0.086	0	0	0	0	0	0	0	0.075	0
																	NM_001199959	chr4	42158092	42158846	+	420	4	Ccl27b|Ctack|ENSMUSG00000066202|Scya27b|-|4 A5|4|protein-coding	0	0	0	0	0	0	0	0	0	0	0	0
																	NR_040716	chr9	118429839	118437048	+	832	1	4933432G23Rik|-|-|9|9 F3|ncRNA	0	0	0	0	0	0	0	0	0	0	0	0
																	NR_106111	chr5	34574151	34574213	+	62	1	Mir7036b|Gm27625|mmu-mir-7036b|-|5|5 B2|ncRNA	0	0	0	0	0	0	0	0	0	0	0.829	0
																	NM_173404	chr5	98854415	98884053	+	6224	1	Bmp3|9530029I04Rik|-|5 E3|5 48.24 cM|protein-coding	0	0	0	0.015	0	0.008	0.008	0.015	0.007	0	0.008	0.007
																	NR_035422	chr5	76206229	76469519	-	45	1	Mir1191|Mirn1191|mmu-mir-1191|mmu-mir-1191a|-|7 A3|7 15.84 cM|ncRNA	0	1.209	0	0	0	0	0	0	0.986	0	0	0
																	NM_001166835	chr7	12176193	12177113	+	919	1	Vmn1r79|Gm9807|-|7|7 A1|protein-coding	0	0	0	0	0	0	0	0	0	0	0	0
																	NM_001243001	chrX	34159630	34161584	-	1945.5	4	Btbd35f3|Gm3706|-|X A1.1|X|protein-coding	0	0	0	0	0	0	0	0	0	0	0	0
																	NM_172855	chr2	57998155	58039171	+	3235	1	Galnt5|4832424J23|-|2|2 C1.1|protein-coding	0	0	0	0	0	0	0	0	0	0	0	0
																	NM_198250	chr7	44442487	44463344	+	2714	1	Lrrc4b|A830007M12|Lrig4|-|7|7 B3|protein-coding	0	0.02	0	0.017	0	0	0	0	0	0	0	0
																	NM_026300	chr4	136610437	136613213	+	666	1	4930549C01Rik|-|-|4|4 D3|protein-coding	0	0	0	0	0	0	0	0	0	0	0	0
																	NM_178738	chr9	86743633	86757506	+	2519	1	Prss35|6030424L22Rik|P3D9|-|9|9 E3.1|protein-coding	0	0.022	0	0.019	0	0	0	0	0	0	0.02	0
																	NM_207242	chr11	6211011	6230245	-	4550	1	Npc1l1|9130221N23Rik|Gm243|-|11|11 A1|protein-coding	0	0	0	0	0	0	0	0.01	0	0	0.011	0
																	NM_146688	chr19	12240721	12241659	-	937	1	Olfr262|MOR214-1|MOR214-9|-|19|19 A|protein-coding	0	0	0	0	0	0	0	0	0	0	0	0
																	NR_027944	chr18	57546014	57552395	-	2649	1	4930511M06Rik|-|-|18|18 D3|ncRNA	0	0	0.045	0.018	0	0	0.018	0.035	0	0	0	0
																	NM_001081140	chr3	107183143	107195721	+	1822	1	Kcna10|Gm1962|Kcna8|Kv1.8|-|3 F2.3|3 46.64 cM|protein-coding	0	0	0	0	0	0	0	0	0	0	0	0
																	NM_001024468	chr6	144993835	145048812	-	7820	1	Bcat1|BCATc|Eca39|-|6 G3|6 77.27 cM|protein-coding	0	0	0	0	0	0	0	0	0	0	0	0
																	NR_040378	chr9	77366412	77399416	-	2027	1	5730403I07Rik|-|-|9|9 D|ncRNA	0	0	0	0	0	0	0	0	0	0	0	0
																	NM_011339	chr5	90794534	90803067	+	2121	1	Cxcl15|Il8|Scyb15|lungkine|weche|-|5 E1|5 44.78 cM|protein-coding	0	0	0	0	0	0	0	0	0	0	0	0
																	NM_008100	chr2	62474530	62483653	-	1083	1	Gcg|GLP-1|Glu|PPG|-|2 C1.3|2 35.85 cM|protein-coding	0	0	0	0	0	0	0	0	0	0	0	0
																	NM_016908	chr7	4539765	4546567	-	1740	1	Syt5|SytV|-|7|7 A1|protein-coding	0	0	0	0	0	0.029	0	0.027	0.025	0	0.03	0
																	NM_001347631	chr14	64086280	64097672	+	910	1	Prss51|1700007N14Rik|-|14|14 D1|protein-coding	0	0	0	0	0	0	0	0	0	0	0	0
																	NM_001011734	chr2	87268846	87269769	+	922	1	Olfr1116|MOR264-21P|MOR264-8P|Olfr1116-ps|Olfr1521-ps1|-|2|2 D|protein-coding	0	0	0	0	0	0	0	0	0	0	0	0
																	NM_008560	chr18	68406899	68429320	-	1634	1	Mc2r|ACTH-R|ACTHR|MC2-R|-|18 E2|18 41.89 cM|protein-coding	0	0	0	0	0	0	0	0	0	0	0	0
																	NR_015565	chr6	60279043	60403707	-	1446	1	A530053G22Rik|-|-|6|6 B3|ncRNA	0	0	0	0	0	0	0	0	0	0	0	0
																	NM_029352	chrX	73639441	73643514	+	2694	1	Dusp9|Dusp4|Mpk4|Pyst3|-|X|X A7.3|protein-coding	0	0.02	0.022	0.018	0	0	0	0.035	0.016	0.016	0.019	0
																	NM_009619	chr8	24677232	24725852	-	2712	1	Adam3|Cyrn1|Taz83|tMDC|-|8 A2|8 13.09 cM|protein-coding	0	0	0	0	0	0	0	0	0	0	0	0
																	NR_105858	chr16	42303362	42303469	-	107	1	Mir6540|Gm27780|mir-6540|mmu-mir-6540|-|16|16 B4|ncRNA	0	0	0	0	0	0	0	0	0	0	0	0
																	NR_040516	chr2	115329266	115344280	-	504	1	4930528P14Rik|-|-|2|2 E4|ncRNA	0	0	0	0	0	0	0	0	0	0	0	0
																	NM_030072	chr5	32232708	32330286	+	3106	1	Plb1|4632413E21Rik|4930433E17Rik|4930539A06Rik|BC033606|-|5|5 B1|protein-coding	0	0	0	0	0	0	0	0.015	0	0	0	0
																	NM_001168337	chrX	32973897	32975846	+	1947	1	Btbd35f5|GMCL1P1|Gclh|Gm2825|Gmcl1l|-|X A3.1|X|protein-coding	0	0	0	0	0	0	0	0	0	0	0	0
																	NM_026188	chr19	23558760	23652812	-	860	1	1700028P14Rik|AV209940|-|19|19 B|protein-coding	0	0	0	0	0	0	0	0	0	0	0	0
																	NM_001037748	chrY	73669303	73695481	+	821.2	12	Gm20736|-|-|Y|Y C3|protein-coding	0	0	0	0	0	0	0	0	0	0	0	0
																	NR_037963	chr11	102958300	102964154	-	951	1	2410004I01Rik|-|-|11|11 E1|ncRNA	0	0	0	0	0	0	0	0	0	0	0	0
																	NM_172861	chr3	31202856	31310319	-	8830	1	Slc7a14|A930013N06|BC061928|-|3|3 A3|protein-coding	0	0	0	0	0	0	0	0	0	0	0	0
																	NR_132634	chrX	18414881	18461397	-	3496	1	4930578C19Rik|-|-|X|X A1.3|protein-coding	0	0	0	0	0	0	0	0	0	0	0	0
																	NM_177375	chr17	24529054	24533747	-	1423	1	Rab26|A830020M03Rik|-|17|17 A3.3|protein-coding	0	0.115	0.083	0	0	0	0.034	0	0	0	0.072	0
																	NR_045177	chr18	40256962	40257687	+	725	1	2900055J20Rik|-|-|18|18 B3|ncRNA	0	0	0	0	0	0	0	0	0	0	0	0
																	NM_146426	chr7	107822523	107823467	-	943	1	Olfr469|MOR204-21|-|7|7 E3|protein-coding	0	0	0	0	0	0	0	0	0	0	0	0
																	NM_029004	chr11	49901835	49980223	+	2228	1	Rasgef1c|9130006A14Rik|-|11|11 B1.3|protein-coding	0	0	0	0	0	0	0	0	0	0	0	0
																	NM_147096	chr7	104892670	104893626	-	955	1	Olfr666|MOR34-1|-|7|7 E3|protein-coding	0	0	0	0	0	0	0	0	0	0	0	0
																	NR_040455	chr1	139379452	139402852	+	1102	1	4933436E23Rik|-|-|1|1 E4|ncRNA	0	0	0	0	0	0	0	0	0	0	0	0
																	NM_001310512	chr5	28200819	28245788	-	2994	1	Cnpy1|1500012D20Rik|9630008K15Rik|AI853839|-|5|5 B1|protein-coding	0	0	0	0	0.021	0	0	0	0	0	0	0
																	NM_001165932	chr2	4976122	4985748	+	779	1	Ucma|1110017I16Rik|AW121955|Grp|-|2|2 A1|protein-coding	0	0	0	0	0	0	0	0	0	0	0	0
																	NM_023852	chr13	110054187	110280206	-	8493	1	Rab3c|2700062I01Rik|3110015B08Rik|3110037E15Rik|AI850886|-|13|13 D2.1|protein-coding	0	0	0	0	0	0	0	0.006	0	0	0	0
																	NM_146641	chr2	88092855	88093966	-	1109	1	Olfr1164|MOR174-11|-|2|2 D|protein-coding	0	0	0	0	0	0	0	0	0	0	0	0
																	NR_030602	chr13	113037419	113037498	+	79	1	Mir449b|Mirn449b|-|13|13 D2.2|ncRNA	0	0	0	0	0	0	0	0	0	0	0	0
																	NM_027094	chr14	41072911	41092197	+	985	1	Dydc1|1700029M23Rik|-|14 B|14|protein-coding	0	0	0	0	0	0	0	0	0	0	0	0
																	NM_145708	chr7	15388851	15398543	+	1321	1	Obox2|-|-|7|7 A2|protein-coding	0	0	0	0	0	0	0	0	0	0	0	0
																	NR_131107	chr14	24004991	24005837	+	461	1	4930519K11Rik|-|-|14|14 A3|ncRNA	0	0	0	0	0	0	0	0	0	0	0	0
																	NM_026811	chr3	92707400	92709074	-	708	1	Lce1e|1110031B11Rik|AI507275|-|3|3 F1|protein-coding	0	0	0	0	0	0	0	0	0	0	0	0
																	NM_153394	chr16	37916496	38007529	+	4571	1	Gpr156|Gababl|-|16|16 B3|protein-coding	0	0.012	0	0.01	0	0	0.011	0	0	0	0.011	0
																	NM_030726	chr17	12876034	12877842	+	1806	1	Mrgprh|Gpr90|Mgrb|MrgH|-|17|17 A1|protein-coding	0	0	0	0	0	0	0	0	0	0	0	0.024
																	NR_040514	chr2	103804452	103810622	-	537	1	4930547E08Rik|-|-|2|2 E2|ncRNA	0	0	0	0	0	0.093	0	0	0	0	0	0
																	NM_146520	chr7	140500853	140507318	-	3847	1	Olfr536|MOR252-1|MOR252-4|-|7|7 F4|protein-coding	0	0	0	0	0	0	0	0	0	0	0	0
																	NM_054058	chr7	18674366	18685992	-	1421	1	Psg20|Cea7|EG434540|-|7|7 A3|protein-coding	0	0	0	0	0	0	0	0	0	0	0	0
																	NR_106061	chrX	134757631	134757731	+	100	1	Mir7093|Gm27453|mmu-mir-7093|-|X|X E3|ncRNA	0	0	0	0	0	0	0	0	0	0.429	0	0
																	NM_001145406	chrX	37623431	37628139	-	584	1	Rhox3g|OTTMUSG00000017157|Rhox3.7|Rhox3f|Rhox3g-ps|-|X|X A3.3|protein-coding	0	0	0	0	0	0	0	0	0	0	0	0
																	NR_040387	chr3	154330821	154334687	+	2161	1	AI606473|-|-|3 H4|3|ncRNA	0	0	0	0	0	0	0	0	0	0	0	0
																	NR_033526	chr2	39157486	39162235	-	4749	1	Gm16523|A130054J05Rik|-|2|2 B|pseudo	0	0	0	0	0.013	0	0.021	0.02	0.009	0.009	0	0
																	NM_001025240	chr8	43624975	43627185	-	2209	1	Gm5346|EG384813|-|8|8 A4|protein-coding	0	0	0	0.021	0	0	0	0	0	0	0	0
																	NR_046274	chr14	71856709	71920438	+	1541	1	4930434J06Rik|-|-|14|14 D2|ncRNA	0	0	0	0	0	0	0	0	0	0	0	0
																	NM_001017422	chr14	51203690	51204156	+	465	1	Ear4|RNS2|Rnase2|mR4|-|14|14 C1|protein-coding	0	0	0	0	0	0	0	0	0	0	0	0
																	NR_028551	chr17	71640889	71640956	-	35	3	Snord53|MBII-35|-|17 E1.3|17|snoRNA	0	0	0	1.348	0	1.421	0	0	1.267	0	1.469	0
																	NM_001159902	chr6	128609227	128622934	-	1168	1	Klrb1a|Ly55a|NKR-P1.7|NKR-P1A|NKRP12|Nkrp1-a|Nkrp1a|ly-55A|-|6 F3|6 63.06 cM|protein-coding	0	0	0	0	0	0	0	0	0.038	0	0	0
																	NM_007887	chr7	104857016	104862667	+	2644	1	Usp17la|Dub1|USP17-A|-|7 E3|7 55.69 cM|protein-coding	0	0	0	0	0	0	0	0	0	0	0	0
																	NR_027849	chr7	30670722	30671605	-	563	1	Pmis2|1700071L20Rik|4930479M11Rik|-|7|7 B1|ncRNA	0	0	0	0	0	0	0	0	0.079	0	0	0
																	NM_021387	chr7	40899278	40929968	+	1448	1	Vstm2b|2900093B09Rik|AB030198|-|7|7 B3|protein-coding	0	0	0	0	0	0	0	0	0	0	0	0
																	NR_040631	chr2	117821928	117909136	+	1270	1	4930412B13Rik|-|-|2|2 E5|ncRNA	0	0	0	0	0	0	0	0	0	0	0	0
																	NM_001011769	chr11	58732096	58733223	-	1125	1	Olfr317|MOR256-47|-|11|11 B1.3|protein-coding	0	0	0	0	0	0	0	0	0	0	0	0
																	NM_001164374	chr10	60399726	60403558	+	853	1	Gm17455|-|-|10|10 B4|protein-coding	0	0	0	0	0	0	0	0	0	0.05	0	0
																	NR_130980	chr4	128261044	128262990	+	515	1	Hmgb4os|4930546G22Rik|-|4|4 D2.2|ncRNA	0	0	0	0	0	0	0	0	0	0	0	0
																	NM_031374	chr8	33570544	33585585	+	8402	1	Tex15|2210014E14Rik|AL022622|AU022940|-|8|8 A3|protein-coding	0	0	0	0	0	0	0	0	0	0	0	0
																	NR_015613	chr4	135626655	135630198	+	2960	1	1700029M20Rik|4930406E24Rik|-|4|4 D3|ncRNA	0	0	0	0	0	0	0	0	0	0	0	0
																	NM_181990	chr8	104293542	104310145	-	1124	1	Cmtm1|CHLFH1a|CKLFH|CKLFH1|Cklfsf1|-|8|8 D3|protein-coding	0	0	0	0.042	0.056	0	0	0	0	0	0	0
																	NR_037278	chr4	58441012	58441098	-	86	1	Mir3095|mir-3095|mmu-mir-3095|-|4 B3|4 32.2 cM|ncRNA	0	0	0	0	0	0	0	0	0	0	0	0
																	NR_045966	chr12	11438233	11444812	+	1931	1	4930511A02Rik|-|-|12|12 A1.1|ncRNA	0	0	0	0	0	0	0	0	0	0	0	0
																	NM_019448	chr10	78049842	78063622	+	1661	1	Dnmt3l|D6Ertd14e|ecat7|-|10 C1|10 39.72 cM|protein-coding	0	0	0	0	0	0	0	0	0	0	0	0
																	NR_126563	chr2	19344317	19352251	+	2334	1	4930447M23Rik|-|-|2|2 A3|ncRNA	0	0	0	0	0	0	0	0	0	0	0	0
																	NM_009290	chr18	34542328	34548061	+	1511	1	Wnt8a|Stra11|Wnt-8A|Wnt-8D|Wnt8d|-|18|18 B1|protein-coding	0	0	0	0	0	0	0	0	0	0	0	0
																	NM_001040669	chrX	25277483	25301455	-	879	1	Gm5169|Xmr|-|X|X A2|protein-coding	0	0	0	0	0	0	0	0	0	0	0	0
																	NM_207538	chr7	48168017	48168985	-	967	1	Mrgprb5|Mgrg11|MrgB5|-|7|7 B4|protein-coding	0	0	0	0	0	0	0	0	0	0	0	0
																	NM_001105185	chr7	85737784	85754981	-	2564	1	Vmn2r72|EG244114|Vmn2r72-ps|-|7|7 D3|protein-coding	0	0	0	0	0	0	0	0	0	0	0	0
																	NM_001081070	chr17	26195999	26199087	-	1708	1	Pdia2|1810041F13Rik|AI661267|Pdip|Pdipl|-|17|17 A3.3|protein-coding	0	0	0.035	0	0	0	0	0	0	0	0	0
																	NM_001270518	chrY	2900989	2912210	+	1569	1	Gm4064|-|-|Y A1|Y|protein-coding	0	0	0	0	0	0	0	0	0	0	0	0
																	NM_177801	chr11	103208127	103218432	-	1105	1	Spata32|4933400C05Rik|VAD1.2|-|11|11 E1|protein-coding	0	0	0	0	0	0	0	0	0	0	0	0
																	NR_040365	chr2	58276779	58286902	+	2936	1	Gm13544|OTTMUSG00000012672|-|2 C1.1|2 33.05 cM|ncRNA	0	0	0	0	0	0	0	0	0	0	0	0
																	NM_001081664	chr2	85484092	85518935	-	1671	1	4833423E24Rik|Fads2p1|Gm113|-|2|2 D|protein-coding	0	0	0	0	0	0	0	0	0	0	0	0
																	NM_001161608	chr4	88779850	88780660	+	808	1	Gm13272|OTTMUSG00000011265|-|4 C4|4|protein-coding	0	0	0	0	0	0	0	0	0	0	0	0
																	NR_030499	chrX	60394403	60394492	-	89	1	Mir505|Mirn505|mir-505|mmu-mir-505|-|X A6|X|ncRNA	0	0	0	0	0	0	0	0	0	0	0	0
																	NM_011583	chr10	79576477	79587136	-	1239	1	Theg|-|-|10|10 C1|protein-coding	0	0	0	0	0	0	0	0	0	0	0	0
																	NM_173449	chr17	53507460	53539451	-	2471	1	Pp2d1|4921523A10Rik|-|17|17 C|protein-coding	0	0.066	0.024	0	0	0.04	0.02	0.038	0	0	0	0.035
																	NM_146861	chr10	128989914	128990852	+	937	1	Olfr9|MOR269-3|-|10|10 D3|protein-coding	0	0	0	0	0	0	0.052	0	0	0	0	0
																	NM_146884	chr2	111661453	111665166	+	993	1	Olfr1299|MOR248-8|-|2|2 E3|protein-coding	0	0	0	0	0	0	0	0	0	0	0	0
																	NM_001290675	chr2	66480081	66634962	-	9787	1	Scn9a|Nav1.7|PN1|mKIAA4197|-|2 C1.3|2 39.13 cM|protein-coding	0	0	0	0	0	0	0	0	0	0	0	0
																	NR_029810	chr1	162217814	162217923	+	109	1	Mir199a-2|Mirn199a-2|mir-199a-2|-|1|1 H2.1|ncRNA	0	0	0	0	0	0	0	0	0	0	0	0
																	NM_001085504	chr4	144669937	144686368	-	1219	1	Gm436|-|-|4|4 E1|protein-coding	0	0	0	0	0	0	0	0	0	0	0	0
																	NM_001166721	chr7	23834812	23835726	-	913	1	Vmn1r176|Gm5998|-|7 A3|7|protein-coding	0	0	0	0	0	0	0	0	0	0	0	0
																	NM_010342	chr1	5913707	5917398	-	3689	1	Npbwr1|Gpr7|Nbpwr1|-|1|1 A1|protein-coding	0	0	0	0	0	0	0	0	0	0	0	0
																	NM_029292	chr8	129067134	129183732	+	1035	1	Ccdc7b|1700008F21Rik|-|8|8 E2|protein-coding	0	0	0	0	0	0	0	0	0	0	0	0
																	NM_001311095	chr9	60587224	60687534	-	2583	1	Lrrc49|AI430817|AW050057|D430025H09Rik|PGs4|p79|-|9|9 B|protein-coding	0	0.169	0.046	0.055	0.074	0.019	0.095	0.054	0.069	0.033	0.04	0.116
																	NM_147081	chr7	103505997	103506944	-	946	1	Olfr610|MOR9-2|-|7|7 E3|protein-coding	0	0	0	0	0	0	0	0	0	0	0	0
																	NR_040352	chr8	25302650	25306270	-	2292	1	5430421F17Rik|-|-|8|8 A2|ncRNA	0	0	0	0	0	0	0	0	0	0	0	0
																	NR_106045	chr8	117453023	117453079	+	56	1	Mir7077|Gm27774|mmu-mir-7077|-|8|8 E1|ncRNA	0	0	0	0	0	0	0	0	0	0	0.918	0
																	NM_029638	chr6	48895255	48909187	+	2666	1	Aoc1|1600012D06Rik|Abp1|DAO|-|6 B2.3|6 23.78 cM|protein-coding	0	0.041	0.022	0.053	0.048	0	0.055	0.018	0.017	0.048	0.116	0.016
																	NM_183189	chr16	88728862	88729611	+	747	1	Krtap13-1|AA589563|KAP13.1|-|16|16 C3.3|protein-coding	0	0	0	0	0	0	0	0	0	0	0	0
																	NR_040670	chr4	153948455	153950476	-	519	1	BC039966|-|-|4|4 E2|ncRNA	0	0	0	0	0	0	0	0	0	0	0	0
																	NM_010482	chr9	81631392	81632552	-	1159	1	Htr1b|-|-|9 E1|9 44.61 cM|protein-coding	0	0	0	0	0	0	0	0	0	0	0	0
																	NR_126478	chr13	35210660	35212048	-	408	1	1700019C18Rik|-|-|13|13 A3.3|ncRNA	0	0	0	0	0	0	0	0	0	0	0	0
																	NR_105946	chr18	37990887	37990945	-	58	1	Mir6980|Gm27969|mmu-mir-6980|-|18|18 B3|ncRNA	0	0	0	0	0	0	0	0	0	0	0	0
																	NM_009639	chr17	40221777	40242258	-	1377	1	Crisp3|Aeg2|CRISP-3|CRS3|SGP28|-|17 B2|17 19.45 cM|protein-coding	0	0	0	0	0	0	0	0	0	0	0	0
																	NM_146723	chr7	108754858	108755787	+	928	1	Olfr513|MOR195-1|-|7|7 E3|protein-coding	0	0	0	0	0	0	0	0	0	0	0	0
																	NR_028521	chr1	59704808	59704870	+	62	1	Snord11|MBII-95|-|1 C2|1|snoRNA	0	0	0	0	0	0	0	0	0	0	0	0
																	NR_029757	chr12	109712508	109712593	+	85	1	Mir323|Mirn323|mir-323|mmu-mir-323|-|12 F1|12|ncRNA	0	0	0	0	0	0	0	0	0	0	0	0
																	NM_029428	chr8	119612747	119616926	+	1916	1	Adad2|4930403J07Rik|-|8|8 E1|protein-coding	0	0	0	0	0	0	0	0	0	0	0	0
																	NR_045633	chr13	59580176	59585223	-	3152	1	A230056J06Rik|-|-|13|13 B2|ncRNA	0	0.017	0	0	0.02	0	0.015	0	0.014	0	0	0.027
																	NM_001001807	chr15	98497474	98498406	+	931	1	Olfr279|MOR122-1|Olfr234|Olfr234-ps1|Olfr279-ps1|-|15|15 F1|protein-coding	0	0	0	0	0	0	0	0	0	0	0	0
																	NM_001033427	chr1	37905923	37916493	-	2556	1	Lyg2|Gm776|-|1|1 B|protein-coding	0	0	0	0	0	0	0	0	0	0	0	0
																	NR_045940	chr7	69496094	69499689	+	997	1	4930402F11Rik|-|-|7|7 C|ncRNA	0	0	0	0	0	0	0	0	0	0	0	0
																	NR_028385	chr17	80371857	80373542	-	1685	1	Gm10190|ENSMUSG00000066938|-|17 E3|17|ncRNA	0	0	0	0	0	0	0	0	0	0	0	0.025
																	NM_001195189	chr1	161156843	161159314	-	950	1	4930469G21Rik|-|-|1|1 H2.1|protein-coding	0	0	0	0	0	0	0	0	0	0	0	0
																	NM_144854	chr16	87553330	87595336	+	1645	1	Map3k7cl|C21orf7|ORF63|Tak1l|-|16|16 C3.3|protein-coding	0	0	0.036	0.029	0.039	0	0.059	0.057	0.027	0	0	0.026
																	NR_045287	chr17	30622441	30626905	-	841	1	1700097N02Rik|-|-|17|17 A3.3|ncRNA	0	0	0	0.056	0	0	0	0	0	0.051	0	0
																	NM_001085544	chrX	77864758	77870033	+	791	1	Gm14744|OBP1|OBP2|OTTMUSG00000017866|Obp1f|-|X|X B|protein-coding	0	0	0	0	0	0	0	0	0	0	0	0
																	NM_027832	chr6	41951628	41956098	+	611	1	Sval1|9130404C18Rik|SLP-C|-|6|6 B2.1|protein-coding	0	0	0	0	0	0	0	0	0	0	0	0
																	NR_040357	chr15	10829051	10832713	+	867	1	Gm19276|-|-|15 A1|15 5.35 cM|ncRNA	0	0	0.068	0	0	0	0	0	0.102	0	0	0
																	NM_173004	chr6	105677745	106674270	+	2888	1	Cntn4|9630050B05|Axcam|BIG-2|-|6|6 E1|protein-coding	0	0	0	0	0	0	0	0	0	0	0	0
																	NM_001313701	chr1	135871394	135919207	-	4650	1	Pkp1|-|-|1|1 E4|protein-coding	0	0	0.026	0	0	0.021	0.042	0.03	0.029	0.037	0.022	0.009
																	NM_027660	chr11	63061659	63094960	+	1729	1	Tekt3|4933407G07Rik|-|11|11 B3|protein-coding	0	0	0	0	0	0	0	0	0	0	0.03	0
																	NM_146651	chr1	173270147	173271137	+	988	1	Olfr418|MOR267-12P|MOR267-8|Olfr1403|Olfr418-ps1|-|1|1 H3|protein-coding	0	0	0	0	0	0	0	0	0	0	0	0
																	NM_029199	chrX	154482002	154484682	+	958	1	Samt4|4930542N07Rik|-|X|X F3|protein-coding	0	0	0	0	0	0	0	0	0	0	0	0
																	NM_019475	chr4	43834752	43836517	-	1763	1	Olfr157|Mor262-12|Olfr37c|Or37c|-|4|4 B1|protein-coding	0	0	0	0	0	0	0	0	0	0	0	0
																	NR_105756	chr11	72388756	72388864	+	108	1	Mir6338|Gm27678|mmu-mir-6338|-|11|11 B4|ncRNA	0	0	0	0	0	0	0	0	0	0	0	0
																	NM_207622	chr11	74195505	74196446	+	940	1	Olfr403|IA7|MOR125-5_p|Olfr43|-|11|11 B5|protein-coding	0	0	0	0	0	0	0	0	0	0	0	0
																	NM_027344	chr13	60798250	60802844	-	1322	1	Ctsll3|2310051M13Rik|-|13|13 B2|protein-coding	0	0	0	0	0	0	0	0	0	0	0	0
																	NR_030706	chrX	61116378	61139460	+	861	1	C230004F18Rik|-|-|X|X A6|ncRNA	0	0	0	0	0	0	0	0	0	0	0	0
																	NM_008411	chr7	131308554	131322292	-	2245	1	Cuzd1|Erg-1|Itmap1|Uo-44|Usg|Utczp|-|7|7 F3|protein-coding	0	0	0	0	0	0	0	0	0	0	0	0
																	NR_046168	chr1	136127719	136131183	-	501	1	Gm15850|6530439I21|OTTMUSG00000026868|-|1|1 E4|ncRNA	0	0	0	0	0	0	0	0	0	0	0	0
																	NM_001005225	chr2	88728653	88729597	-	943	1	Olfr1197|MOR225-10P|MOR225-14|-|2|2 E1|protein-coding	0	0	0	0	0	0	0	0	0	0	0	0
																	NM_153071	chr10	51614823	51631458	-	2848	1	Gprc6a|-|-|10|10 B3|protein-coding	0	0	0	0	0	0	0	0	0	0	0	0
																	NM_001200041	chr7	4965260	4970961	-	3146	1	Sbk3|Gm1078|Sgk110|-|7|7 A1|protein-coding	0	0	0	0	0	0	0	0.015	0	0	0.016	0.027
																	NM_001164233	chr1	98421124	98509380	+	2180	1	Slco6d1|4921511I05Rik|-|1|1 D|protein-coding	0	0	0	0	0	0	0	0	0	0	0	0
																	NM_001025084	chrX	37213805	37222258	-	875	1	Rhox1|-|-|X|X A3.3|protein-coding	0	0	0	0	0	0	0	0	0	0	0	0
																	NM_001033234	chrX	37208502	37211041	-	1657	1	Gm9|-|-|X|X A3.3|protein-coding	0	0	0	0	0	0	0	0	0	0	0	0
																	NM_001099920	chrX	148322134	148354730	+	2012.5	4	Gm15093|ENSMUSG00000072925|OTTMUSG00000018984|-|X F3|X|protein-coding	0	0	0	0	0	0	0	0	0	0	0	0
																	NM_007587	chr7	114633291	114636357	-	871	1	Calca|CA|CGRP-1|CGRP1|Calc|Calc1|Cgrp|Ct|Ctn|-|7 F1|7 59.99 cM|protein-coding	0	0	0	0	0	0	0.056	0	0	0	0	0
																	NR_029590	chr12	112130880	112130955	+	75	1	Mir203|Mirn203|mir-203|mmu-mir-203|-|12|12 F1|ncRNA	0	0	0	0	0	0	0	0	0	0	0	0
																	NM_020036	chr13	3837757	3838671	+	912	1	Calm4|2310037J09Rik|AI649108|DD112|Scarf|-|13|13 A1|protein-coding	0	0	0	0	0	0	0	0	0	0	0	0
																	NM_013523	chr17	88984952	89200675	-	2348	1	Fshr|-|-|17|17 E5|protein-coding	0	0	0	0	0	0	0	0	0	0	0	0
																	NM_011907	chrX	73433705	73435343	-	1012	1	Trex2|-|-|X|X A7.3|protein-coding	0	0.054	0	0	0	0	0	0	0	0	0	0
																	NR_028575	chr15	32241845	32241932	-	87	1	Snord123|-|-|15|15 B3.1|snoRNA	0	0	0	0	0	0	0	0	0	0	0	0
																	NR_045865	chr11	51085087	51091835	+	1147	1	9230009I02Rik|-|-|11|11 B1.3|ncRNA	0	0	0	0	0	0	0	0	0	0	0	0
																	NM_177895	chr7	83148470	83179438	+	1408	1	A530021J07Rik|-|-|7|7 D3|protein-coding	0	0	0	0	0	0	0	0	0	0	0	0
																	NM_177161	chr7	100285520	100319699	+	2346	1	P4ha3|D930031A02Rik|-|7|7 E2|protein-coding	0	0.023	0	0.02	0.027	0	0	0	0	0	0	0.018
																	NM_028524	chr8	104322227	104330764	+	877	1	Cmtm2b|1700013O04Rik|Cklfsf22|Cklfsf2b|-|8|8 D3|protein-coding	0	0	0	0	0	0	0	0	0.051	0.049	0	0
																	NM_053153	chr6	130043745	130067258	-	1221	1	Klra18|Ly49r|-|-|protein-coding	0	0	0.049	0	0	0	0	0	0	0	0	0
																	NM_146986	chr6	42762054	42763007	+	952	1	Olfr38|18A|MOR257-2|-|6 B2.1|6 20.89 cM|protein-coding	0	0	0	0	0	0	0	0	0	0	0	0
																	NM_008318	chr5	104299287	104311472	+	1946	1	Ibsp|BSP|BSP II|BSPII|Bsp2|-|5 E5|5 50.68 cM|protein-coding	0	0	0	0	0	0	0	0	0	0	0	0
																	NR_131949	chr12	62687787	62688336	+	549	1	Spanxn4|1700047L15Rik|-|12|12 C1|ncRNA	0	0	0	0	0	0	0	0	0	0	0	0
																	NR_029544	chr2	84741115	84741178	-	63	1	Mir130a|Mirn130|Mirn130a|mir-130a|-|2|2 D|ncRNA	0	0	0	0	0	0	0	0	0	0	0	0
																	NM_207139	chr9	39046614	39047549	-	933	1	Olfr936|EG628171|MOR171-37|-|9|9 A5.1|protein-coding	0	0	0	0	0	0	0	0	0	0	0	0
																	NM_009699	chr15	99579056	99584545	+	1410	1	Aqp2|AQP-CD|WCH-CD|cph|jpk|-|15 F1|15 56.13 cM|protein-coding	0	0	0	0	0	0	0	0	0	0	0	0
																	NR_037971	chr1	88551517	88562166	+	2616	1	Gm19589|-|-|1 D|1 44.69 cM|ncRNA	0	0	0	0	0	0	0	0	0	0	0	0
																	NM_001242954	chrX	11321492	11321809	+	316	7	H2al1i|ENSMUSG00000073279|Gm14475|OTTMUSG00000016780|-|X A1.1|X|protein-coding	0	0	0	0	0	0	0	0	0	0	0	0
																	NR_029384	chr14	48669288	48793348	+	738	1	Otx2os1|-|-|14 C1|14|ncRNA	0	0	0	0	0	0	0	0	0	0	0	0
																	NM_176954	chr10	81459228	81482709	-	4376	1	Celf5|4930565A21Rik|Brunol5|-|10|10 C1|protein-coding	0	0	0	0	0	0	0.011	0.011	0	0	0	0
																	NM_183103	chr9	110844506	110856522	+	1250	1	Prss46|1700112C13Rik|79H19B|Tessp6|-|9 F2|9 60.79 cM|protein-coding	0	0	0	0.038	0	0	0	0	0.035	0	0	0
																	NM_001025380	chr8	40823009	40826861	+	2437	1	Adam39|1700056P18Rik|-|8|8 A4|protein-coding	0	0	0	0	0	0	0	0	0	0	0	0
																	NR_030606	chr15	35660970	35661047	-	77	1	Mir875|Mirn875|mir-875|mmu-mir-875|-|15 B3.1|15|ncRNA	0	0	0	0	0	0	0	0	0	0	0	0
																	NM_008814	chr5	147270131	147275149	+	1283	1	Pdx1|IDX-1|IPF-1|Ipf1|Mody4|STF-1|pdx-1|-|5 G3|5 86.84 cM|protein-coding	0	0	0	0	0	0	0	0	0	0	0	0
																	NR_030536	chrX	66810428	66810504	-	76	1	Mir871|Mirn871|mir-871|mmu-mir-871|-|X A7.1|X|ncRNA	0	0	0	0	0	0	0	0	0	0	0	0
																	NM_001033542	chr11	61301631	61342860	-	2358	1	Slc47a2|4933429E10Rik|-|11|11 B2|protein-coding	0	0.023	0.025	0.08	0.027	0	0	0.02	0.038	0.055	0.044	0
																	NR_126071	chr11	112792731	112799008	-	764	1	Gm11681|-|-|11 E2|11|ncRNA	0	0	0.078	0	0.083	0	0	0	0	0	0	0
																	NM_146377	chr17	37903548	37904519	+	970	1	Olfr127|MOR218-7|-|17|17 B1|protein-coding	0	0	0	0	0	0	0	0	0	0	0	0
																	NM_029696	chr1	63698827	63730318	-	1698	1	Mdh1b|1700124B08Rik|AV255588|-|1|1 C2|protein-coding	0	0	0	0	0.037	0	0	0.028	0	0	0	0
																	NR_029900	chr6	30741299	30741396	+	97	1	Mir335|Mirn335|mir-335|mmu-mir-335|-|6|6 A3.3|ncRNA	0	0	0	0	0	0	0.503	0	0	0	0	0
																	NR_004443	chr7	30462164	30465591	-	1336	1	Nphs1os|Nphs1as|-|7|7 B1|ncRNA	0	0	0	0.035	0	0	0	0	0	0	0	0
																	NM_053227	chr6	89893274	89894206	+	931	1	Vmn1r44|V1RA10|V1rb11|V1rb4|-|6|6 D1|protein-coding	0	0	0	0	0	0	0	0	0	0	0	0
																	NM_146525	chr9	19374941	19375879	-	937	1	Olfr847|MOR149-2|-|9|9 A2|protein-coding	0	0	0	0	0	0	0	0	0	0	0	0
																	NM_001037926	chr4	146097312	146126623	+	2827	1	Zfp987|Gm13051|OTTMUSG00000010104|OTTMUSG00000010173|-|4 E1|4|protein-coding	0	0	0	0	0	0	0	0	0	0	0	0
																	NM_027665	chr3	98160634	98164169	+	3533	1	Adam30|4933424D07Rik|svph4|-|3|3 F2.2|protein-coding	0	0	0	0	0	0	0	0	0	0	0	0
																	NR_105888	chr11	67099804	67099875	+	71	1	Mir6923|Gm27312|mmu-mir-6923|-|11|11 B3|ncRNA	0	0	0	0	0	0	0	0	0	0	0	0
																	NM_198627	chr2	157914653	157944719	+	1357	1	Vstm2l|Gm691|-|2|2 H1|protein-coding	0	0	0	0	0	0	0	0	0	0	0	0
																	NM_021452	chr10	116417868	116473523	-	1000	1	Kcnmb4|1700058G18Rik|2900045G12Rik|-|10|10 D2|protein-coding	0	0	0	0	0	0	0	0	0	0	0	0
																	NM_001288801	chr7	47234919	47252848	-	1048	1	Mrgpra9|EG668725|MrgA9|-|7|7 B3|protein-coding	0	0	0	0	0	0	0	0	0	0	0	0
																	NR_105768	chr1	47467021	47467125	-	104	1	Mir6350|Gm27958|mmu-mir-6350|-|1|1 C1.1|ncRNA	0	0	0	0	0	0	0	0	0	0	0	0
																	NM_007955	chr1	135108498	135132575	-	6040	1	Ptprv|Esp|OST|OST-PTP|mOST-PTP|-|1|1 E4|protein-coding	0	0.018	0	0.016	0.011	0.008	0.008	0.016	0.015	0.007	0.009	0
																	NM_001164727	chr14	7006115	7027449	-	1946	1	Gm10406|ENSMUSG00000072735|-|14|14 A1|protein-coding	0	0.028	0	0	0	0	0	0	0	0	0	0
																	NR_045404	chr18	47922841	48107980	+	1328	1	G630055G22Rik|-|-|18 C|18|ncRNA	0	0	0	0	0	0	0	0	0	0	0	0
																	NR_040627	chr1	184712497	184718989	+	1719	1	4930488B22Rik|-|-|1|1 H5|ncRNA	0	0	0	0	0	0	0	0	0	0	0	0
																	NR_103550	chr13	80940403	80948597	+	1248	1	5430425K12Rik|-|-|13|13 C3|ncRNA	0	0	0.048	0	0	0	0	0	0	0	0	0
																	NM_001102602	chr10	130418261	130429612	-	2546	1	Vmn2r85|EG623734|-|10|10 D3|protein-coding	0	0	0	0	0	0	0	0	0	0	0	0
																	NM_147078	chr2	86422719	86423674	-	954	1	Olfr1062|MOR185-1|-|2|2 D|protein-coding	0	0	0	0	0	0	0	0	0	0	0	0
																	NR_040451	chr15	46435866	46496179	-	1289	1	4930523O13Rik|4921524H24Rik|-|15|15 B3.3|ncRNA	0	0	0	0	0	0	0	0	0	0	0	0
																	NM_027050	chr11	32820376	32824594	-	600	1	Smim23|1700008A04Rik|-|11|11 A4|protein-coding	0	0	0	0	0	0	0	0	0	0	0	0
																	NM_001205033	chr10	77726486	77726848	+	361	1	Gm10100|ENSMUSG00000061452|-|10 C1|10 39.72 cM|protein-coding	0	0	0	0	0	0	0	0	0	0	0	0
																	NR_126088	chr6	135658913	135683391	+	866	1	4930425L21Rik|4930473P14Rik|-|6|6 G1|ncRNA	0	0	0	0	0	0	0	0	0	0	0	0
																	NM_148944	chr9	55028156	55048544	-	3478	1	Chrnb4|Acrb-4|Acrb4|-|9|9 B|protein-coding	0	0	0	0	0	0	0	0	0	0	0	0
																	NR_004853	chr11	116216002	116220287	+	1420	1	Cdk3-ps|2310050O10Rik|Cdk3|-|11|11 E2|pseudo	0	0	0.125	0	0	0.07	0.069	0.066	0.062	0.151	0.109	0.03
																	NM_145963	chr7	45816467	45824747	-	2634	1	Kcnj14|A930026G01Rik|IRK4|Kir2.4|-|7|7 B3|protein-coding	0	0	0	0.018	0	0.019	0	0	0	0	0	0
																	NM_001085525	chrX	8975718	8976559	-	839	1	Fthl17c|EG434727|Fthl17L2|Gm14511|OTTMUSG00000016933|-|X A1.1|X|protein-coding	0	0	0	0	0	0	0	0	0	0	0	0
																	NM_008118	chr19	11747559	11763447	+	1521	1	Gif|AV073125|-|19|19 A|protein-coding	0	0	0	0	0	0	0.032	0	0	0	0	0
																	NM_013873	chr15	84076097	84105754	-	2374	1	Sult4a1|2400007A17Rik|AI853543|BR-STL-1|ST4A1|Sultx3|-|15|15 E2|protein-coding	0	0.023	0	0	0	0	0	0	0	0	0	0
																	NM_146476	chr2	89788406	89789350	-	943	1	Olfr1254|MOR231-13|-|2|2 E1|protein-coding	0	0	0	0	0	0	0	0	0	0	0	0
																	NM_001163612	chr15	78378400	78395912	-	1139	1	Tex33|1700061J05Rik|Ean57|-|15|15 E1|protein-coding	0	0	0	0	0	0	0	0	0	0	0	0
																	NM_001318003	chr11	58961711	58962273	+	560	1	Gm12260|H3t|OTTMUSG00000005773|-|11|11 B1.3|protein-coding	0	0.097	0.106	0.084	0	0	0	0	0	0	0	0.076
																	NM_031187	chr17	25343245	25345562	-	1184	1	Tpsab1|MMCP-7|Mcp-7|Mcp7|Mcpt7|-|17 A3.3|17 12.53 cM|protein-coding	0	0	0	0	0	0	0	0	0	0	0	0
																	NM_008561	chr2	172248492	172251114	+	2620	1	Mc3r|MC3-R|-|2 H3|2 94.8 cM|protein-coding	0	0	0	0	0	0	0	0	0	0	0	0
																	NM_001025083	chrX	38104062	38110907	-	929	1	Rhox12|Gm1148|-|X|X A3.3|protein-coding	0	0	0	0	0	0	0	0	0.048	0	0	0
																	NM_145841	chr8	37522554	38661508	-	2379	1	Sgcz|C230085N17Rik|-|8|8 A4|protein-coding	0	0.023	0	0.04	0	0	0	0	0	0	0	0
																	NM_029427	chr15	84112621	84123175	-	1682	1	Pnpla5|4833426H19Rik|GS2L|-|15|15 E2|protein-coding	0	0	0	0	0	0	0	0	0	0	0	0
																	NR_040530	chr2	174125038	174183918	-	870	1	Gm10714|ENSMUSG00000074555|-|2 H4|2|ncRNA	0	0	0.136	0	0	0	0.056	0	0	0	0	0
																	NM_001099348	chr4	42158842	42168603	-	1937.8	4	Gm13305|OTTMUSG00000011351|-|4 A5|4|protein-coding	0	0	0	0	0	0	0	0	0	0.022	0	0
																	NR_040512	chr16	66657118	66664626	+	373	1	1700010K23Rik|-|-|16|16 C1.3|ncRNA	0	0	0	0	0	0	0	0	0	0	0	0
																	NM_001311085	chr9	58028674	58102297	-	2611	1	Ccdc33|4930535E21Rik|Gm1117|Tzip1|-|9|9 B|protein-coding	0	0	0	0	0	0	0	0	0	0	0	0
																	NM_001005485	chr17	37529957	37530997	+	1038	1	Olfr111|-|-|17|17 B1|protein-coding	0	0	0	0	0	0	0	0	0	0	0	0
																	NR_126454	chr6	48986616	48999616	-	625	1	4930563H07Rik|-|-|6|6 B2.3|ncRNA	0	0	0	0	0	0	0	0	0	0	0	0
																	NR_131970	chr14	118236232	118238759	+	2320	1	LOC105245869|-|-|14 E4|ncRNA	0	0	0	0	0	0	0	0	0	0	0	0
																	NM_181275	chr6	42140936	42141895	+	958	1	Tas2r139|Tas2r39|mt2r34|-|6|6 B2.1|protein-coding	0	0	0	0	0	0	0	0	0	0	0	0
																	NR_040465	chr1	39842428	39847330	-	526	1	1700066B17Rik|-|-|1|1 B|ncRNA	0	0	0	0	0	0	0	0	0	0	0	0
																	NM_001190373	chr18	80294544	80364254	-	2809	1	Kcng2|AA591524|-|18|18 E3|protein-coding	0	0.039	0	0.017	0.023	0	0.017	0	0.016	0	0.037	0.046
																	NR_105766	chr1	168490643	168490762	+	119	1	Mir6348|Gm27412|mmu-mir-6348|-|1|1 H2.3|ncRNA	0	0	0	0	0	0	0	0	0	0	0	0
																	NM_019784	chr12	76198690	76246746	-	2124	1	Tex21|4931406F04Rik|4931412D23Rik|4931421K24Rik|tsec-2|-|12|12 C3|protein-coding	0	0	0	0	0	0	0	0	0	0	0	0
																	NM_008392	chr14	103047012	103056573	+	2581	1	Acod1|AI323667|CAD|Irg1|-|14 E2.3|14 51.67 cM|protein-coding	0	0	0	0	0	0.019	0.019	0	0.017	0.017	0	0
																	NM_146747	chr9	39018619	39019539	-	919	1	Olfr146|M15|MOR171-10|-|9|9 A5.1|protein-coding	0	0	0	0	0	0	0	0	0	0	0	0
																	NM_029160	chr1	69826970	70725132	+	2125	1	Spag16|4921511D23Rik|4930524F24Rik|4930585K05Rik|AV261009|Pf20|Wdr29|-|1|1 C3|protein-coding	0	0	0	0.022	0	0	0	0	0	0	0	0
																	NM_011288	chr7	142533117	142540742	+	575	1	Mrpl23|L23mrp|Rpl23|Rpl23l|-|7 F5|7 87.95 cM|protein-coding	0	0.095	0	0.082	0.221	0	0	0	0	0.224	0.358	0.223
																	NM_001081642	chrX	73074345	73082507	-	1180	1	Xlr4a|-|-|X|X A7.3|protein-coding	0	0	0.05	0	0	0.211	0	0.159	0.263	0.327	0	0.109
																	NR_030534	chr8	84178716	84178787	-	71	1	Mir181d|Mirn181d|mir-181d|-|8 C2|8|ncRNA	0	0	0	0	0	0	0	0	0	0	0	0
																	NM_018792	chr11	94967593	94968456	+	861	1	Hils1|H1.9|TISP64|-|11|11 D|protein-coding	0	0	0	0	0	0	0	0	0	0	0	0.05
																	NR_029736	chr14	115043851	115043946	+	95	1	Mir18|Mirn18|mir-18a|mmu-mir-18|mmu-mir-18a|-|14|14 E4|ncRNA	0	0	0	0	0	0	0	0	0	0	0	0
																	NR_045758	chr5	149847747	149864280	+	572	1	4930500F04Rik|4931407C17Rik|-|5|5 G3|ncRNA	0	0	0	0	0	0	0	0	0	0	0	0
																	NM_148942	chr13	33879816	33905708	-	1319	1	Serpinb6c|C76171|C76174|SPI3C|SPIC|ovalbumin|-|13 A3.3|13 13.99 cM|protein-coding	0	0	0	0	0	0.038	0	0	0	0	0	0
																	NM_153539	chr1	146495666	146902472	+	3108	1	Brinp3|B830045N13Rik|Fam5c|-|1 F|1 63.24 cM|protein-coding	0	0	0	0	0	0	0	0	0	0	0	0
																	NR_106146	chr19	55192678	55192734	+	56	1	Mir6715|Gm27474|mmu-mir-6715|-|19|19 D2|ncRNA	0	0	0	0	0	0	0	0	0	0	0	0
																	NM_001320332	chr7	44225360	44229622	+	910	1	Klk1|0610007D04Rik|KAL-B|Kal|Klk1b6|Klk6|mGk-6|-|7 B3|7 28.74 cM|protein-coding	0	0.06	0	0	0	0	0	0.052	0	0	0	0
																	NR_028557	chr10	62765579	62765606	-	27	1	Snord98|MBII-419|-|10 B4|10|snoRNA	0	0	0	0	0	0	0	0	0	0	0	0
																	NM_173069	chr16	69856874	69863744	-	1110	1	Speer2|SPEER-2|-|16|16 C2|protein-coding	0	0	0	0	0	0	0	0	0	0	0	0
																	NM_146690	chr19	13453571	13454515	-	943	1	Olfr1472|MOR202-16|-|19|19 A|protein-coding	0	0	0	0	0	0	0	0	0	0	0	0
																	NM_030736	chr7	22412231	22414668	+	2435	1	Vmn1r148|V1rd14|V3R8|-|7|7 A3|protein-coding	0	0	0	0	0	0	0	0	0	0	0	0
																	NR_132655	chr2	26503927	26505346	+	1084	1	Gm35978|-|-|2 A3|2|ncRNA	0	0.05	0.109	0	0.234	0.092	0.045	0.087	0.082	0	0.047	0.079
																	NM_054068	chr2	150680702	150689137	-	3561	1	Vsx1|CHX10-like|-|2 G3|2 74.74 cM|protein-coding	0	0	0	0	0	0	0.014	0	0	0	0	0
																	NM_001100187	chr17	32621319	32636184	+	2627	1	Cyp4f37|Gm9705|-|17 B1|17|protein-coding	0	0	0	0	0	0	0	0	0	0	0.02	0
																	NM_146418	chr9	37992492	37993439	+	946	1	Olfr881|MOR162-7|-|9|9 A4|protein-coding	0	0	0	0	0	0	0	0	0	0	0	0
																	NM_001166433	chrX	6081218	6083420	-	2200	1	AU022751|AU023811|-|X|X A1.1|protein-coding	0	0	0	0	0	0	0	0	0	0	0	0
																	NR_045450	chr4	83378317	83390668	-	1458	1	Gm11413|OTTMUSG00000000829|-|4 C3|4|ncRNA	0	0	0	0	0	0	0	0	0	0	0	0
																	NM_001101519	chr8	13705889	13743066	+	775	1	4932443I19Rik|A230061C02Rik|Gm1106|-|8|8 A1.1|protein-coding	0	0	0	0	0	0	0	0	0	0	0	0
																	NM_027664	chr6	122453609	122486305	-	4009	1	Rimklb|4931417E21Rik|4933426K21Rik|AA097693|AI325948|AU015629|Naags|-|6|6 F1|protein-coding	0	0	0	0	0	0	0.024	0.012	0.011	0	0.026	0
																	NM_027997	chr12	103996620	104013652	-	1687	1	Serpina9|2310014L03Rik|AW049635|Centerin|-|12|12 E|protein-coding	0	0	0	0.084	0.075	0	0.029	1.556	0.026	0.025	0.122	0
																	NR_030263	chr12	109742409	109742498	+	89	1	Mir541|Mirn541|mir-541|mmu-mir-541|-|12 F1|12|ncRNA	0	0	0	0	0	0	0	0	0	0	0	0
																	NM_146493	chr14	50186262	50187218	-	955	1	Olfr730|MOR247-1|-|14|14 C1|protein-coding	0	0	0	0	0	0	0	0	0	0	0	0
																	NR_040706	chr8	34589420	34640316	-	2116	1	B930018H19Rik|B930018H19|-|8|8 A4|ncRNA	0	0	0	0	0	0	0	0	0	0	0	0
																	NM_144944	chr2	132370329	132385447	-	4528	1	Prokr2|B830005M06Rik|EG-VEGRF2|Gpcr73l1|Gpr73l1|PKR2|-|2|2 F2|protein-coding	0	0	0	0	0	0	0	0	0	0	0	0
																	NM_001174170	chr1	107511423	107525600	+	1962	1	Serpinb2|PAI-2|Planh2|ovalbumin|-|1 E2.1|1 50.34 cM|protein-coding	0	0	0	0	0	0	0	0	0	0	0	0
																	NR_106008	chr6	94606364	94606415	-	51	1	Mir7041|Gm27872|mmu-mir-7041|-|6|6 D2|ncRNA	0	0	0	0	0	0	0	0	0	0	1.008	0
																	NM_146685	chr19	12279854	12283988	+	1073	1	Olfr1434|MOR214-4|Olfr1433|Olfr1433-ps1|-|19|19 A|protein-coding	0	0	0	0	0	0	0	0	0	0	0	0
																	NM_001242937	chrX	135373284	135383393	+	3829	1	Gm7903|EG666040|-|X|X F1|protein-coding	0	0	0	0	0	0	0	0	0	0	0	0
																	NM_146789	chr2	89296351	89297268	-	916	1	Olfr1230|MOR237-1|-|2|2 E1|protein-coding	0	0	0	0	0	0	0	0	0	0	0	0
																	NM_133681	chr4	116161881	116167598	-	1961	1	Tspan1|9030418M05Rik|-|4|4 D1|protein-coding	0	0	0.03	0.024	0	0.025	0	0.048	0.023	0.022	0.079	0
																	NR_130158	chr18	17035508	17137559	+	1554	1	1700001G01Rik|-|-|18|18 A1|ncRNA	0	0	0	0	0	0	0	0	0	0	0	0
																	NM_178258	chr10	19622028	19634681	+	2461	1	Il22ra2|CRF2-10|CRF2-s1|CRF2X|Il-22bp|-|10|10 A3|protein-coding	0	0	0	0	0	0	0	0	0	0	0	0
																	NR_110449	chr11	80850381	80858300	-	1149	1	4930507D10Rik|-|-|11|11 B5|ncRNA	0	0	0	0	0	0	0	0	0	0	0	0
																	NR_030455	chr4	11134097	11134182	+	85	1	Mir684-2|Mirn684-2|-|4 A1|4|ncRNA	0	0	0	0	0	0	0	0	0	0	0	0
																	NM_134177	chr6	58434937	58435845	-	907	1	Vmn1r30|V1rc22|V1rc9|-|6|6 B3|protein-coding	0	0	0	0	0	0	0	0	0	0	0	0
																	NR_028061	chr5	149154128	149156192	-	2064	1	Gm8615|EG667410|-|5|5 G3|pseudo	0	0.026	0.029	0	0	0.048	0	0.023	0	0.021	0	0
																	NR_035445	chr17	35917889	35917969	+	80	1	Mir1894|Mirn1894|mmu-mir-1894|-|17 B1|17 18.77 cM|ncRNA	0	2.041	0.742	0.59	0	0	1.831	1.758	1.109	0.536	0	0
																	NM_146616	chr7	86363376	86364335	-	958	1	Olfr305|MOR219-2|-|7|7 D3|protein-coding	0	0	0	0	0	0	0	0	0	0	0	0
																	NR_045356	chr10	97590984	97596931	-	1462	1	4930473O22Rik|-|-|10|10 C3|ncRNA	0	0	0	0	0	0	0	0	0	0	0	0
																	NM_001159647	chr15	92161357	92341967	+	5791	1	Cntn1|AW495098|CNTN|F3cam|usl|-|15 E3|15 46.39 cM|protein-coding	0	0	0	0	0	0	0	0	0	0	0	0
																	NM_027174	chr15	71798476	72034227	-	6062	1	Col22a1|2310067L16Rik|C80743|-|15|15 D3|protein-coding	0	0.018	0	0	0.01	0	0.008	0	0	0	0	0
																	NR_040598	chr3	13597139	13652865	-	1073	1	4930539N22Rik|-|-|3|3 A1|ncRNA	0	0	0	0	0	0	0	0	0	0	0	0
																	NM_134209	chr7	12321208	12322128	-	919	1	Vmn1r83|V1rg8|-|7|7 A1|protein-coding	0	0	0	0	0	0	0	0	0	0	0	0
																	NM_025724	chr10	97693059	97694926	+	1865	1	Ccer1|4921510H08Rik|AV259683|-|10|10 C3|protein-coding	0	0	0	0	0	0	0	0	0	0	0	0
																	NM_147042	chr10	78963309	78970612	+	1261	1	Olfr1353|MOR139-2|-|10|10 C1|protein-coding	0	0	0	0	0	0	0	0	0	0	0	0
																	NR_045179	chr10	98299927	98351867	-	546	1	Gm8633|EG667438|-|10|10 C3|ncRNA	0	0	0	0	0	0	0	0	0	0	0	0
																	NR_040571	chr16	4219912	4229116	-	689	1	4930455F16Rik|1700013J11Rik|-|16 A1|16|ncRNA	0	0	0	0	0	0	0	0	0	0	0	0
																	NM_025984	chr3	92646532	92648307	-	704	1	Lce1a1|2200008B06Rik|Sprrl3|-|3|3 F1|protein-coding	0	0	0	0	0	0	0	0	0	0	0	0
																	NM_026461	chr14	59133040	59142893	-	1060	1	1700129C05Rik|-|-|14|14 C3|protein-coding	0	0	0	0	0	0	0	0	0	0	0	0
																	NM_001081219	chr10	127705256	127720940	+	3324	1	Myo1a|BBM-I|Myhl|-|10 D3|10 74.62 cM|protein-coding	0	0.016	0	0.028	0.019	0.015	0.015	0	0	0	0.031	0
																	NM_207658	chr8	21162277	21163249	+	415	1	Defa22|Defcr22|-|8|8 A2|protein-coding	0	0	0	0	0	0	0	0	0	0	0	0
																	NM_139296	chr6	40878794	40887494	-	1846	1	Moxd2|Dbhl1|-|6|6 B1|protein-coding	0	0	0	0	0	0	0	0	0	0	0	0
																	NM_146665	chr14	50281228	50282271	-	1041	1	Olfr732|MOR241-1|-|14|14 C1|protein-coding	0	0	0	0	0	0	0	0	0	0	0	0
																	NM_001289643	chr18	43764301	43767399	+	599	1	Scgb3a2|LuLeu1|Pnsp1|UGRP1|Utgrp1|-|18|18 B3|protein-coding	0	0	0	0	0	0	0	0	0	0	0	0
																	NM_009827	chr5	53698485	53707704	-	2922	1	Cckar|AW106902|-|5 C1|5 29.52 cM|protein-coding	0	0	0	0	0	0	0	0	0	0	0	0
																	NR_045957	chr13	31213410	31241086	-	838	1	4930401O12Rik|-|-|13|13 A3.2|ncRNA	0	0	0	0	0	0	0	0	0	0	0	0
																	NM_001253683	chr3	54156057	54267939	+	2980	1	Trpc4|CCE1|STRPC4|Trp4|Trrp4|-|3 C|3 25.43 cM|protein-coding	0	0	0	0	0	0	0	0	0	0	0	0
																	NM_007662	chr8	122848374	122867397	+	2827	1	Cdh15|AI323380|Cdh14|Mcad|-|8 E1|8 71.99 cM|protein-coding	0	0.038	0	0.017	0	0.035	0.052	0.282	0.078	0.045	0.036	0.015
																	NM_001177832	chr13	66113453	66122836	+	1915	1	Gm10324|ENSMUSG00000071302|-|13 B3|13|protein-coding	0	0	0	0	0	0	0	0	0	0	0	0
																	NM_001285795	chr7	98838845	98854747	+	2617	1	Wnt11|-|-|7 E1|7 53.9 cM|protein-coding	0	0	0.023	0.036	0	0	0.019	0.018	0	0.016	0	0.016
																	NR_030418	chrX	103573060	103573154	-	94	1	Mir374b|Mir374|Mirn374|mir-374b|mmu-mir-374|mmu-mir-374b|-|X D|X|ncRNA	0	0	0	0	0	0	0	0	0	0	0.547	0
																	NM_001104564	chr17	19660399	19694748	+	2567	1	Vmn2r102|EG224572|-|17|17 A3.2|protein-coding	0	0	0	0	0	0	0	0	0	0	0	0
																	NM_001101507	chr6	38663069	38680865	+	1422	1	Clec2l|AI414054|AW122724|Gm1064|-|6|6 B1|protein-coding	0	0	0	0	0	0	0	0.033	0	0	0	0
																	NM_010504	chr4	88841816	88842459	+	641	1	Ifna4|Ifa4|-|4 C4|4 42.03 cM|protein-coding	0	0	0	0	0	0	0	0	0	0	0	0
																	NM_001122735	chrX	149941655	149984982	+	2017	1	Gm15091|OTTMUSG00000018981|-|X F3|X|protein-coding	0	0	0	0	0	0	0	0	0	0	0	0
																	NM_146794	chr2	90014932	90015852	+	919	1	Olfr1263|MOR234-2|-|2|2 E1|protein-coding	0	0	0	0	0	0	0	0	0	0	0	0
																	NM_031875	chr5	30367066	30461932	-	7076	1	Otof|-|-|5|5 B1|protein-coding	0	0	0	0	0	0	0	0	0	0	0	0
																	NM_021921	chr15	89453911	89462447	+	3525	1	Mapk8ip2|3230402N03Rik|AI847694|AW049958|IB2|Jip2|R75148|-|15|15 E3|protein-coding	0	0	0	0	0	0	0	0	0	0	0	0
																	NM_001195298	chr17	33875666	33890633	-	2309	1	Kifc1|100042970|Gm4137|HSET|KNSL2|Kifc5a|Knsl2a|Tctex-7|Tctex-7A|Tctex7|Tctex7a|-|17 B1|17 17.98 cM|protein-coding	0	0	0	0	0	0.022	0	0	0	0.019	0.022	0.037
																	NM_001001559	chr7	103250086	103252505	-	1635	1	Usp17ld|Dub2a|Dub4|-|7|7 E3|protein-coding	0	0	0	0	0	0	0	0	0	0	0	0
																	NM_207619	chr7	24003111	24004028	+	916	1	V1rd19|Vmn1r182|-|7|7 A3|protein-coding	0	0	0	0	0	0	0	0	0	0	0	0
																	NM_001191008	chr17	25489875	25497288	-	2577	1	Sstr5|Smstr5|sst5|-|17 A3.3|17 12.62 cM|protein-coding	0	0	0	0	0	0	0	0	0	0	0	0
																	NR_033785	chr18	49523289	49524441	+	376	1	1700044K03Rik|-|-|18|18 C|ncRNA	0	0	0	0	0	0	0	0	0	0	0	0
																	NM_023729	chr6	18050964	18109061	-	1725	1	Asz1|4933400N19Rik|Gasz|ORF3|-|6|6 A2|protein-coding	0	0	0	0	0	0	0	0	0	0	0	0
																	NR_045947	chr12	118518297	118530193	-	880	1	D230030E09Rik|Npe|-|12 F2|12|ncRNA	0	0	0	0	0	0	0	0	0	0	0	0
																	NM_146324	chr10	129775871	129776857	+	985	1	Olfr809|MOR108-4|-|10|10 D3|protein-coding	0	0	0	0	0	0	0	0	0	0	0	0
																	NR_106071	chr15	25948227	25948287	+	60	1	Mir7212|Gm28027|mmu-mir-7212|-|15|15 B1|ncRNA	0	0	0	0	0	0.829	0	0	0	0	0	0
																	NM_001161773	chr6	65952571	65954014	+	1441	1	4930544G11Rik|-|-|6|6 C1|protein-coding	0	0	0	0	0	0	0	0	0	0	0	0
																	NM_146919	chr2	88559451	88560418	+	965	1	Olfr1188|MOR238-2|-|2|2 D|protein-coding	0	0	0	0	0	0	0	0	0	0	0	0
																	NM_001290692	chr1	175920329	175922225	+	1785	1	Becn2|Beclin-2|Gm104|-|1|1 H4|protein-coding	0	0	0	0	0	0	0	0	0	0	0	0
																	NM_011443	chr3	34649995	34652460	+	2463	1	Sox2|Sox-2|lcc|ysb|-|3 A3|3 16.93 cM|protein-coding	0	0	0	0	0	0	0	0	0	0.017	0	0
																	NR_003649	chr12	36090379	36091829	+	1450	1	Gm5434|EG432649|-|12 A3|12|pseudo	0	0.038	0	0	0	0	0	0	0	0	0.035	0
																	NM_001004159	chr6	123173023	123204671	+	1036	1	Clec4b2|Aplra1|F830043G12Rik|mDCAR1|-|6|6 F2|protein-coding	0	0	0	0	0	0	0	0	0	0	0	0
																	NM_001127686	chr7	103839124	103840521	-	554	1	Hbb-bh2|EG436003|Gm5736|-|7 54.85 cM|7 E3|protein-coding	0	0	0	0	0	0	0	0	0	0	0	0
																	NR_040685	chr5	127030789	127088529	+	1156	1	4933438B17Rik|-|-|5|5 G1.2|ncRNA	0	0	0	0	0	0	0	0	0	0	0	0
																	NM_001177533	chr15	77508271	77517319	+	1127	1	Apol11a|EG626615|-|15|15 E1|protein-coding	0	0	0	0	0	0	0	0	0	0	0	0.038
																	NM_001177419	chr9	109322886	109339659	-	1666	1	Fbxw28|Gm9337|-|9 F2|9|protein-coding	0	0	0	0	0	0	0	0	0	0	0	0
																	NM_146527	chr9	19440915	19441853	+	937	1	Olfr849|MOR151-1|-|9|9 A2|protein-coding	0	0	0	0	0	0	0	0	0	0	0	0
																	NM_174865	chr7	43933771	43939590	+	759	1	Klk15|-|-|7 B3|7 28.41 cM|protein-coding	0	0	0	0	0	0	0	0	0	0	0	0
																	NR_045361	chr18	83292792	83325884	-	518	1	4921531P14Rik|1700108N05Rik|-|18|18 E3|ncRNA	0	0	0	0	0	0	0	0	0	0	0	0
																	NR_105799	chr3	34922545	34922651	-	106	1	Mir6378|Gm27706|mmu-mir-6378|-|3|3 A3|ncRNA	0	0	0	0	0	0	0	0	0	0	0	0
																	NM_146918	chr2	88411627	88412689	-	1060	1	Olfr1180|MOR225-1|-|2|2 D|protein-coding	0	0	0	0	0	0	0	0	0	0	0	0
																	NR_105941	chr17	35244075	35244135	+	60	1	Mir6975|Gm27693|mmu-mir-6975|-|17|17 B1|ncRNA	0	0	0.989	0	0	0.829	0	0	0	0.714	0	0
																	NM_153102	chr4	90218820	90225687	+	2257	1	Zfp352|2czf48|-|4|4 C5|protein-coding	0	0	0	0	0	0	0	0	0	0	0	0
																	NR_029747	chr4	88910557	88910662	-	105	1	Mir31|Mirn31|miR-31|mmu-mir-31|-|4|4 C4|ncRNA	0	0	0	0	0	0	0	0	0	0	0	0
																	NR_029571	chr16	18327401	18327465	-	64	1	Mir185|Mirn185|mir-185|mmu-mir-185|-|16|16 A3|ncRNA	0	0	0	0.737	0	0	0	0	0	0	0	0
																	NR_045060	chr14	79702920	79712930	+	1076	1	4930452G13Rik|-|-|14|14 D3|ncRNA	0	0	0	0	0	0	0	0	0	0	0	0
																	NM_001014761	chr9	45117876	45130070	+	4556	1	Scn2b|2810451E09Rik|AI840361|Gm183|-|9 A5.2|9 24.84 cM|protein-coding	0	0	0	0	0	0	0	0	0	0	0	0.009
																	NM_146868	chr9	38218818	38219766	+	947	1	Olfr894|MOR170-5|-|9|9 A5.1|protein-coding	0	0	0	0	0	0	0	0	0	0	0	0
																	NM_001310621	chr7	33171892	33173861	-	515	1	Scgb2b18|Abpbg18|Gm4692|-|7 B1|7|protein-coding	0	0	0	0	0	0	0	0	0	0	0	0
																	NM_207545	chr7	23928386	23929357	+	970	1	Vmn1r179|V1rd17|-|7|7 A3|protein-coding	0	0	0	0	0	0	0	0	0	0	0	0
																	NM_053118	chr6	135105991	135118283	-	1312	1	Gprc5d|-|-|6|6 G1|protein-coding	0	0.041	0.136	0	0.048	0	0	0.071	0.068	0.033	0.039	0.033
																	NR_046076	chr14	71251273	71271059	+	536	1	Gm4251|-|-|14 D2|14|ncRNA	0	0	0	0	0	0	0	0	0	0	0	0
																	NM_001034868	chr7	48478619	48499270	-	4555	1	Mrgprx2|G370024M05Rik|MrgB10|Mrgprb10|-|7|7 B4|protein-coding	0	0	0	0	0	0	0	0	0	0	0	0
																	NM_027793	chr5	88376108	88385916	+	1011	1	Amtn|5430427O21Rik|-|5|5 E1|protein-coding	0	0	0	0	0	0	0	0	0	0	0	0
																	NR_040605	chr1	73398968	73430779	+	548	1	D530049I02Rik|-|-|1|1 C3|ncRNA	0	0	0	0	0	0	0	0	0	0	0	0
																	NM_146735	chr7	108103311	108104258	+	946	1	Olfr483|MOR204-12|-|7|7 E3|protein-coding	0	0	0	0	0	0	0	0	0	0	0	0
																	NM_146859	chr8	85230497	85231435	+	937	1	Olfr371|MOR141-3|-|8|8 C3|protein-coding	0	0	0	0	0	0	0	0	0	0	0	0
																	NR_015468	chr9	112234381	112236018	+	1137	1	2900079G21Rik|C130083B14|Gm6179|-|9 F3|9|ncRNA	0	0	0	0	0	0	0	0	0	0	0	0
																	NM_001160012	chr4	127325235	127330836	-	1868	1	Gjb3|Cnx31|Cx31|D4Wsu144e|Gjb-3|-|4 D2.2|4 61.48 cM|protein-coding	0	0	0	0	0	0	0	0	0	0	0	0
																	NM_001163141	chr16	88610709	88612279	-	1568	1	Krtap24-1|Gm312|-|16|16 C3.3|protein-coding	0	0	0	0	0	0	0	0	0	0	0	0
																	NM_031171	chrX	92015191	92016183	-	991	2	Mageb2|Mage-b2|Mage-rs2|Smage2|-|X C2|X 40.35 cM|protein-coding	0	0	0	0	0	0	0	0	0	0	0	0
																	NM_146100	chr19	47014698	47024346	+	2254	1	Ina|AV028420|NF-66|NF66|-|19|19 C3|protein-coding	0	0	0	0	0	0	0	0	0	0	0	0
																	NR_105981	chr3	95734911	95734973	-	62	1	Mir7014|Gm27837|mmu-mir-7014|-|3|3 F2.1|ncRNA	0	0	0	0	0	0	0.787	0	0	0	0	0.691
																	NR_030542	chrX	66789890	66789967	-	77	1	Mir883b|Mirn883b|mir-883b|-|X A7.1|X|ncRNA	0	0	0	0	0	0	0	0	0	0	0	0
																	NR_024085	chr11	112663927	112711356	-	1946	1	BC006965|-|-|11|11 E2|ncRNA	0	0	0.03	0	0	0	0.05	0	0	0	0	0.022
																	NM_001286493	chr8	19140759	19143010	+	640	1	Spag11b|EG546038|Ep2c/h|Spag11c/h|-|8|8 A1.3|protein-coding	0	0	0	0	0	0	0	0	0	0	0	0
																	NM_148953	chr11	102268823	102278061	+	1356	1	Asb16|-|-|11|11 D|protein-coding	0	0	0	0.035	0.047	0	0	0	0.065	0.032	0	0
																	NR_028533	chr7	44250150	44250221	+	71	1	Snord88a|MBII-211|-|7 B3|7|snoRNA	0	0	0	0.664	0	0	0	0	0	0	0	0
																	NM_026515	chr9	65890323	65903551	+	2381	1	Pclaf|2810417H13Rik|AA409629|Ns5apt9|Ns5atp9|PAF15|Paf|mKIAA0101|p15(PAF)|-|9|9 C|protein-coding	0	0.069	0	0.099	0.027	0.063	0.103	0.059	0.075	0.036	0.022	0.018
																	NM_025501	chr3	92932979	92934096	+	557	1	Lce3b|2310007F04Rik|Sprrl6A|-|3|3 F1|protein-coding	0	0	0	0	0	0	0	0	0	0	0	0
																	NM_178188	chr13	23574381	23574915	+	532	1	Hist1h2ad|-|-|13|13 A3.1|protein-coding	0	0.102	0	0.089	0	0.093	0	0	0	0	0	0.081
																	NM_028914	chr2	122186272	122206393	+	2102	1	Terb2|4933406J08Rik|-|2|2 E5|protein-coding	0	0	0	0	0	0	0	0	0	0	0	0
																	NR_045802	chr2	132424741	132452499	+	1071	1	4921508D12Rik|-|-|2|2 F2|ncRNA	0	0	0	0	0	0	0	0	0	0	0	0
																	NM_153384	chr3	58844028	58885212	-	3077	1	Clrn1|A130002D11Rik|USH3|Ush3a|clarin-1|-|3|3 D|protein-coding	0	0	0	0	0	0	0	0	0	0	0	0
																	NM_001166754	chr7	22761697	22762590	+	892	1	Vmn1r157|100043559|EG667551|Gm4517|Gm8699|Vmn1r109|-|7|7 A3|protein-coding	0	0	0	0	0	0	0	0	0	0	0	0
																	NR_110359	chr2	24071366	24096595	-	1720	1	Tbpl2|Gm348|Trf3|-|2|2 A3|protein-coding	0	0	0	0	0	0	0	0	0	0	0	0
																	NR_040652	chr4	34909789	34911481	-	948	1	Platr9|2410114N07Rik|-|4|4 A5|ncRNA	0	0	0	0	0	0	0.052	0	0	0	0	0
																	NM_001011826	chr9	39750388	39751320	+	931	1	Olfr967|MOR171-30P|-|9|9 A5.1|protein-coding	0	0	0	0	0	0	0	0	0	0	0	0
																	NM_001305133	chr2	176914048	176927813	-	3923	2	Gm14296|-|-|2|2 H4|protein-coding	0	0	0	0	0	0	0	0	0	0	0	0
																	NM_177749	chrX	136517999	136534306	+	1544	1	Kir3dl1|Kirl1|Kirl2|Krl1|-|X F1|X 58.77 cM|protein-coding	0	0	0	0	0	0	0	0	0	0	0	0
																	NM_001291453	chr3	158082895	158562221	-	7156	1	Lrrc7|AK122498|densin|mKIAA1365|-|3|3 H4|protein-coding	0	0	0	0	0	0	0	0	0	0	0	0
																	NM_153541	chr4	129425765	129440818	-	3282	1	Zbtb8b|AV220464|BC023839|BOZF1|Zbtb8|-|4|4 D2.2|protein-coding	0	0.017	0	0.029	0.058	0	0.045	0	0	0.013	0.016	0
																	NM_001012704	chr2	164685107	164687706	+	1070	1	Wfdc13|Wfdc13l1|-|2 H3|2|protein-coding	0	0	0	0	0	0	0	0	0	0	0	0
																	NR_029951	chr12	109590447	109590537	+	90	1	Mir431|Mirn431|mir-431|mmu-mir-431|-|12|12 F1|ncRNA	0	0	0	0	0	0	0	0	0	0	0	0
																	NM_027981	chr4	73941579	73950846	-	1926	1	2310002L09Rik|2310003M01Rik|AV083437|-|4|4 C3|protein-coding	0	0	0	0	0	0	0	0	0	0	0	0
																	NM_001167162	chr7	20575321	20576241	-	919	2	Gm4201|Vmn1r154|-|7 A3|7|protein-coding	0	0	0	0	0	0	0	0	0	0	0	0
																	NM_001101461	chr3	91088137	91090805	-	486	1	9130204L05Rik|Gm127|-|3|3 F1|protein-coding	0	0	0	0	0	0	0	0	0	0	0	0
																	NM_028797	chr15	103402459	103430427	-	711	1	Gtsf1|1700006H03Rik|Cue110|-|15|15 F3|protein-coding	0	0	0	0	0	0	0	0	0	0	0	0
																	NM_176829	chr11	29822395	29825668	-	3271	1	4931440F15Rik|Fem1ab|-|11|11 A3.3|protein-coding	0	0	0	0.014	0	0.015	0	0	0	0	0	0.013
																	NR_105767	chr1	39186896	39186992	-	96	1	Mir6349|Gm27558|mmu-mir-6349|-|1|1 B|ncRNA	0	0	0	0	0	0	0	0	0	0	0	0
																	NR_029592	chr1	193507463	193507530	-	67	1	Mir205|Mirn205|mir-205|mmu-mir-205|-|1 H6|1|ncRNA	0	0	0	0	0	0	0	0	0	0	0	0
																	NM_028623	chr19	5344705	5349574	-	3946	1	Cst6|1110017E11Rik|N28197|ichq|-|19 A|19 4.3 cM|protein-coding	0	0	0	0	0	0	0	0.012	0	0	0	0
																	NM_199021	chr1	123332138	124045559	-	4602	1	Dpp10|6430601K09Rik|DPP X|Dprp3|-|1|1 E2.3|protein-coding	0	0	0	0	0	0	0	0	0	0	0	0
																	NM_145369	chr2	164176325	164182742	-	2318	1	Wfdc5|BC019734|Prg5|Wap1|-|2|2 H3|protein-coding	0	0	0	0	0	0	0	0	0	0	0	0
																	NM_027283	chr2	28692080	28699651	-	664	1	Spaca9|1700026L06Rik|MAST|-|2|2 A3|protein-coding	0	0	0	0	0.191	0	0.074	0	0	0	0	0.065
																	NM_001007222	chr3	93651542	93652686	-	1142	1	Tdpoz2|-|-|3|3 F2.1|protein-coding	0	0	0	0	0	0	0	0	0	0	0	0
																	NM_139299	chr13	112522807	112580662	-	3649	1	Il31ra|CRL3|GLM-R|GPL|Glmr|NR10|-|13|13 D2.2|protein-coding	0	0.03	0	0.026	0	0	0.013	0	0	0.012	0	0
																	NM_130451	chr2	165503897	165519917	+	3427	1	Slc2a10|AA450473|Glut10|-|2 H3|2 85.66 cM|protein-coding	0	0.079	0.035	0	0.019	0.015	0.043	0	0.039	0.013	0.015	0.037
																	NM_001251849	chr19	10997025	11017963	-	1376	1	Ms4a18|5033428B15Rik|-|19|19 A|protein-coding	0	0	0	0	0	0	0	0	0	0	0	0
																	NM_194350	chr15	75746843	75747922	-	1078	1	Mafa|RIPE3b1|-|15|15 D3|protein-coding	0	0	0	0	0	0	0	0	0	0	0	0
																	NM_029106	chrX	3835879	3836656	-	775	2	Spin2-ps1|Gm14354|OTTMUSG00000016414|-|X|X A1.1|protein-coding	0	0	0	0	0	0	0	0	0	0	0	0
																	NR_105908	chr13	55453106	55453171	+	65	1	Mir6943|Gm27791|mmu-mir-6943|-|13|13 B1|ncRNA	0	0	0	0	0	0	0	0	0	0	0	0
																	NM_001081399	chr17	23833361	23835767	-	1375	1	Prss33|Eos|mT6|tryptase-6|-|17 A3.3|17 12.08 cM|protein-coding	0	0	0	0	0.046	0.036	0	0	0	0	0	0
																	NM_147102	chr7	102604356	102605309	+	952	1	Olfr552|MOR28-1|-|7|7 E3|protein-coding	0	0	0	0	0	0	0	0	0	0	0	0
																	NM_134184	chr6	57322724	57323635	-	910	1	Vmn1r16|V1rc29|-|6|6 B3|protein-coding	0	0	0	0	0	0	0	0	0	0	0	0
																	NM_021382	chr3	134829007	134934581	+	3757	1	Tacr3|Nk3r|Nkr|Tac3r|-|3|3 G3|protein-coding	0	0	0	0	0	0	0	0	0	0	0	0
																	NM_001105070	chr7	9074796	9097765	-	2579	1	Vmn2r38|-|-|7|7 A1|protein-coding	0	0	0	0	0	0	0	0	0	0	0	0
																	NM_001289665	chr6	29319140	29336022	+	1582	1	Fam71f1|GARI-L1|Gm764|NYD-SP18|-|6|6 A3.3|protein-coding	0	0	0	0	0	0	0	0	0	0	0	0
																	NM_001195383	chr11	99837148	99838066	-	916	1	2300003K06Rik|-|-|11|11 D|protein-coding	0	0	0	0	0	0	0	0	0	0	0	0
																	NM_001134697	chr18	57468486	57478134	+	1468	1	Ctxn3|ENSMUSG00000069372|-|18 D3|18|protein-coding	0	0	0	0	0	0	0	0	0	0	0	0
																	NM_001205034	chr10	77798387	77799133	-	745	1	Gm19668|-|-|10 C1|10 39.72 cM|protein-coding	0	0	0	0	0	0	0	0	0	0	0	0
																	NM_146667	chr14	50453054	50453989	+	934	1	Olfr740|MOR106-4|-|14|14 C1|protein-coding	0	0	0	0	0	0	0	0	0	0	0	0
																	NM_001167584	chr9	36581278	36582635	-	326	1	Gm17689|Pate-g|Pate8|-|9 A4|9 20.65 cM|protein-coding	0	0	0	0	0	0	0	0	0	0	0	0
																	NR_040632	chr2	16918678	17013726	-	481	1	4930515L03Rik|-|-|2|2 A3|ncRNA	0	0	0	0	0	0	0	0	0	0	0	0
																	NM_001042502	chr3	129213932	129219594	+	2312	1	Pitx2|9430085M16Rik|Brx1|Brx1b|Munc30|Otlx2|Ptx2|Rieg|-|3 G3|3 57.84 cM|protein-coding	0	0	0	0	0	0	0	0	0	0	0	0
																	NM_008933	chr16	10791377	10792105	-	620	1	Prm2|AI528784|Prm-2|-|16 A1|16 5.84 cM|protein-coding	0	0	0	0	0	0	0	0	0	0	0	0
																	NM_146662	chr2	37201243	37202181	+	937	1	Olfr365|MOR138-1|-|2|2 B|protein-coding	0	0	0	0	0	0	0	0	0	0	0	0
																	NR_105757	chr2	130016292	130016408	-	116	1	Mir6339|Gm27848|mmu-mir-6339|-|2|2 F1|ncRNA	0	0	0	0	0	0	0	0	0	0	0	0
																	NM_030137	chr2	30595044	30608945	+	813	1	Cstad|9530039B02Rik|-|2|2 B|protein-coding	0	0.067	0	0	0	0	0	0	0	0	0.063	0
																	NM_001163330	chr3	13946372	14182287	+	1837	1	Ralyl|0710005M24Rik|-|3|3 A1|protein-coding	0	0	0	0	0	0	0	0	0	0	0	0
																	NM_011174	chr6	132569842	132572401	+	867	1	Prh1|MP2|Prp|-|6 64.03 cM|6 G1|protein-coding	0	0	0	0	0	0	0	0	0	0	0	0
																	NR_073462	chr4	44702800	44705110	+	2310	1	5730488B01Rik|-|-|4|4 B1|ncRNA	0	0	0.051	0	0	0.022	0	0	0	0	0	0
																	NM_001122950	chr6	52231197	52240854	-	2157	1	Hoxa10|Hox-1.8|Hoxa-10|-|6 B3|6 25.4 cM|protein-coding	0	0	0	0	0	0	0	0	0	0	0	0
																	NR_040411	chr3	36515057	36521445	-	2458	1	Gm11549|OTTMUSG00000002111|-|3 B|3 17.48 cM|ncRNA	0	0	0	0	0	0	0	0	0	0	0.021	0
																	NM_028625	chr3	92668613	92670315	-	711	1	Lce1a2|1110004E04Rik|Sprrl2|-|3|3 F1|protein-coding	0	0	0	0	0	0	0	0	0	0	0	0
																	NR_046049	chr6	52492451	52500085	+	661	1	1700094M24Rik|-|-|6|6 B3|ncRNA	0	0	0	0	0	0	0	0	0	0	0	0
																	NM_001290356	chr19	50152953	50678646	-	3623	1	Sorcs1|Sorcs|mSorCS|-|19 D1|19 45.05 cM|protein-coding	0	0	0	0	0	0	0	0	0	0	0	0
																	NM_207011	chr6	131684836	131685744	-	907	1	Tas2r104|T2R04|Tas2r4|mGR04|mt2r45|-|6 F3|6 63.53 cM|protein-coding	0	0	0	0	0	0	0	0	0	0	0	0
																	NM_029894	chr10	51585450	51590460	-	549	1	Fam162b|9430073N08Rik|-|10|10 B3|protein-coding	0	0	0	0	0.116	0.181	0	0	0	0	0	0
																	NR_045364	chr13	50753393	50765248	-	1181	1	4930518P08Rik|-|-|13 A5|13|ncRNA	0	0	0	0	0	0	0	0	0	0	0	0
																	NM_001013759	chr11	83421635	83429521	-	2935	1	Gas2l2|-|-|11|11 C|protein-coding	0	0	0	0	0	0	0	0	0	0.015	0	0
																	NM_001011796	chr2	89629940	89630896	-	955	1	Olfr1249|MOR231-16P|MOR231-17P|Olfr1541-ps1|-|2|2 E1|protein-coding	0	0	0	0	0	0	0	0	0	0	0	0
																	NR_033779	chr7	59675990	59676079	-	89	10	Snord116l2|Pwcr1l2|-|7 B5|7 34.02 cM|snoRNA	0	0	0	0	0	0	0	0	0	0	0	0
																	NR_106087	chr5	134572076	134572114	+	38	1	Mir7228|mmu-mir-7228|-|5|5 G2|ncRNA	0	0	0	0	0	0	0	0	0	0	0	0
																	NM_146536	chr11	58816928	58818001	+	1071	1	Olfr313|MOR222-2|-|11|11 B1.3|protein-coding	0	0	0	0	0	0	0	0	0	0	0	0
																	NM_001305262	chr2	122303549	122313730	-	1531	1	Duoxa1|BC019755|Nip|Nip1|-|2|2 E5|protein-coding	0	0	0.039	0	0	0	0	0	0.058	0	0	0
																	NR_038178	chr4	57359792	57364292	-	2027	1	1700042G15Rik|-|-|4|4 B3|ncRNA	0	0	0	0	0	0	0	0	0	0	0	0
																	NM_001252013	chrX	21206580	21221665	-	1712	1	4930453H23Rik|-|-|X|X A2|protein-coding	0	0	0	0	0	0	0	0	0	0	0	0
																	NM_203491	chr6	36388084	36524774	+	2031	1	Chrm2|AChR-M2|Chrm-2|M2|-|6|6 B1|protein-coding	0	0	0	0.046	0	0	0	0	0	0	0	0.042
																	NM_001308537	chr7	47185717	47189416	-	1012	1	Mrgpra6|MrgA6|-|7|7 B3|protein-coding	0	0	0	0	0	0	0	0	0	0	0	0.042
																	NM_013460	chr2	131545357	131562285	-	2390	1	Adra1d|Adra-1|Adra1|Adra1a|Gpcr8|Spr8|[a]1d|alpha1D-AR|-|2 F1|2 63.5 cM|protein-coding	0	0	0	0	0	0	0	0	0	0	0	0
																	NM_019910	chr17	23880876	23882853	+	611	1	Dcpp1|BC005655|C86550|Dcpp|Dcpp-1|p20|-|17 A3.3|17 12.11 cM|protein-coding	0	0	0	0	0	0	0	0	0	0	0	0
																	NM_001081033	chr2	75991132	76338653	-	2826	1	Pde11a|6330414F14Rik|A630086N24Rik|Gm350|PDE11A1|-|2|2 C3|protein-coding	0	0.019	0	0	0	0	0	0	0	0.015	0	0
																	NM_146624	chr2	36937121	36938068	+	946	1	Olfr356|MOR134-1|-|2|2 B|protein-coding	0	0	0	0	0	0	0	0	0	0	0	0
																	NR_105943	chr17	56418846	56418909	-	63	1	Mir6977|Gm27922|mmu-mir-6977|-|17|17 D|ncRNA	0	0	0	0	0	0	0	0	0	0	0	0
																	NM_146993	chr16	58872215	58873148	-	924	1	Olfr176|GA_x54KRFPKG5P-55043245-55042289|MOR184-8|-|16|16 C2|protein-coding	0	0	0	0	0	0	0	0	0	0	0	0
																	NM_001098842	chrX	68892373	68893053	-	523	1	Gm6812|EG627927|-|X A7.1|X|protein-coding	0	0	0	0	0	0	0	0	0	0	0	0
																	NR_126436	chr12	93416457	93444823	-	646	1	4930559C10Rik|-|-|12|12 D3|ncRNA	0	0	0	0	0	0	0	0	0	0	0	0
																	NR_037977	chr11	96251660	96264484	+	614	1	Gm53|-|-|11|11 D|ncRNA	0	0	0	0	0	0	0	0	0	0	0	0
																	NM_001009547	chr8	43519864	43528137	-	2401	1	Adam26b|-|-|8|8 A4|protein-coding	0	0	0	0	0	0	0	0	0	0	0	0
																	NM_009385	chr12	56531935	56536908	-	2827	1	Nkx2-1|AV026640|Nkx2.1|T/EBP|Titf1|Ttf-1|-|12 C1|12 24.42 cM|protein-coding	0	0	0	0	0	0	0	0	0	0	0	0
																	NM_130903	chr8	3940222	3946863	-	1543	1	Cd209c|SIGNR2|mSIGNR2|-|8|8 A1.1|protein-coding	0	0	0.038	0.031	0	0	0	0	0	0	0	0
																	NM_001081060	chr13	74121515	74166064	+	2473	1	Slc9a3|9030624O13Rik|AI930210|NHE-3|NHE3|-|13 C1|13 40.15 cM|protein-coding	0	0	0	0	0	0.02	0	0	0	0	0	0
																	NM_007667	chr8	99028769	99416471	-	4772	1	Cdh8|AI851472|cad8|-|8 D1|8 49.4 cM|protein-coding	0	0	0	0	0	0	0	0	0	0	0	0
																	NM_008973	chr6	36715663	36811361	-	2014	1	Ptn|HARP|HB-GAM|HBBN|HBGF-8|HBNF|OSF|Osf-1|Osf1|-|6 B1|6 15.48 cM|protein-coding	0	0	0	0	0.032	0	0	0	0	0	0.026	0.021
																	NR_040683	chr5	59963119	59986002	-	948	1	4933402J10Rik|-|-|5|5 C2|ncRNA	0	0	0	0	0	0	0	0	0	0	0	0
																	NR_131249	chr1	20669882	20682958	+	518	1	Linc-md1|-|-|1 A4|ncRNA	0	0	0	0	0	0	0	0	0	0	0	0
																	NR_040427	chr5	30573987	30588619	-	4819	1	Gm9899|ENSMUSG00000053214|-|5 B1|5 16.67 cM|ncRNA	0	0.034	0	0	0.013	0.01	0	0.01	0.018	0.009	0	0
																	NM_146695	chr19	13410571	13411500	+	928	1	Olfr1469|MOR202-11|-|19|19 A|protein-coding	0	0	0	0	0	0	0	0	0	0	0	0
																	NM_029916	chr6	49395604	49469502	+	3212	1	Stk31|C330007K24Rik|-|6|6 B2.3|protein-coding	0	0	0	0	0	0	0	0	0	0	0	0
																	NM_146308	chr10	78846951	78847913	-	961	1	Olfr1356|MOR142-1|MOR142-2_p|-|10|10 C1|protein-coding	0	0	0	0	0	0	0	0	0	0	0	0
																	NR_029773	chr12	108836973	108837068	+	95	1	Mir345|Mirn345|mir-345|mmu-mir-345|-|12|12 F1|ncRNA	0	1.146	0.625	0	0	0	0.514	0.494	0	0.451	0	0
																	NM_026086	chr2	151029685	151039379	-	1371	1	Nanp|1600031M04Rik|Hdhd4|-|2|2 G3|protein-coding	0	0	0	0	0.046	0.036	0.107	0	0.097	0.094	0.075	0
																	NM_146278	chr14	50147901	50148872	-	970	1	Olfr729|MOR246-6|-|14|14 C1|protein-coding	0	0	0	0	0	0	0	0	0	0	0	0
																	NR_045613	chr15	59306948	59312013	+	1096	1	Zfp572|4930472F24Rik|-|15|15 D1|pseudo	0	0	0	0	0	0	0	0	0	0	0	0
																	NM_001281519	chr5	26000172	26004727	-	798	1	Gm1979|-|-|5 B1|5|protein-coding	0	0	0	0	0	0	0	0	0	0	0	0
																	NM_011608	chr16	11313809	11320068	+	807	1	Tnfrsf17|BCM|BCMA|Tnfrsf13|Tnfrsf13a|-|16|16 A1|protein-coding	0	0	0	0	0	0	0.06	0	0	0	0.064	0
																	NM_020289	chr7	102484114	102488307	-	1177	1	Olfr544|MOR42-3|Ors6|-|7|7 E3|protein-coding	0	0	0	0	0	0	0	0	0	0	0	0.073
																	NM_001177567	chr10	107762310	107912134	-	6924	1	Otogl|EG628870|Gm6924|-|10|10 D1|protein-coding	0	0	0	0	0	0	0	0.007	0	0	0	0
																	NM_001076790	chr13	33661405	33671585	+	1458	1	Serpinb6d|Gm11390|OTTMUSG00000000712|SPI3D|-|13 A3.3|13 13.94 cM|protein-coding	0	0	0	0	0	0	0	0	0	0	0	0
																	NM_001185173	chr7	10900740	10905050	-	1748	1	Zscan4b|EG665780|-|7|7 A1|protein-coding	0	0	0	0	0	0	0	0	0	0	0	0
																	NM_001347038	chr15	65876054	65912254	-	1654	1	Oc90|Ocn-95|PLA2L|Pla2ll|oc95|-|15 D1|15 29.16 cM|protein-coding	0	0	0	0	0	0	0	0	0	0	0	0
																	NR_040771	chr6	25931426	25977227	+	1556	1	Gm20756|-|-|6|6 A3.1|ncRNA	0	0	0	0	0	0	0	0	0	0	0	0
																	NR_029470	chr15	79166066	79216401	+	675	1	Gm10863|ENSMUSG00000075555|-|15|15 E1|ncRNA	0	0	0	0	0.094	0	0	0	0	0	0	0
																	NM_028947	chrX	134187501	134208030	+	1730	1	Arl13a|4933422M21Rik|Arl13|-|X|X E3|protein-coding	0	0	0	0.055	0.037	0	0	0.054	0	0.025	0	0
																	NM_053095	chr1	130882074	130887411	-	1108	1	Il24|FISP|Mda-7|Mda7|St16|-|1|1 E4|protein-coding	0	0	0	0	0	0	0	0	0.04	0	0	0
																	NM_001256263	chr5	30103584	30106086	-	762	1	3110082J24Rik|ENSMUSG00000073106|-|5 B1|5|protein-coding	0	0	0	0	0	0	0	0	0	0	0	0
																	NM_010646	chr6	130044024	130306481	-	851	1	Klra12|Ly49L|Ly49l1|Ly49l2|Ly49l3|Ly49l4|Ly49p/d|-|6 F3|6|protein-coding	0	0	0	0	0	0	0.057	0	0	0	0	0
																	NR_035406	chr2	10500827	10500899	+	71.6	10	Mir467a-1|Mir467a|Mirn467|Mirn467a|Mirn467a-1|mir-467a-1|mmu-mir-467|mmu-mir-467a|mmu-mir-467a-1|-|2 A1|2|ncRNA	0	0	0	0	0	0	0	0	0	0	0	0
																	NM_009301	chr2	164332765	164334394	+	596	1	Svs5|BB115186|Semg1|Svp-1|Svp1|Svp5|-|2 H3|2 85.16 cM|protein-coding	0	0	0	0	0	0	0	0	0	0	0	0
																	NM_026469	chrX	138208165	138209580	-	1313	1	Tex13a|1700025D03Rik|-|X|X F1|protein-coding	0	0	0	0	0	0	0	0	0	0	0	0
																	NR_131913	chr2	103900951	103913968	+	4909	1	Lincred1|-|-|2 E2|2|ncRNA	0	0	0	0	0	0	0	0	0	0.009	0.01	0
																	NM_027697	chr6	128375510	128385144	+	1087	1	4933413G19Rik|-|-|6|6 F3|protein-coding	0	0	0	0	0	0	0	0	0	0.039	0	0
																	NR_029849	chrX	113074824	113074893	-	69	1	Mir361|Mirn361|mir-361|mmu-mir-361|-|X|X E1|ncRNA	0	0	0	0	0	0	0	0	0	0	0	0
																	NR_030567	chr7	28452227	28482345	+	80	1	Mir466f-2|Mirn466f-2|-|2 A1|2|ncRNA	0	0	0	0	0	0	0	0	0	0	0	0
																	NM_172802	chr11	120361534	120368173	+	1711	1	Fscn2|A930022G03|Ahl8|C630046B20Rik|-|11|11 E2|protein-coding	0	0	0.035	0	0	0	0	0.027	0.026	0.025	0	0
																	NM_008370	chr6	106710379	106749037	-	3538	1	Il5ra|CD125|CDw125|Il5r|-|6 E1|6 49.19 cM|protein-coding	0	0	0	0	0	0	0	0.013	0	0	0	0
																	NM_148941	chr9	83778692	83806305	-	3046	1	Elovl4|-|-|9|9 E2|protein-coding	0	0	0.019	0	0	0.016	0	0	0	0	0	0
																	NM_172526	chr3	88069410	88078304	-	2239	1	Ttc24|A430025D11Rik|-|3|3 F1|protein-coding	0	0	0	0	0	0	0	0	0	0	0	0
																	NM_001146329	chr7	4957081	4964348	-	1133	1	Sbk2|Gm1079|Sgk069|-|7|7 A1|protein-coding	0	0	0	0	0	0	0	0	0	0	0	0
																	NM_025681	chr17	17402686	17459388	+	3095	1	Lix1|5730466L18Rik|-|17|17 A3.1-A3.2|protein-coding	0	0.035	0	0.03	0.021	0.016	0.032	0.015	0.057	0.014	0.017	0.028
																	NM_019582	chrX	7607103	7635196	+	6025	1	Cacna1f|A930034B14|Cav1.4|Sfc17|nerg1|nob2|-|X A1.1|X 3.42 cM|protein-coding	0	0.018	0	0	0	0.008	0.016	0	0.007	0.014	0	0.007
																	NM_177274	chr3	156561794	157171829	+	2251	1	Negr1|5330422G01Rik|KILON|Ntra|-|3|3 H4|protein-coding	0	0	0	0	0.028	0	0	0	0	0	0	0
																	NM_001011824	chr9	18944650	18945588	+	937	1	Olfr832|MOR153-1|-|9|9 A2|protein-coding	0	0	0	0	0	0	0	0	0	0	0	0
																	NM_027111	chr1	37946738	37957759	-	790	1	Lyg1|2300002O18Rik|-|1|1 B|protein-coding	0	0	0	0	0	0	0	0	0	0	0	0
																	NM_001099312	chr11	99803548	99804446	-	865	1	Gm11569|OTTMUSG00000002208|-|11 D|11|protein-coding	0	0	0	0	0	0	0	0	0	0	0	0
																	NM_146369	chr6	43216915	43217880	+	964	1	Olfr434|MOR261-10|-|6|6 B2.1|protein-coding	0	0	0	0	0	0	0	0	0	0	0	0
																	NM_178685	chr14	88464747	88471396	-	5232	1	Pcdh20|C630015B17Rik|Pcdh13|-|14|14 E1|protein-coding	0	0.01	0.011	0.009	0.012	0.076	0.047	0.009	0	0.041	0.029	0.033
																	NM_008718	chr7	16455721	16476780	-	2077	1	Npas1|MOP5|bHLHe11|-|7 A2|7 9.14 cM|protein-coding	0	0	0	0.023	0	0.072	0.047	0.023	0.021	0.021	0.025	0
																	NM_001011782	chr7	102476773	102477902	-	1127	1	Olfr543|MOR42-2|-|7|7 E3|protein-coding	0	0	0	0	0	0.044	0	0.042	0	0	0	0.038
																	NM_001166157	chr15	101459061	101463765	-	1846	1	Krt81|AA589625|Krt2-19|-|15 F2|15 56.9 cM|protein-coding	0	0	0	0	0	0	0	0	0	0	0	0
																	NM_001104623	chr5	109085849	109097864	-	2489	1	Vmn2r12|EG627569|Gm6769|-|5|5 F|protein-coding	0	0	0	0	0	0	0	0	0	0	0	0
																	NM_011165	chr13	28016223	28023546	+	845	1	Prl4a1|AA409771|Ghd23|PLP-A|Prlpa|-|13 A3.1|13 12.66 cM|protein-coding	0	0	0	0	0	0	0	0	0	0	0	0
																	NM_007710	chr7	19411094	19421583	+	1405	1	Ckm|Ckmm|M-CK|MCK|-|7 A3|7 9.67 cM|protein-coding	0	0	0	0	1.627	0.035	0.069	0.033	0	0.031	0	0.305
																	NM_001160406	chr2	28609450	28621982	-	1813	1	Gfi1b|Gfi-1B|-|2|2 A3|protein-coding	0	0	0	0	0	0	0	0	0	0	0	0
																	NR_106024	chr7	66381667	66381724	-	57	1	Mir7057|Gm27550|mmu-mir-7057|-|7|7 C|ncRNA	0	0	0	0	0	0.872	0	0	0	0	0	0
																	NM_146823	chr2	88486734	88487669	+	934	1	Olfr1184|MOR225-3|-|2|2 D|protein-coding	0	0	0	0	0	0	0	0	0	0	0	0
																	NM_001112725	chr11	61208742	61218416	+	1582	1	Aldh3a1|Ahd-4|Ahd4|Aldh|Aldh3|-|11 B2|11 37.96 cM|protein-coding	0	0	0.038	0	0.04	0.031	0	0	0	0.027	0.033	0.054
																	NR_102319	chr14	105589549	105593929	+	1079	1	9330188P03Rik|Gm1589|mgt-6|-|14|14 E2.3|ncRNA	0	0	0	0	0	0	0	0	0	0	0	0
																	NM_026336	chr10	28972288	28986306	-	1311	1	2310057J18Rik|2210414P04Rik|Leg1|-|10|10 A4|protein-coding	0	0	0	0	0	0	0	0	0	0	0	0
																	NR_131196	chr11	102375551	102377020	-	674	1	Bloodlinc|Gm11616|OTTMUSG00000002784|-|11 D|11 66.29 cM|ncRNA	0	0.323	0.352	0	0.377	0	0	0.07	0.132	0.191	0.076	0
																	NM_001033303	chr3	103074014	103099720	+	2324	1	Ampd1|AI553520|Ampd-1|-|3 F2.2|3 45.25 cM|protein-coding	0	0	0	0.02	0	0	0	0	0.019	0	0	0.018
																	NR_045490	chr12	80507206	80517954	+	505	1	2310002D06Rik|-|-|12|12 C3|ncRNA	0	0	0	0	0	0	0	0	0	0	0	0
																	NR_039584	chr4	40850056	40850138	-	82	1	Mir5123|mmu-mir-5123|mu-mir-5123|-|4 A5|4 20.53 cM|ncRNA	0	0	0	0	0	0	0	0	0	0	0	0
																	NM_146788	chr2	89574712	89575773	-	1059	1	Olfr1245|MOR23112|-|2|2 E1|protein-coding	0	0	0	0	0	0	0	0	0	0	0	0
																	NM_001173372	chr6	117933559	117937335	-	540	1	Fxyd4|0610008I02Rik|AI267073|Chif|-|6|6 F1|protein-coding	0	0	0	0.087	0	0.092	0	0.087	0.164	0	0	0.159
																	NR_105949	chr18	61117468	61117531	+	63	1	Mir6983|Gm27496|mmu-mir-6983|-|18|18 E1|ncRNA	0	0	0	0	0	0	0	0	0	0	0	0
																	NR_131050	chr5	77465488	77468857	+	562	1	1700017L05Rik|-|-|5|5 C3.3|ncRNA	0	0	0	0	0	0	0	0	0	0	0	0
																	NM_010467	chr2	74762980	74765142	+	1858	1	Hoxd1|Hox-4.9|-|2 C3|2 44.13 cM|protein-coding	0	0	0	0	0	0	0	0	0	0	0	0
																	NM_010844	chr7	141789011	141819135	+	8453	1	Muc5ac|2210005L13Rik|MGM|-|7 F5|7 87.23 cM|protein-coding	0	0	0	0	0	0	0	0	0	0	0	0
																	NM_053128	chr18	37300799	37304585	+	3784	1	Pcdhb3|PcdhbC|-|18|18 B3|protein-coding	0	0	0	0.012	0	0	0	0	0	0	0	0
																	NM_001001810	chr2	88864607	88865530	+	922	1	Olfr1206|MOR230-3|Olfr1206-ps1|Olfr1207|Olfr1207-ps1|-|2|2 E1|protein-coding	0	0	0	0	0	0	0	0	0	0	0	0
																	NM_146478	chr9	38179871	38180821	-	949	1	Olfr891|MOR170-9|-|9|9 A5.1|protein-coding	0	0	0	0	0	0	0	0	0	0	0	0
																	NM_145137	chr11	70130357	70137542	+	1538	1	Mgl2|CD301b|-|11|11 B3|protein-coding	0	0.071	0	0	0.041	0.065	0	0.061	0	0.111	0.067	0
																	NM_001195732	chr1	6359331	6394731	+	851	1	Fam150a|EG620393|-|1|1 A1|protein-coding	0	0	0	0	0	0	0	0	0.052	0	0	0
																	NM_178412	chr3	106387384	106406182	-	1655	1	Chil6|BYm|Chil8|-|3|3 F2.3|protein-coding	0	0	0	0	0	0.03	0	0	0	0	0.031	0.026
																	NM_001281955	chr4	127988044	128567656	+	13482	1	Csmd2|Gm139|-|4|4 D2.2|protein-coding	0	0.004	0.026	0.014	0.005	0.015	0.007	0.021	0.003	0	0.004	0.006
																	NR_105759	chr1	12425986	12426106	+	120	1	Mir6341|Gm27262|mmu-mir-6341|-|1|1 A3|ncRNA	0	0	0	0	0	0	0	0	0	0	0	0
																	NM_008134	chr15	103562760	103565081	-	624	1	Glycam1|MC26|Sgp50|glyCAM-1|-|15 F3|15 59.03 cM|protein-coding	0	0	0	0	0	0	0	0	0	0	0	0
																	NM_001270542	chr7	31712665	31713980	+	416	1	Scgb1b7|ABPA7_A29|Abpa29|Abpa7|EG626305|Gm6662|-|7|7 B1|protein-coding	0	0	0	0	0	0	0	0	0	0	0	0
																	NM_010275	chr15	7810048	7837580	+	4472	1	Gdnf|AI385739|ATF|-|15|15 A1|protein-coding	0	0	0	0	0	0	0	0	0	0	0	0
																	NM_001085547	chr11	99780014	99780643	-	628	1	Krtap4-8|OTTMUSG00000002541|-|11 D|11|protein-coding	0	0	0	0	0	0	0	0	0	0	0	0
																	NM_021405	chr2	149405249	149410278	+	784	1	Cst10|DD72|-|2|2 G3|protein-coding	0	0	0	0	0	0	0	0	0	0	0	0
																	NM_001289821	chr5	123489325	123508205	+	2011	1	Lrrc43|Gm1061|-|5|5 F|protein-coding	0	0	0	0	0	0	0	0	0	0	0	0
																	NM_145423	chr10	88885992	88929515	+	5314	1	Slc5a8|Ait|SMCT|-|10|10 C1|protein-coding	0	0	0.011	0.018	0	0	0	0	0.008	0	0	0
																	NR_046162	chr16	21247499	21296872	-	2445	1	Gm16863|A830060N17|-|16|16 B1|ncRNA	0	0	0	0	0	0	0	0	0	0	0	0
																	NM_001100445	chrX	26287199	26310044	-	896	1	Gm2030|-|-|X A2|X|protein-coding	0	0	0	0	0	0	0	0	0	0	0	0
																	NR_131127	chr17	80896793	80933447	+	1532	1	C230072F16Rik|-|-|17|17 E3|ncRNA	0	0	0.039	0	0	0	0	0	0	0	0	0
																	NM_001010826	chr7	97453204	97459557	+	2306	1	Kctd14|AI449310|D7Ertd760e|-|7 E1|7 53.51 cM|protein-coding	0	0.047	0.051	0.041	0.028	0	0	0.02	0	0	0.022	0
																	NM_001113736	chr4	143511312	143517833	+	2097.7	3	Gm13040|OTTMUSG00000010130|-|4|4 E1|protein-coding	0	0	0	0	0	0	0	0	0	0	0	0
																	NM_001011863	chr11	74269391	74270362	+	970	1	Olfr406|MOR133-1|Olfr406-ps|-|11|11 B5|protein-coding	0	0	0	0	0	0	0	0	0	0	0	0
																	NR_125722	chr8	87473116	87525552	+	459	1	Gm2694|C230036H16Rik|linc1582|-|8 C3|8|ncRNA	0	0	0	0	0	0	0	0	0	0	0	0
																	NR_027901	chr1	118458669	118459265	-	596	1	2900060B14Rik|-|-|1|1 E2.3|ncRNA	0	0	0	0	0	0	0.082	0	0	0	0	0.072
																	NR_045504	chr7	40674737	40691260	+	996	1	4933402C06Rik|-|-|7|7 B3|ncRNA	0	0	0	0	0	0	0	0	0	0	0	0
																	NM_148931	chr7	49911700	49959493	+	2450	1	Slc6a5|Glyt2|prestin|-|7|7 B4|protein-coding	0	0	0	0	0	0	0	0	0	0	0	0
																	NM_207253	chr11	52213052	52213987	-	934	1	Olfr1371|GA_x6K02T2QP88-3214035-3214970|MOR256-58|-|11|11 B1.3|protein-coding	0	0	0.064	0	0	0	0	0	0	0	0	0
																	NM_207155	chr17	37659378	37660331	-	952	1	Olfr117|MOR256-33|-|17|17 B1|protein-coding	0	0	0	0	0	0	0	0	0	0	0	0
																	NM_029066	chr15	82298984	82314558	+	1310	1	Wbp2nl|4930521I23Rik|PAWP|-|15|15 E1|protein-coding	0	0	0	0	0	0	0	0	0	0	0	0
																	NM_001081272	chr4	107209180	107217914	+	941	1	Ldlrad1|OTTMUSG00000008594|-|4|4 C7|protein-coding	0	0	0	0.05	0	0.053	0	0.05	0.047	0.091	0	0
																	NR_033574	chr8	105860660	105879337	+	870	1	Nutf2-ps1|ENSMUSG00000071497|Gm10333|Ntf2|Nutf2|-|19 D2|19 48.1 cM|pseudo	0	0.063	0	0	0.146	0.171	0.056	0	0.102	0	0	0.049
																	NM_175408	chr6	42261970	42264555	+	1142	1	Tmem139|A930027H06Rik|-|6|6 B2.1|protein-coding	0	0.095	0.052	0.083	0	0.087	0.128	0.041	0.078	0.15	0.18	0
																	NM_022657	chr6	127072902	127082296	+	2697	1	Fgf23|-|-|6|6 F3|protein-coding	0	0	0	0.017	0	0.018	0	0.017	0	0	0	0.016
																	NM_198598	chrX	38076598	38085139	-	800	1	Rhox11|BC049711|Gm39|-|X|X A3.3|protein-coding	0	0	0	0	0	0	0	0	0	0	0	0
																	NR_033562	chr12	87861350	87865690	+	4340	1	Gm1995|-|-|12 D2|12|pseudo	0	0	0.014	0	0	0	0	0.022	0	0	0	0
																	NM_146932	chr10	129681799	129682737	-	937	1	Olfr802|MOR111-1|-|10|10 D3|protein-coding	0	0	0	0	0	0	0	0	0	0	0	0
																	NM_145745	chr8	43650309	43665560	-	2503	1	Adam34|-|-|8|8 A4|protein-coding	0	0	0	0	0	0	0	0	0	0	0	0
																	NM_001289497	chr1	10324719	10719945	-	1803	1	Cpa6|9030616D13Rik|-|1|1 A2|protein-coding	0	0	0	0	0	0	0	0	0	0	0	0
																	NM_001143956	chr1	163702993	163725232	-	1047	1	Mettl11b|Gm207|NTM1B|-|1|1 H2.1|protein-coding	0	0	0	0	0	0	0	0	0	0	0	0
																	NM_001011867	chr7	140574155	140575087	+	931	1	Olfr538|MOR253-10P|MOR253-12P|MOR253-13P|Olfr1523-ps1|Olfr1553-ps1|-|7|7 F4|protein-coding	0	0	0	0	0	0	0	0	0	0	0	0
																	NR_144499	chr15	74413122	74487646	-	446	1	Gm32168|-|-|15 D3|15|ncRNA	0	0	0	0	0	0	0	0	0	0	0	0
																	NM_053127	chr18	37294840	37297614	+	2772	1	Pcdhb2|PcdhbB|-|18|18 B3|protein-coding	0	0	0	0	0	0	0	0	0	0	0	0
																	NR_030492	chr9	108969922	108970003	+	81	1	Mir711|Mirn711|mir-711|mmu-mir-711|-|9 F2|9|ncRNA	0	0	0	0.582	0	0	0.603	0	0	0	0	0
																	NM_207693	chr11	58665561	58666544	+	982	1	Olfr322|GA_x5J8B7U1E65-1-838|MOR256-64|OTTMUSG00000005755|Olfr179|Olfr179-ps1|Olfr216|Olfr216-ps1|Olfr322-ps1|-|11|11 B1.3|protein-coding	0	0	0	0	0	0	0	0	0	0	0	0
																	NM_001033766	chr14	35809486	35811978	-	1157	1	4930596D02Rik|-|-|14|14 B|protein-coding	0	0	0	0	0	0	0	0	0	0	0	0
																	NM_146909	chr11	51006974	51007897	+	922	1	Olfr51|ID7|MOR129-3|-|11|11 B1.3|protein-coding	0	0	0	0	0	0	0	0	0	0	0	0
																	NR_030560	chrX	66829202	66829280	-	78	2	Mir465b-1|Mir465-1|Mirn465b-1|-|X A7.1|X|ncRNA	0	0	0	0	0	0	0	0	0	0	0	0
																	NR_046003	chr12	56591059	56594554	+	584	1	C87198|-|-|12 C1|12|ncRNA	0	0	0	0	0	0	0	0	0	0	0	0
																	NM_053218	chr6	90035933	90036841	-	907	1	Vmn1r48|V1ra3|-|6|6 D1|protein-coding	0	0	0	0	0	0	0	0	0	0	0	0
																	NM_007535	chr9	114330135	114330578	+	441	1	Bcl2a1c|A1-c|-|9|9 F3|protein-coding	0	0	0	0	0	0	0	0	0	0	0	0
																	NM_134200	chr17	21314017	21314886	+	868	1	Vmn1r237|V1rf3|Vfrf3|-|17|17 A3.2|protein-coding	0	0	0	0	0	0	0	0	0	0	0	0
																	NM_146582	chr2	86216758	86217708	-	949	1	Olfr1046|MOR194-1|-|2|2 D|protein-coding	0	0	0	0	0	0	0	0	0	0	0	0
																	NM_053264	chr10	22066309	22068079	-	1769	1	4930444G20Rik|-|-|10|10 A3|protein-coding	0	0	0	0	0	0	0	0	0	0	0	0
																	NM_029685	chr10	87058046	87230599	+	1335	1	1700113H08Rik|-|-|10|10 C1|protein-coding	0	0.041	0.044	0.141	0	0.074	0.037	0.035	0	0.128	0.116	0.032
																	NR_028545	chr4	86586453	86586570	-	117	1	Scarna8|MBI-57|-|4 C4|4|ncRNA	0	0	0	0	0	0	0	0	0	0	0	0
																	NM_172497	chr17	53398889	53463321	-	2646	1	Efhb|4921525D22Rik|-|17|17 C|protein-coding	0	0.021	0	0	0	0.019	0.018	0	0	0.032	0	0.016
																	NM_001168644	chr13	73661750	73678023	-	4138	1	Slc6a18|B0AT3|D630001K16Rik|Xt2|Xtrp2|-|13 C1|13 40.13 cM|protein-coding	0	0	0	0	0	0	0	0	0	0	0	0
																	NM_001104619	chr3	64537561	64559818	-	2477	1	Vmn2r6|EG620718|EG667069|-|3|3 E1|protein-coding	0	0	0	0	0	0	0	0	0	0	0	0
																	NM_134165	chr6	66731392	66732300	+	907	1	Vmn1r37|V1rc10|-|6|6 C1|protein-coding	0	0	0	0	0	0	0	0	0	0	0	0
																	NR_105901	chr11	120624823	120624876	-	53	1	Mir6936|Gm27574|mmu-mir-6936|-|11|11 E2|ncRNA	0	2.053	3.358	0	3.594	0	0	0	0	0	0	1.616
																	NM_001100416	chr2	175323787	175338204	-	2570.3	6	Gm14432|OTTMUSG00000016609|-|2|2 H4|protein-coding	0	0	0	0	0	0	0	0	0	0	0	0
																	NR_029537	chr4	101346945	101347027	-	82	1	Mir101a|Mirn101|Mirn101a|miR-101|mir-101a|-|4|4 C6|ncRNA	0	0.664	0.724	0	0	0	0	0	0	0	0	0
																	NM_001291804	chr18	20083471	20114773	-	4943	1	Dsc1|1110020A10Rik|AI507491|-|18|18 A2|protein-coding	0	0	0.012	0	0	0	0	0	0	0	0	0
																	NM_021279	chr15	98789857	98793830	+	2365	1	Wnt1|Int-1|Wnt-1|sw|swaying|-|15 F1|15 54.65 cM|protein-coding	0	0	0	0	0	0	0	0	0	0	0	0
																	NM_001177539	chr14	25983005	25990166	+	2326.7	3	Duxbl3|ENSMUSG00000072672|Gm10391|-|14 A3|14|protein-coding	0	0	0	0	0	0	0	0	0	0	0	0
																	NM_145707	chr7	15625306	15639777	-	1596	1	Obox3|Ohx|-|7|7 A2|protein-coding	0	0	0	0	0	0	0	0	0	0	0	0
																	NM_001177405	chr2	175690881	175703698	-	1806	4	Zfp966|Gm8898|OTTMUSG00000016203|-|2|2 H4|protein-coding	0	0	0	0	0	0	0	0	0	0	0	0
																	NR_111985	chr6	133763998	133767408	-	643	1	Gm5886|EG545886|smarp|-|6|6 G1|protein-coding	0	0	0	0	0	0	0	0	0	0	0	0
																	NR_045280	chr15	35307010	35328535	-	728	1	BC048602|-|-|15 B3.1|15|ncRNA	0	0	0	0	0	0	0	0	0	0	0	0
																	NM_213727	chr1	34579693	34590944	+	4352	1	Amer3|9430069J07Rik|Fam123c|-|1|1 B|protein-coding	0	0	0	0	0	0	0	0	0	0	0	0
																	NM_010623	chr4	138262251	138301973	+	3898	1	Kif17|5930435E01Rik|AW492270|Kif17b|mKIAA1405|-|4|4 D3|protein-coding	0	0	0.015	0.036	0	0	0	0.012	0	0.022	0	0
																	NR_038019	chr10	99609171	99658134	+	2092	1	Gm20110|-|-|10 D1|10 51.2 cM|ncRNA	0	0	0	0	0	0	0	0	0	0	0	0
																	NM_134208	chr7	12152464	12153405	+	940	1	Vmn1r78|V1rg7|-|7|7 A1|protein-coding	0	0	0	0	0	0	0	0	0	0	0	0
																	NM_001011518	chr17	37196806	37197966	-	1159	1	Olfr94|MOR256-32P|-|17|17 B1|protein-coding	0	0	0	0	0	0	0	0	0	0	0	0
																	NR_028584	chr4	63596901	63600764	-	522	1	Gm11213|OTTMUSG00000000252|-|4|4 C1|ncRNA	0	0	0	0	0	0	0	0	0	0	0	0
																	NR_131922	chr4	115133832	115137864	+	1999	1	Cyp4x1os|Gm12835|OTTMUSG00000008622|-|4 D1|4 52.78 cM|ncRNA	0	0	0	0	0	0	0.024	0	0	0	0	0
																	NM_011228	chrX	48519285	48530240	+	1162	1	Rab33a|Rabs10|-|X 25.68 cM|X A5|protein-coding	0	0	0.051	0.041	0.055	0.043	0	0.04	0.038	0	0	0
																	NM_145732	chr6	76881637	77979667	-	3965	1	Ctnna2|AI481747|Catna|Catna2|cdf|chp|-|6 C3|6 33.54 cM|protein-coding	0	0	0	0	0.016	0	0	0.012	0	0.011	0	0
																	NM_001276475	chr7	34011919	34013942	-	823	1	Scgb2b27|Abpbg27|Abpbg5|Scgb2b5|-|7|7 B1|protein-coding	0	0	0	0	0	0	0	0	0	0	0	0
																	NM_053126	chr18	37264998	37267454	+	2455	1	Pcdhb1|PcdhbA|-|18|18 B3|protein-coding	0	0	0	0	0	0	0	0	0	0	0	0
																	NM_001099346	chr11	99609794	99610189	-	394	1	Gm11937|-|-|11|11 D|protein-coding	0	0	0	0	0	0	0	0	0	0	0	0
																	NM_001113350	chr8	18932729	18950975	-	2829	1	Xkr5|5430438H03Rik|XRG5|-|8|8 A1.3|protein-coding	0	0	0.042	0	0.045	0	0	0	0	0	0	0
																	NM_001290444	chr2	26842503	26864995	-	1653	1	Abo|NAGAT|-|2|2 A3|protein-coding	0	0	0	0	0	0	0	0	0	0	0	0
																	NR_033784	chr9	57175275	57186110	+	391	1	1700041C23Rik|-|-|9|9 B|ncRNA	0	0	0	0	0	0	0	0	0	0	0	0
																	NM_146683	chr19	12422311	12423267	+	955	1	Olfr1441|MOR215-2|-|19|19 A|protein-coding	0	0	0	0	0	0	0	0	0	0	0	0
																	NM_001105178	chr7	10037235	10053178	-	2579	1	Vmn2r50|EG434117|-|7|7 A1|protein-coding	0	0	0	0	0	0	0	0	0	0	0	0
																	NM_008865	chr13	27242430	27249740	+	929	1	Prl3b1|Csh2|Ghd8|PL|Pl-2|Pl2|mPL-II|mplII|-|13 A3.1|13 12.35 cM|protein-coding	0	0	0	0	0	0	0	0	0	0	0	0
																	NM_001001450	chrX	8454343	8461726	-	920	1	Ssxb2|-|-|X A1.1|X|protein-coding	0	0	0	0	0	0	0	0	0	0	0	0
																	NM_008221	chr7	103851754	103853207	-	614	1	Hbb-y|Ey|Hby|-|7 E3|7 54.85 cM|protein-coding	0	0	0	0	0	0	0	0	0	0	0	0
																	NM_025601	chr8	13550722	13562461	-	1332	1	1700029H14Rik|-|-|8|8 A1.1|protein-coding	0	0	0	0.035	0	0	0	0	0	0.032	0	0
																	NM_001033768	chr2	104713926	104716290	-	1079	1	Pin1rt1|OTTMUSG00000014964|Pin1-ps1|Pin1l|-|2 E2|2|protein-coding	0	0	0	0	0	0	0	0.043	0.041	0.119	0	0
																	NR_033533	chr4	89050307	89084610	+	715	1	Gm12603|OTTMUSG00000007693|-|4|4 C4|ncRNA	0	0	0	0	0	0	0	0	0	0.06	0	0
																	NM_146288	chr17	37768642	37772620	+	1027	1	Olfr122|MOR263-10|-|17|17 B1|protein-coding	0	0	0	0	0	0	0	0	0	0	0	0
																	NM_015758	chr4	114925147	114926013	-	865	1	Foxe3|FREAC8|dyl|rct|-|4 52.73 cM|4 D1|protein-coding	0	0	0	0	0	0	0	0	0	0	0	0
																	NR_130336	chr2	10474215	10474304	+	88.3	6	Mir466b-4|mmu-mir-466b-4|-|2 A1|2 8.22 cM|ncRNA	0	0	0	0	0	0	0	0	0	0	0	0
																	NR_040522	chr16	42796388	42875762	-	713	1	4932412D23Rik|ENSMUSG00000075070|Gm10809|-|16|16 B4|ncRNA	0	0	0	0	0	0	0	0	0	0	0	0
																	NM_030744	chr16	34651211	34678610	+	836	1	Ropn1|1700008N21Rik|ODF6|RHPNAP1|Rppn|ropporin|-|16|16 B3|protein-coding	0	0	0	0	0	0	0	0	0	0	0	0
																	NM_001024147	chr5	72581639	72587550	-	1375	1	Gm5868|EG545758|-|5 C3.2|5|protein-coding	0	0	0	0	0	0	0	0	0	0	0	0
																	NM_001199966	chr4_JH584294_random	1718	3814	+	707	4	Gm2506|-|-|4 A5|4|protein-coding	0	0	0	0	0	0	0	0	0	0	0	0
																	NM_053220	chr6	89869461	89870529	-	1066	1	Vmn1r43|V1ra2|V1ra5|-|6|6 D1|protein-coding	0	0	0	0	0	0	0	0	0	0	0	0
																	NM_207022	chr6	23969161	23970060	-	898	1	Tas2r118|Gm465|T2R18|Tas2r16|Tas2r18|mGR18|mt2r40|-|6|6 A3.1|protein-coding	0	0	0	0	0	0	0	0	0	0	0	0
																	NM_001172093	chr3	159495433	159529955	+	2479	1	Depdc1a|5830484J08Rik|Depdc1|-|3|3 H4|protein-coding	0	0	0.048	0	0	0	0	0	0	0	0	0
																	NM_028477	chr13	27573922	27582171	-	856	1	Prl8a1|1600017L04Rik|3830403L08Rik|Ghd16|PLP-Cd|Plpcd|Prlpc4|-|13|13 A3.1|protein-coding	0	0	0	0	0	0	0	0	0	0	0	0
																	NM_027661	chr1	56636051	56637451	-	1398	1	Hsfy2|4933413G11Rik|Hspy2l|-|1|1 C1.3|protein-coding	0	0	0	0	0	0	0	0	0	0	0	0
																	NR_045357	chr10	68319065	68321142	-	766	1	4930545H06Rik|-|-|10|10 B5.2|ncRNA	0	0	0	0	0	0	0	0	0	0	0	0
																	NM_001291225	chr11	77930839	77979052	+	4131	1	Sez6|BSRP-C|D11Bhm177e|sez-6|-|11 B5|11 46.74 cM|protein-coding	0	0	0	0	0	0	0	0	0	0.01	0.012	0
																	NM_001104582	chr17	55592341	55624672	-	2555	1	Vmn2r118|EG383258|EG668547|Vmn2r119|-|17|17 C|protein-coding	0	0	0	0	0	0	0	0	0	0	0	0
																	NM_053107	chr1	42952872	43035449	+	3856	1	Gpr45|9230112G11Rik|AW046772|-|1|1 B|protein-coding	0	0	0	0	0	0	0	0	0	0	0	0
																	NR_106082	chr11	107996848	107996916	+	68	1	Mir7223|Gm28009|mmu-mir-7223|-|11|11 E1|ncRNA	0	0	0	0	0	0	0	0	0	0	0	0
																	NR_002857	chr7	17672313	17682060	+	1917	1	Psg-ps1|AV036018|Cea-6|Cea6|-|7|7 A2|pseudo	0	0	0	0	0	0	0	0	0	0	0	0
																	NR_030448	chr9	22057713	22379223	-	87	1	Mir680-2|Mirn680-2|-|X F2|X|ncRNA	0	0	0	0	0	0	0	0	0	0	0	0
																	NR_104384	chr14	51451962	51461293	+	2434	1	Vmn2r89|V2r10|V2r11|-|14|14 C1|protein-coding	0	0	0	0	0	0	0	0	0	0	0	0
																	NM_026359	chr14	63971122	63987780	-	1027	1	4930578I06Rik|AI429111|-|14|14 D1|protein-coding	0	0	0	0	0	0	0	0	0	0	0	0
																	NM_013487	chr9	44981786	44987052	+	1323	1	Cd3d|T3d|-|9 A5.2|9 24.84 cM|protein-coding	0	0.123	0.135	0.036	0.096	0.038	0.295	0.035	0.134	0.13	0.039	0.065
																	NM_207017	chr6	132980015	132980965	-	949	1	Tas2r109|T2R09|Tas2r9|mGR09|mt2r62|-|6 G1|6 64.03 cM|protein-coding	0	0	0	0	0	0	0	0	0	0	0	0
																	NM_023333	chr6	41030268	41035509	-	2135	1	2210010C04Rik|AV072249|-|6|6 B1|protein-coding	0	0	0	0	0	0.023	0	0	0	0	0	0.1
																	NM_009860	chr18	34732995	34751533	-	1926	1	Cdc25c|Cdc25|-|18 B1|18 18.71 cM|protein-coding	0	0	0	0	0	0	0.051	0	0	0	0	0
																	NR_045288	chr12	99626053	99627974	-	643	1	1700064M15Rik|-|-|12|12 E|ncRNA	0	0	0	0	0	0	0	0	0	0	0	0
																	NM_001128146	chr7	140247378	140299791	+	3325	1	5830411N06Rik|Scart2|-|7|7 F4|protein-coding	0	0	0	0	0	0	0	0	0	0	0	0
																	NR_110345	chr13	8202866	8768762	+	4364	1	Adarb2|Adar3|RED2|-|13|13 A1|protein-coding	0	0	0	0.011	0	0	0	0	0	0	0	0
																	NM_001290539	chr11	16257724	16284551	+	3500	1	Vstm2a|Vstm2|-|11|11 A2|protein-coding	0	0	0	0	0	0	0	0	0	0	0	0
																	NM_025929	chr15	74878336	74881704	-	1882	1	2010109I03Rik|Ly6m|-|15|15 D3|protein-coding	0	0	0	0	0	0	0.052	0	0	0	0	0
																	NM_009522	chr11	59248042	59290751	-	2745	1	Wnt3a|Wnt-3a|vt|-|11 B1.3|11 37.17 cM|protein-coding	0	0	0	0.017	0	0	0	0	0.032	0	0	0
																	NM_010713	chr3	154306294	154330560	-	1966	1	Lhx8|L3|Lhx7|-|3|3 H4|protein-coding	0	0	0	0	0	0	0	0	0	0	0	0
																	NM_146949	chr2	36421400	36422329	+	928	1	Olfr339|MOR136-3|-|2|2 B|protein-coding	0	0	0	0	0	0	0	0	0	0	0	0
																	NM_146881	chr1	173215607	173216640	+	1031	1	Olfr1404|MOR267-2|-|1|1 H3|protein-coding	0	0	0	0	0	0	0	0	0	0	0	0
																	NM_001081069	chr17	26202962	26211324	+	1987	1	Rgs11|C78048|-|17|17 A3.3|protein-coding	0	0.027	0.03	0	0.096	0	0.049	0.071	0	0.022	0.104	0.022
																	NM_001177564	chr12	87618909	87622143	+	994	1	Gm4027|-|-|12 D2|12|protein-coding	0	0	0	0	0	0	0	0	0	0	0	0
																	NR_029956	chrX	147158210	147158321	+	111	1	Mir448|Mirn448|mir-448|mmu-mir-448|-|X|X F2|ncRNA	0	0	0	0	0	0	0	0	0	0	0	0
																	NR_045892	chr1	132729353	132732826	+	1876	1	Gm10538|ENSMUSG00000073566|-|1 E4|1|ncRNA	0	0	0	0	0	0	0	0	0	0	0	0
																	NM_009978	chr2	148798839	148805584	+	697	1	Cst8|Cres|Cst-rs1|-|2 G3|2 73.56 cM|protein-coding	0	0	0	0	0	0	0	0	0	0	0	0
																	NM_001048196	chr11	99627229	99628239	-	1008	1	Krtap4-1|A030010K20Rik|-|11|11 D|protein-coding	0	0	0	0	0	0	0	0	0	0	0	0
																	NM_146371	chr19	12953591	12954568	+	976	1	Olfr1450|MOR202-33|-|19|19 A|protein-coding	0	0	0	0	0	0	0	0	0	0	0	0
																	NM_178215	chr3	96268654	96269155	+	499	1	Hist2h3b|H3-615|H3-616|-|3|3 F2.1|protein-coding	0	0	0	0	0.127	0.1	0	0.094	0	0	0	0.086
																	NM_001099297	chr2	122315672	122347972	+	5232	1	Duox1|9930101G15Rik|AW987690|Duox2|LNOX1|LNOX2|NOXEF1|NOXEF2|P138-TOX|THOX1|THOX2|-|2|2 E5|protein-coding	0	0	0	0	0	0	0	0	0	0	0	0
																	NR_106192	chr6	71271671	71271801	+	130	1	Mir8112|Gm27739|mmu-mir-8112|-|6|6 C1|ncRNA	0	0	0	0	0	0	0.376	0.721	0	0.33	0	0.329
																	NM_001166713	chr7	22370122	22371039	-	916	2	Gm5728|EG435949|Vmn1r99|-|7|7 A3|protein-coding	0	0	0	0	0	0	0	0	0	0	0	0
																	NM_001166062	chr12	87644120	87648983	-	682.5	2	Gm16381|EG435336|-|12|12 D2|protein-coding	0	0	0	0	0	0	0	0	0	0	0	0
																	NR_105798	chr3	140028249	140028370	+	121	1	Mir7j|Gm27716|Mirlet7j|mmu-let-7j|-|3|3 H1|ncRNA	0	0	0	0	0	0	0	0	0	0	0	0
																	NM_147067	chr9	18856627	18857592	+	964	1	Olfr829|MOR147-1|-|9|9 A2|protein-coding	0	0	0	0	0	0	0	0	0	0	0	0
																	NM_146628	chr2	36568600	36569529	+	928	1	Olfr344|MOR136-12|-|2|2 B|protein-coding	0	0	0	0	0	0	0	0	0	0	0	0
																	NM_001244693	chr1	6487231	6860940	+	5795	1	St18|AV348974|Myt3|NZF-3|Nzf3|mKIAA0535|-|1|1 A1|protein-coding	0	0	0	0	0	0	0	0	0	0	0	0
																	NR_040668	chr4	51968094	52051110	-	3384	1	C630028M04Rik|-|-|4|4 B2|ncRNA	0	0	0	0	0	0	0	0	0	0	0	0
																	NM_207556	chr7	103186603	103187541	+	937	1	Olfr592|MOR0-3P|MOR32-13|Olfr1525-ps1|-|7|7 E3|protein-coding	0	0	0	0	0	0	0	0	0	0	0	0
																	NM_001145015	chr2	158512796	158550628	+	2012	1	Arhgap40|C20orf95|Gm14203|OTTMUSG00000015933|-|2|2 H1|protein-coding	0	0	0	0	0	0	0	0	0	0	0	0
																	NM_001244763	chr17	39406359	39410992	+	1252	1	Esp18|Gm20579|-|17 B1|17 19.22 cM|protein-coding	0	0	0	0	0	0	0	0	0	0	0	0
																	NM_001347556	chr7	142134943	142136083	-	1138	1	Gm39115|-|-|7 F5|7|protein-coding	0	0	0	0	0.056	0	0	0	0.039	0	0	0
																	NM_009603	chr11	70614883	70619194	-	1577	1	Chrne|AChrepsilon|Acre|nAChRE|-|11 B3|11 43.14 cM|protein-coding	0	0.035	0.038	0.03	0.201	0.063	0	0.119	0.056	0.163	0	0.081
																	NR_029770	chr12	109611500	109611595	+	95	1	Mir341|Mirn341|mmu-mir-341|-|12 F1|12|ncRNA	0	0	0	0	0	0	0	0	0	0	0	0
																	NM_008554	chr7	142966822	142969264	-	1607	1	Ascl2|2410083I15Rik|Mash2|bHLHa45|-|7 F5|7 88.08 cM|protein-coding	0	0	0	0	0	0	0	0	0	0	0	0
																	NR_015474	chr2	129369902	129375733	+	1393	1	Il1bos|9430083I22|Gm14047|OTTMUSG00000015529|-|2 F1|2|ncRNA	0	0	0.085	0	0	0.036	0.035	0.034	0	0.031	0	0
																	NM_011645	chr6	41373759	41377613	-	805	1	Prss3|MTG|TRY4|Tb|Try3|-|6|6 B1|protein-coding	0	0	0	0	0	0	0	0	0	0	0	0
																	NR_033453	chr18	47452668	47470868	+	672	1	9130209A04Rik|-|-|18|18 C|ncRNA	0	0	0	0	0	0	0	0	0	0	0	0
																	NM_021712	chr14	32462437	32464850	-	2411	1	Slc18a3|VAChT|VAT|-|14 B|14 19.4 cM|protein-coding	0	0.023	0	0	0	0	0	0	0	0.018	0	0
																	NM_133235	chr1	32172806	32657738	+	1348	1	Khdrbs2|6330586C16Rik|Slim1|Slm-1|Slm1|mSLM-1|-|1|1 B|protein-coding	0	0	0	0	0	0	0	0	0	0	0.038	0
																	NM_001177877	chr12	36209563	36253398	-	924	1	Lrrc72|1700108M19Rik|4933421E18Rik|-|12|12 A3|protein-coding	0	0	0	0	0	0	0	0	0	0	0	0
																	NM_010644	chr7	44012678	44016969	+	870	1	Klk1b26|Egfbp2|Klk26|PRECE-2|mGK-26|mGK26|-|7 B3|7 28.5 cM|protein-coding	0	0	0	0	0	0	0	0	0	0	0	0
																	NM_019493	chr9	51116001	51119700	+	1304	1	Btg4|C86116|PC3B|-|9|9 A5.3|protein-coding	0	0	0	0	0	0	0	0	0	0	0	0
																	NR_046040	chr6	81900465	81910800	-	781	1	1700009C05Rik|-|-|6|6 C3|ncRNA	0	0	0	0	0	0	0	0	0	0	0	0
																	NM_001163559	chr10	103063198	103236322	-	5204	1	Lrriq1|4930503E15Rik|Gm1557|-|10|10 D1|protein-coding	0	0	0	0	0.012	0	0	0	0	0	0	0
																	NM_207023	chr6	132656957	132657844	+	886	1	Tas2r120|T2R20|Tas2r20|mGR20|mt2r47|-|6 G1|6 64.03 cM|protein-coding	0	0	0	0	0	0	0	0	0	0	0	0
																	NM_008901	chrX	110814379	110819108	+	4727	1	Pou3f4|Brn-4|Brn4|OTF-9|Otf9|Slf|oct-9|-|X E1|X 48.2 cM|protein-coding	0	0	0	0	0	0	0	0	0	0	0	0
																	NM_027010	chr1	65926522	65928304	+	617	1	Crygf|3110001K11Rik|Cryg-2|DGcry-2|Len-2|-|1 C3|1 33.31 cM|protein-coding	0	0	0	0	0	0	0	0	0	0	0	0
																	NM_146329	chr7	104049408	104050352	-	943	1	Olfr642|MOR13-6|-|7|7 E3|protein-coding	0	0	0	0	0	0	0	0	0	0	0	0
																	NM_001177389	chrX	112239049	112243852	+	1515	1	4933403O08Rik|-|-|X|X E1|protein-coding	0	0	0	0	0	0	0	0	0	0	0	0
																	NM_139222	chr8	21929813	21932710	-	327	1	Defb15|BD-15|-|8|8 A2|protein-coding	0	0	0	0	0	0	0	0	0	0	0	0
																	NM_008725	chr4	148000722	148002074	+	855	1	Nppa|ANP|Anf|Pnd|-|4 E2|4 78.66 cM|protein-coding	0	0	0	0	0	0	0	0	0	0	0	0
																	NR_045078	chr5	64593863	64610699	-	2868	1	Gm3716|Gm1683|-|5|5 C3.1|ncRNA	0	0	0	0	0	0	0	0	0	0	0.018	0
																	NM_001004761	chr2	21367567	21830542	+	7128	1	Gpr158|5330427M13Rik|mKIAA1136|-|2|2 A3|protein-coding	0	0	0	0	0	0	0	0	0	0	0	0
																	NM_146837	chr2	87457167	87458111	+	943	1	Olfr1126|MOR264-5|-|2|2 D|protein-coding	0	0	0	0	0	0	0	0	0	0	0	0
																	NR_138569	chr2	151747578	151751465	-	1587	1	4930556L07Rik|1700020P01Rik|4930593I08Rik|-|2|2 G3|ncRNA	0	0	0	0	0	0	0	0	0	0	0	0
																	NR_046034	chr11	55191719	55197682	-	1787	1	Slc36a1os|4921508A21Rik|-|11|11 B1.3|ncRNA	0	0	0	0	0.036	0	0.027	0	0	0	0	0
																	NR_106017	chr7	31040258	31040317	-	59	1	Mir7050|Gm27578|mmu-mir-7050|-|7|7 B1|ncRNA	0	0	0	0	0	0	0	0	0	0	0	0
																	NM_001081129	chr13	64737591	64903888	-	4842	1	Cntnap3|-|-|13|13 B3|protein-coding	0	0	0.012	0	0	0	0	0.019	0	0	0	0.018
																	NM_001177525	chr7	43214039	43226842	+	1422	1	EU599041|TU7|-|7 B3|7 28.25 cM|protein-coding	0	0	0	0	0	0	0	0	0	0	0	0
																	NM_175654	chr13	23581602	23581969	+	365	1	Hist1h4d|-|-|13|13 A3.1|protein-coding	0	0.447	0	0	0.348	0.136	0.268	0.257	0.122	0	0.282	0.117
																	NM_001010837	chr10	24091260	24092294	-	1033	1	Taar8b|Gm1149|taR-8b|-|10|10 A4|protein-coding	0	0	0	0	0	0	0	0	0	0	0	0
																	NM_007957	chrX	137115397	137120326	-	1593	1	Esx1|Spx1|-|X F1|X 59.1 cM|protein-coding	0	0	0	0	0	0	0	0	0	0	0	0
																	NM_026248	chr2	111193254	111229600	-	1820	1	4930430A15Rik|-|-|2|2 E3|protein-coding	0	0	0	0	0	0	0	0	0	0	0	0
																	NM_001011760	chr11	58786139	58787269	+	1128	1	Olfr314|MOR278-2|-|11|11 B1.3|protein-coding	0	0	0	0	0	0	0	0	0	0	0	0
																	NM_172858	chr2	136081088	136387967	-	4761	1	Pak7|2900083L08Rik|6430627N20|Pak5|-|2|2 F3|protein-coding	0	0	0	0	0	0	0	0	0	0	0	0
																	NR_045046	chr14	122470377	122475199	-	1144	1	2610035F20Rik|-|-|14|14 E5|ncRNA	0	0	0	0	0	0	0	0	0	0	0	0
																	NR_033538	chr12	117144523	117151269	-	839	1	Gm10421|ENSMUSG00000072792|-|12 F2|12|ncRNA	0	0	0	0	0	0	0	0	0	0	0	0
																	NR_132633	chrX	152367020	152368704	-	991	1	Gpr173|3230401K02Rik|Sreb3|-|X|X F3|protein-coding	0	0.055	0	0	0	0	0	0	0	0.043	0.052	0.043
																	NR_126329	chr8	109075222	109253639	+	3667	1	D030068K23Rik|-|-|8|8 D3|ncRNA	0	0	0	0	0	0	0	0	0	0	0	0
																	NM_008553	chr10	87491041	87493660	-	2255	1	Ascl1|AI225900|ASH1|Mash1|bHLHa46|-|10|10 C1|protein-coding	0	0	0	0	0	0	0	0	0	0	0	0
																	NM_146668	chr14	50424521	50425450	+	928	1	Olfr739|MOR106-2|-|14|14 C1|protein-coding	0	0	0	0	0	0	0	0	0	0	0	0
																	NR_106175	chr3	95139060	95139186	-	126	2	Mir8099-1|Gm27917|mmu-mir-8099-1|-|12|3 F2.1|ncRNA	0	0	0	0	0	0	0	0	0	0	0	0
																	NM_001033043	chr14	56402697	56525031	+	5109	1	Rnf17|MMIP-2|Mmip2|TDRD4|-|14|14 C3|protein-coding	0	0	0.012	0.009	0	0.01	0.01	0.046	0.017	0.008	0.01	0.008
																	NR_040503	chr2	72703510	72729468	+	1656	1	8430437L04Rik|-|-|2|2 C3|ncRNA	0	0	0	0	0	0	0	0	0	0	0	0
																	NM_029597	chr8	121530784	121541954	-	1071	1	1700018B08Rik|1700084O22Rik|-|8|8 E1|protein-coding	0	0	0	0	0	0	0	0	0	0	0	0
																	NR_040500	chr2	4132065	4141141	-	431	1	1700080N15Rik|4933408D14Rik|-|2|2 A1|ncRNA	0	0	0	0	0	0	0	0	0	0	0	0
																	NM_008387	chr7	142678656	142679726	-	476	1	Ins2|AA986540|Ins-2|InsII|Mody|Mody4|-|7 F5|7 88.0 cM|protein-coding	0	0	0	0	0	0	0	0	0	0	0	0
																	NR_030454	chr11	75065907	75065991	-	84.1	9	Mir684-1|Mirn684-1|-|2 C3|2|ncRNA	0	0	0	0	0	0	0	1.115	0.527	0	0	0
																	NM_001160131	chrY	85528525	85529519	-	988	2	Gm20854|-|-|Y|Y E|protein-coding	0	0	0	0	0	0	0	0	0	0	0	0
																	NR_106025	chr7	126367971	126368045	-	74	1	Mir7058|Gm27766|mmu-mir-7058|-|7|7 F3|ncRNA	0	0.735	0	0	0	0.672	0	0	0	0.579	0	0
																	NM_008432	chr8	25849623	25937934	+	3502	1	Kcnu1|Kcnma3|Slo3|mSlo3|-|8|8 A2|protein-coding	0	0.016	0.017	0.027	0	0	0.014	0	0	0	0.015	0
																	NR_045757	chr15	38549344	38594934	-	618	1	2310043O21Rik|-|-|15|15 B3.1|ncRNA	0	0	0	0	0	0	0	0	0	0	0.083	0
																	NM_199225	chr11	114956278	114960417	-	685	1	Cd300c|Clm6|-|11|11 E2|protein-coding	0	0	0	0.138	0	0	0.071	0.068	0	0	0	0.063
																	NM_207547	chr7	22133776	22134741	-	964	2	Vmn1r93|V1rd21|-|7|7 A3|protein-coding	0	0	0	0	0	0	0	0	0	0	0	0
																	NR_106040	chr8	94505046	94505105	+	59	1	Mir7072|Gm27665|mmu-mir-7072|-|8|8 C5|ncRNA	0	0	0	0	0	0	0	0	0	0.727	0.871	0
																	NM_001033498	chr9	59707764	59716424	+	1355	1	Gramd2|BC064463|-|9|9 B|protein-coding	0	0	0	0	0	0	0	0	0	0	0	0
																	NM_011011	chr1	5588493	5606133	+	4671	1	Oprk1|K-OR-1|KOR|KOR-1|MSL-1|Oprk2|R21|-|1 A1|1 1.89 cM|protein-coding	0	0	0	0	0	0	0	0	0	0	0	0
																	NM_146906	chr9	19537011	19537928	-	916	1	Olfr853|MOR154-1|-|9|9 A3|protein-coding	0	0	0	0	0	0	0	0	0	0	0	0
																	NM_172979	chr2	110721494	110739537	+	3271	1	Muc15|4732460E09|D730046L02Rik|MUC-15|-|2|2 E3|protein-coding	0	0	0	0	0	0	0	0	0	0	0	0
																	NR_131146	chr10	95120582	95145825	-	1978	1	Gm29684|-|-|10|10 C2|ncRNA	0	0	0	0	0	0	0	0	0	0	0	0
																	NR_030610	chr12	109729325	109729402	+	77	1	Mir544|Mirn544|mmu-mir-544|-|12 F1|12|ncRNA	0	0	0	0	0	0	0	0	0	0	0	0
																	NM_029726	chr10	33083483	33476709	+	4474	1	Trdn|2310045H21Rik|EG432451|TDN|-|10|10 A4|protein-coding	0	0	0	0	0.014	0	0	0	0	0	0	0.019
																	NR_045917	chrX	36910834	36911985	+	456	1	Gm15008|OTTMUSG00000018719|-|X A3.3|X 21.32 cM|ncRNA	0	0	0	0	0	0	0	0	0	0	0	0
																	NM_001033469	chr9	44434234	44440868	-	1659	1	Foxr1|Foxn5|Gm1115|-|9 A5.2|9 24.84 cM|protein-coding	0	0	0	0	0	0	0	0	0	0	0	0
																	NM_011270	chr4	134864536	134896172	+	1502	1	Rhd|Rh|Rhced|Rhl1|-|4 D3|4 67.13 cM|protein-coding	0	0	0	0.094	0.127	0.232	0.033	0.125	0.03	0.2	0	0.114
																	NM_025957	chr7	17812682	17815627	+	1019	1	Ceacam14|1600021E03Rik|1600025E09Rik|AV033953|-|7|7 A2|protein-coding	0	0	0	0	0	0	0	0	0	0	0	0
																	NR_039595	chr9	62122518	62122594	-	76	1	Mir5133|mir-5133|mmu-mir-5133|mu-mir-5133|-|9 B|9 33.59 cM|ncRNA	0	0	0	0	0	0	0	0	0	0	0	0
																	NM_175662	chr3	96220413	96220880	-	465	1	Hist2h2ac|H2a-613b|-|3|3 F2.1|protein-coding	0	0	0.128	0	0.137	0	0	0	0.095	0.092	0.111	0
																	NM_001034874	chr11	66211725	66526126	-	7480	1	Shisa6|Gm879|ckamp52|-|11|11 B3|protein-coding	0	0.015	0	0	0	0	0	0.006	0	0	0	0
																	NR_033583	chr15	90891396	90898476	-	806	1	Spn-ps|Cd43-ps|-|15|15 E3|pseudo	0	0	0	0	0	0	0	0	0	0	0	0
																	NM_146082	chr17	71743555	71752885	-	5002	1	BC027072|-|-|17|17 E1.3|protein-coding	0	0	0	0	0	0	0	0	0	0	0	0
																	NM_177243	chr1	131744022	131770405	+	3617	1	Slc26a9|E030002L01Rik|-|1|1 E4|protein-coding	0	0	0	0	0	0	0	0	0	0	0	0
																	NM_001310459	chr1	14168958	14310199	-	4322	1	Eya1|bor|-|1 A3|1 4.31 cM|protein-coding	0	0	0	0	0	0	0	0	0	0	0	0
																	NM_001038676	chr7	14659708	14665996	+	1258	1	Obox7|EG194588|Gm4745|-|7 A1|7|protein-coding	0	0	0	0	0	0	0	0	0	0	0	0
																	NM_001003405	chr6	41311232	41314710	-	794	1	Try5|1810049H19Rik|Tc|Tesp4|-|6|6 B1|protein-coding	0	0	0	0	0	0.063	0	0	0	0	0	0
																	NR_106074	chr10	62682508	62682558	+	50	1	Mir7215|mmu-mir-7215|-|10|10 B4|ncRNA	0	0	0	0	0	0	0	0	0	0	0	0
																	NM_130458	chr15	102357177	102366271	-	2280	1	Sp7|6430578P22Rik|C22|Osx|-|15|15 F3|protein-coding	0	0	0	0	0	0.022	0	0	0	0	0	0
																	NM_008920	chr2	84980461	84983632	+	830	1	Prg2|EMBP|MBP|mMBP|mMBP-1|-|2 D|2 49.45 cM|protein-coding	0	0	0	0	0.077	0	0	0	0	0	0	0
																	NM_010895	chr11	98325417	98329645	-	3133	1	Neurod2|Ndrf|bHLHa1|-|11 D|11 61.75 cM|protein-coding	0	0	0	0	0	0	0	0	0	0	0	0
																	NR_106037	chr8	84867947	84868008	+	61	1	Mir7069|Gm27777|mmu-mir-7069|-|8|8 C3|ncRNA	0	0	0	0	0	0.815	0.8	0	0	0	0	0
																	NR_045076	chr15	59788417	59794959	-	1857	1	Gm19510|-|-|15 D1|15 25.51 cM|ncRNA	0	0	0	0	0.068	0	0	0	0	0	0	0
																	NM_001037247	chr2	152604327	152612729	+	464	1	Defb36|BD-36|Defb123|mBD-36|-|2|2 H1|protein-coding	0	0	0	0	0	0	0	0	0	0	0	0
																	NM_001256056	chr15	40134365	40150010	+	2047	1	9330182O14Rik|-|-|15|15 B3.1|protein-coding	0	0	0	0	0	0	0	0	0	0	0	0
																	NM_001114084	chrX	100524838	100546108	+	1598	1	Dgat2l6|9930021F22Rik|-|X|X C3|protein-coding	0	0	0	0	0	0	0	0	0	0	0	0
																	NM_010933	chr1	86666293	86670573	-	1037	1	Nppc|CNP|lbab|-|1 C5|1 43.98 cM|protein-coding	0	0	0	0	0	0	0	0	0	0	0	0
																	NM_001011828	chr7	86385657	86386658	-	1000	1	Olfr304|MOR219-3P|-|7|7 D3|protein-coding	0	0	0	0	0	0	0	0	0	0	0	0
																	NR_033491	chr11	24721006	24730722	-	2463	1	Gm10466|ENSMUSG00000073103|-|11 A3.2|11|ncRNA	0	0	0	0	0	0	0	0	0	0	0	0
																	NM_207019	chr6	131689134	131690063	-	928	1	Tas2r114|T2R14|Tas2r14|mGR14|mt2r46|-|6|6 F3|protein-coding	0	0	0	0	0	0	0	0	0	0	0	0
																	NM_025731	chr19	7612569	7639238	+	1036	1	Hrasls5|1700055A14Rik|1700086E08Rik|4921526K24Rik|HRSL5|iNAT|-|19|19 A|protein-coding	0	0	0	0	0	0	0	0	0	0	0	0
																	NM_027304	chr15	98255982	98257307	-	1323	1	H1fnt|1700026P10Rik|H1.7|H1t2|Hanp1|mH1t2|-|15|15 F1|protein-coding	0	0	0	0	0	0	0	0	0	0	0	0
																	NM_030031	chr17	64832524	64836071	-	623	1	4930583I09Rik|-|-|17|17 E1.1|protein-coding	0	0	0	0	0	0.16	0	0	0	0	0	0
																	NM_008205	chr17	36640425	36642644	-	1023	1	H2-M9|M9|-|17 B1|17 19.16 cM|protein-coding	0	0	0	0	0	0	0	0	0	0	0	0
																	NM_001011662	chr16	58915686	58918486	-	1138	1	Olfr180|MOR184-11P|MOR184-9|Olfr1563-ps1|-|16|16 C1.2|protein-coding	0	0	0	0	0	0	0	0	0	0	0	0
																	NM_021560	chr3	18054325	18057514	+	3187	1	Bhlhe22|Beta3|Beta3a|Bhlhb5|-|3|3 A1|protein-coding	0	0	0	0	0	0.047	0	0.029	0	0.013	0	0
																	NR_024513	chr5	150499747	150502219	-	467	1	Gm5|Gm1812|-|5|5 G3|ncRNA	0	0	0	0	0	0	0	0	0	0	0	0
																	NM_016853	chr9	111561437	111690348	-	2631	1	Stac|-|-|9 F3|9 61.81 cM|protein-coding	0	0	0	0	0	0	0	0	0	0	0	0
																	NM_001197041	chr8	129045477	129065492	-	1298	1	Ccdc7a|4930517G15Rik|4930540C21Rik|Biot2|Ccdc7|-|8|8 E2|protein-coding	0	0	0	0	0	0	0	0	0	0	0	0
																	NM_173070	chr3	92500263	92500493	-	229	1	Sprr4|-|-|3 F1|3 40.14 cM|protein-coding	0	0	0	0	0	0	0	0	0	0	0	0
																	NM_001167160	chr7	20473960	20474925	-	964	2	Gm10665|ENSMUSG00000074308|Vmn1r150|-|7|7 A3|protein-coding	0	0	0	0	0	0	0	0	0	0	0	0
																	NM_001270898	chr10	104142987	104145427	+	1212.9	7	Gm21293|-|-|10 D1|10|protein-coding	0	0	0	0	0	0	0	0	0	0	0	0
																	NM_001081110	chr6	71373427	71379171	+	3123	1	Cd8a|BB154331|Ly-2|Ly-35|Ly-B|Lyt-2|-|6 C1|6 32.14 cM|protein-coding	0	0.052	0.038	0.015	0.02	0.016	0	0.015	0.043	0.124	0.033	0
																	NR_040731	chr9	51914429	51927003	+	793	1	4933407I05Rik|-|-|9|9 A5.3|ncRNA	0	0	0.075	0	0	0	0	0	0	0	0	0
																	NM_001277290	chr11	78357577	78386608	-	3250	1	Foxn1|D11Bhm185e|Fkh19|HFH-11|Hfh11|Whn|nu|nude|-|11 B5|11 46.74 cM|protein-coding	0	0	0	0	0	0	0	0	0	0	0	0
																	NM_146661	chr2	87191689	87192645	+	955	1	Olfr1112|MOR264-6|-|2|2 D|protein-coding	0	0	0	0	0	0	0	0	0	0	0	0
																	NM_001294146	chr12	119945962	120021245	+	3719	1	Tmem196|Gm528|-|12|12 F2|protein-coding	0	0	0	0	0	0	0	0	0	0	0	0
																	NM_146643	chr2	87942682	87943626	-	943	1	Olfr1155|MOR174-10|-|2|2 D|protein-coding	0	0	0	0	0	0	0	0	0	0	0	0
																	NM_146327	chr17	38054599	38059784	-	1232	1	Olfr129|MOR263-9|-|17|17 B1|protein-coding	0	0	0	0	0	0	0	0	0	0	0	0
																	NM_011553	chr17	7324660	7345860	+	2300	1	Tcp10a|D17Leh66A|D17Leh66aa|Gm10326|T66A-a|Tcp-10a|-|17|17 A1|protein-coding	0	0	0	0	0	0	0.021	0	0	0	0	0
																	NR_040547	chr3	73351206	73481651	-	1518	1	4930509J09Rik|-|-|3|3 E3|ncRNA	0	0	0	0	0	0	0	0	0	0	0	0
																	NM_207574	chr11	49523725	49524660	+	934	1	Olfr1383|MOR256-56|-|11|11 B1.2|protein-coding	0	0	0	0	0	0	0	0	0	0	0	0
																	NR_126552	chr11	80507410	80509106	-	792	1	C030013C21Rik|-|-|11|11 B5|ncRNA	0	0.069	0	0.179	0	0.188	0.123	0.118	0.056	0.108	0.065	0
																	NM_019643	chr6	148921059	148946432	-	2630	1	Fam60a|Ppcs1|Pptcs1|Tera|-|6|6 G3|protein-coding	0	0.062	0	0.054	0.024	0	0.074	0.018	0.034	0.016	0.059	0.033
																	NR_045267	chr7	110904985	110905851	+	377	1	Gm16336|OTTMUSG00000033852|-|7 E3|7 57.92 cM|ncRNA	0	0	0	0	0	0	0	0	0	0	0	0
																	NR_030568	chr14	75004110	75388146	-	73	1	Mir466f-3|Mirn466f-3|-|2 A1|2|ncRNA	0	0	0	0	0	0	0	0	0	0	0	0
																	NM_177155	chr6	129729041	129740484	-	3905	1	Klri2|A530090P03Rik|-|6|6 F3|protein-coding	0	0.014	0	0	0.016	0	0	0.012	0	0.022	0	0
																	NM_001033240	chr2	164579519	164585447	-	789	1	Wfdc6a|Gm122|-|2|2 H3|protein-coding	0	0	0	0	0	0.063	0	0	0	0	0.065	0
																	NM_134245	chr13	23099149	23100045	+	895	1	Vmn1r216|V1ri10|-|13|13 A3.1|protein-coding	0	0	0	0	0	0	0	0	0	0	0	0
																	NM_001199236	chr7	27356383	27396553	-	4703	1	Sptbn4|1700022P15Rik|5830426A08Rik|ROSA62|SpbIV|Spnb4|dyn|lnd|nmf261|nmf379|qv|-|7 A3|7 15.88 cM|protein-coding	0	0	0	0	0	0.021	0	0.02	0.019	0.009	0	0
																	NR_105782	chr16	50727132	50727245	+	113	1	Mir6363|Gm28026|mmu-mir-6363|-|16|16 B5|ncRNA	0	0	0.525	0.418	0.562	0	0.432	0.415	0	0.379	1.365	0
																	NM_146738	chr7	108422573	108423517	+	943	1	Olfr497|MOR204-9|-|7|7 E3|protein-coding	0	0	0	0	0	0	0	0	0	0	0	0
																	NM_152923	chr15	65994915	66286224	-	2862	1	Kcnq3|-|-|15 D1|15 29.16 cM|protein-coding	0	0	0	0	0	0	0	0	0	0	0	0
																	NM_001278787	chr2	111489218	111493815	-	1021	1	Olfr1290|MOR248-9|-|2|2 E3|protein-coding	0	0	0	0	0	0	0	0	0	0	0	0
																	NR_106049	chr9	20914090	20914164	-	74	1	Mir7081|Gm27904|mmu-mir-7081|-|9|9 A3|ncRNA	0	0	0	0	0.858	0	0	0	0	0	0	0
																	NM_001195074	chr3	32472321	32491969	-	715	1	Kcnmb3|EG435726|Gm5707|-|3|3 A3|protein-coding	0	0	0	0	0	0	0	0	0	0	0	0
																	NR_126087	chr8	59825649	59844721	+	656	1	4930470O06Rik|-|-|8|8 B3.1|ncRNA	0	0	0	0	0	0	0	0	0	0	0	0
																	NM_146809	chr19	12087610	12091847	-	1668	1	Olfr1426|MOR239-1|-|19|19 A|protein-coding	0	0	0	0	0	0	0	0	0	0	0	0
																	NM_013776	chr12	105176358	105181145	+	1035	1	Tcl1b5|D12Ertd644e|-|12 E|12 55.23 cM|protein-coding	0	0	0	0	0	0	0	0	0	0	0	0
																	NM_009313	chr6	82402475	82560104	+	5018	1	Tacr1|Nk1r|Spr|Tac1r|-|6|6 C3|protein-coding	0	0	0	0	0	0	0	0	0	0	0.01	0
																	NM_146813	chr7	104552884	104553952	+	1066	1	Olfr651|MOR31-11|-|7|7 E3|protein-coding	0	0	0	0	0	0	0	0	0	0	0	0
																	NM_001081643	chrX	73192179	73202930	+	1606	1	Xlr3b|EG574437|Xlr3|-|X|X A7.3|protein-coding	0	0	0	0.029	0	0	0	0	0	0	0	0
																	NR_029818	chr7	79505264	79505353	+	89	1	Mir9-3|Mirn9-3|mir-9-3|mmu-mir-9-3|-|7|7 D2|ncRNA	0	0	0	0	0	0	0	0	0	0	0	0
																	NR_033117	chr14	3412614	3430174	+	842	2	Gm3020|ENSMUSG00000079402|-|14 A1|14|pseudo	0	0	0	0	0	0	0	0	0	0	0	0
																	NR_106093	chr7	73819590	73819641	+	51	1	Mir7234|mmu-mir-7234|-|7|7 D1|ncRNA	0	0	0	0	0	0	0	0	0	0	0	0
																	NM_009885	chr2	28555820	28563403	-	2066	1	Cel|1810036E18Rik|BAL|-|2 A3|2 19.38 cM|protein-coding	0	0	0	0	0	0.024	0	0	0	0	0	0.104
																	NM_148943	chrY	1298961	1459782	-	8045	1	Usp9y|Dffry|Fafl2|-|Y|Y A1|protein-coding	0	0	0	0.006	0	0	0	0	0	0	0	0
																	NR_106189	chr8	85700905	85701021	+	116	1	Mir8109|Gm27495|mmu-mir-8109|-|8|8 C3|ncRNA	0	0	0	0	0	0	0	0	0	0	0	0
																	NM_147119	chr7	103937382	103938335	+	952	1	Olfr632|MOR2-1|-|7|7 E3|protein-coding	0	0	0	0	0	0	0	0	0	0	0	0
																	NM_008257	chr7	131542963	131544931	+	1363	1	Hmx3|Nkx-5.1|Nkx5-1|Nkx5.1|-|7 F3|7 74.32 cM|protein-coding	0	0	0	0	0	0	0	0	0	0	0	0
																	NM_001177401	chr2	164569695	164573456	-	550	1	Spint3|Gm14315|OTTMUSG00000016288|-|2 H3|2|protein-coding	0	0	0	0	0	0	0	0	0	0	0	0
																	NM_175012	chr18	65873486	65886596	+	883	1	Grp|BLP|-|18 E1|18 38.98 cM|protein-coding	0	0	0	0	0	0	0	0	0	0	0	0
																	NM_146400	chr2	111478786	111479724	+	937	1	Olfr1288|MOR245-9|-|2|2 E3|protein-coding	0	0	0	0	0	0	0	0	0	0	0	0
																	NM_181683	chr8	18986233	18991055	-	348	1	Defb37|BD-37|-|8|8 A1.3|protein-coding	0	0	0	0	0	0	0	0	0	0	0	0
																	NR_015488	chr16	19876568	19884274	-	1123	1	A930003A15Rik|AI853191|-|16|16 A3|ncRNA	0	0	0	0	0	0	0	0	0	0	0	0
																	NM_207156	chr14	50680691	50681645	-	952	1	Olfr747|MOR106-16|MOR106-7|-|14|14 C1|protein-coding	0	0	0	0	0	0	0	0	0	0	0	0
																	NR_015533	chr7	61705850	61927574	-	1995	1	A230057D06Rik|-|-|7|7 C|ncRNA	0	0	0	0	0	0	0	0	0	0	0	0
																	NM_001009549	chrX	53772686	53776394	-	2609	1	Zfp36l3|AY661338|-|X|X A5|protein-coding	0	0.042	0	0	0.049	0.019	0	0	0	0.016	0.02	0
																	NR_040764	chr9	103557090	103565891	+	2762	1	4932413F04Rik|-|-|9|9 F1|ncRNA	0	0	0	0	0	0	0	0	0	0	0	0
																	NM_025420	chr3	93017807	93019060	-	873	1	Lce1m|1110059L13Rik|AI131654|Lce5a|Sprrl10|-|3 F1|3|protein-coding	0	0	0	0	0	0	0	0	0	0	0	0
																	NM_177135	chr14	3224440	3234562	+	1621	2	D830030K20Rik|-|-|14|14 A1|protein-coding	0	0	0	0	0	0	0	0	0	0	0	0
																	NR_045910	chr12	52599984	52602322	-	301	1	1700031P21Rik|-|-|12|12 C1|ncRNA	0	0	0	0	0	0	0	0	0	0	0	0
																	NR_040480	chr1	165066617	165091930	-	993	1	4930568G15Rik|-|-|1|1 H2.2|ncRNA	0	0	0	0	0	0	0	0	0	0	0	0
																	NM_001310769	chr1	94020493	94028330	+	4584	1	Neu4|9330166I04|-|1|1 D|protein-coding	0	0	0	0	0	0	0	0	0	0	0	0
																	NM_001008428	chr9	109217432	109234754	-	1499	1	Fbxw20|Fbxw12|-|9|9 F2|protein-coding	0	0	0	0.031	0	0	0	0	0	0	0.034	0
																	NR_045446	chr4	147063366	147068436	-	1690	1	4933438K21Rik|-|-|4 E1|4|ncRNA	0	0	0	0	0	0	0	0	0	0	0	0
																	NR_028570	chr11	116674597	116674672	+	75	1	Snord1a|snR38|-|11 E2|11|snoRNA	0	1.451	0	0	0	0.663	0.651	0.625	0	0.572	0	0
																	NR_003622	chr7	5350542	5360682	+	1434	1	Gm5065|EG272350|-|7 A1|7|pseudo	0	0	0	0	0	0	0	0	0	0	0	0
																	NR_034044	chr1	185242926	185243038	+	112	1	Snora36b|MBI-87|-|1 H5|1|snoRNA	0	0	0	0	0	0	0	0	0	0	0.918	0
																	NM_146834	chr17	37299494	37300420	-	925	1	Olfr101|MOR250-2|-|17|17 B1|protein-coding	0	0	0	0.051	0	0	0	0	0	0	0	0
																	NM_010673	chr16	89419323	89420111	-	786	1	Krtap6-2|AI646275|HGTpII.4|-|16|16 C3.3|protein-coding	0	0	0	0	0	0	0	0	0	0	0	0
																	NR_038297	chrY	24188633	24214668	-	747	5	Gm20857|-|-|Y|Y A2|pseudo	0	0	0	0	0	0	0	0	0	0	0	0
																	NR_030712	chr2	115493513	115512201	-	2641	1	3110099E03Rik|-|-|2|2 E4|ncRNA	0	0	0	0	0	0	0	0	0	0.016	0	0
																	NR_105986	chr4	138316132	138316200	-	68	1	Mir7019|Gm27947|mmu-mir-7019|-|4|4 D3|ncRNA	0	0	0	0	0.934	0	0.718	0	0	0.63	0.756	0.63
																	NM_173403	chr5	73006904	73012955	+	2080	1	Slc10a4|E130304D01|-|5|5 C3.2|protein-coding	0	0	0	0	0	0	0	0	0	0	0	0
																	NM_019515	chr5	76333495	76363777	-	805	1	Nmu|-|-|5|5 C3.3|protein-coding	0	0	0	0	0	0	0	0	0	0	0	0
																	NR_131154	chr11	37658989	37673166	+	2910	1	Gm12128|OTTMUSG00000005422|-|11|11 A5|ncRNA	0	0	0	0	0	0	0	0	0	0	0	0
																	NM_001122639	chr5	110603505	110621383	+	1553	1	Galnt9|GalNAc-T9|-|5|5 F|protein-coding	0	0	0.076	0	0	0.032	0	0	0	0	0	0
																	NM_001346702	chr6	115944931	115950242	+	1128	1	H1foo|C86609|H1.8|H1fo|H1oo|-|6|6 E3|protein-coding	0	0	0	0	0	0	0	0	0	0	0	0
																	NR_035451	chr10	77641224	77641307	+	83	1	Mir1930|mir-1930|mmu-mir-1930|-|10 C1|10 39.72 cM|ncRNA	0	0	0	0	0	0	0	0	0	0	0.619	0.516
																	NM_130876	chr16	88868918	88869410	-	490	1	Krtap19-1|Krtap16-2|Krtap16-9|-|16|16 C3.3|protein-coding	0	0	0	0	0	0	0	0	0	0	0	0
																	NR_045707	chr6	142814231	142833494	+	2452	1	Gm7457|EG665037|ENSMUSG00000072683|-|6|6 G2|ncRNA	0	0.022	0	0	0	0	0	0	0	0.035	0	0
																	NM_001310633	chr7	32334182	32335501	+	412	1	Scgb1b12|Abpa12|EG668381|Gm9140|-|7|7 B1|protein-coding	0	0	0	0	0	0	0	0	0	0	0	0
																	NM_145210	chr5	120786312	120795530	-	1707	1	Oas1e|C87484|oasl7|-|5 F|5 60.64 cM|protein-coding	0	0	0	0	0	0	0	0	0	0	0	0
																	NR_045291	chr10	70601049	70651925	-	2005	1	D630013N20Rik|-|-|10|10 B5.3|ncRNA	0	0	0	0	0	0	0	0	0	0	0	0
																	NM_009137	chr8	94745684	94751388	+	1806	1	Ccl22|ABCD-1|DCBCK|MDC|Scya22|-|8|8 C5|protein-coding	0	0.06	0	0	0	0	0.027	0	0	0	0	0
																	NR_046004	chr7	82743346	82755644	-	981	1	4933406J10Rik|A930009F24Rik|-|7|7 D3|ncRNA	0	0	0	0.048	0	0	0	0	0	0	0	0.044
																	NM_001146107	chr3	94174412	94178193	-	2243	1	Gm10696|ENSMUSG00000074424|-|3|3 F2.1|protein-coding	0	0	0	0	0	0	0	0	0	0	0	0
																	NM_145712	chr9	15862614	15874556	-	1240	1	Mtnr1b|Mel-1B-R|Mel1b|Mt2|-|9|9 A2|protein-coding	0	0	0	0	0	0	0	0	0	0	0	0
																	NM_001098267	chr17	7350904	7352696	-	1620	1	Ttll2|EG625850|ENSMUSG00000079722|-|17|17 A1|protein-coding	0	0	0	0.029	0	0	0	0.029	0	0.026	0	0
																	NM_009116	chr2	30845367	30881247	+	1123	1	Prrx2|Prx2|S8|-|2 B|2 21.74 cM|protein-coding	0	0	0	0	0	0	0	0	0	0	0	0
																	NM_134193	chr17	20913205	20914363	-	1156	1	Vmn1r232|V1re4|-|17|17 A3.2|protein-coding	0	0	0	0	0	0	0	0	0	0	0	0
																	NM_027083	chr11	103631075	103638874	-	875	1	Lyzl6|1700023H08Rik|Lyc1|Lyzb|-|11|11 E1|protein-coding	0	0	0	0	0	0	0	0	0	0	0	0
																	NR_105835	chr10	60923023	60923113	+	90	1	Mir6408|Gm27451|mmu-mir-6408|-|10|10 B4|ncRNA	0	0	0	0	0	0	0	0	0	0	0	0
																	NM_001024137	chr2	120265869	120289069	-	3264	1	Pla2g4d|2610311B01Rik|Pla2delta|cPLA2delta|-|2|2 E5|protein-coding	0	0	0	0	0	0	0	0	0	0	0	0
																	NR_040350	chr15	61699284	61774451	-	2508	1	D030024E09Rik|-|-|15|15 D1|ncRNA	0	0	0	0	0	0	0	0	0	0	0	0
																	NM_001105180	chr7	84940169	84964009	-	2531	1	Vmn2r65|ENSMUSG00000070600|V2ro|-|7 D3|7|protein-coding	0	0	0	0	0	0	0	0	0	0	0	0
																	NR_024198	chr8	3803125	3803361	-	236	1	Rprl3|RPRH4|Rmrp4|-|8 1.92 cM|ncRNA	0	0	0	0	0	0	0	0	0	0	0	0
																	NM_001103153	chr6	41442214	41446097	-	823	1	Gm10334|ENSMUSG00000071517|-|6|6 B1|protein-coding	0	0	0	0	0	0	0	0	0	0	0	0
																	NR_130986	chr11	59921499	59921889	+	272	1	1810063I02Rik|-|-|11|11 B1.3|ncRNA	0	0	0	0	0	0	0	0	0	0.158	0	0
																	NR_045694	chr5	30092940	30097686	+	2247	1	Gm4961|EG242914|Gm19623|Kif2c|-|5 B1|5|pseudo	0	0	0	0	0	0	0	0	0	0	0	0
																	NR_102437	chr9	83431547	83454574	+	364	1	Gm2087|-|-|9|9 E2|ncRNA	0	0	0	0	0	0	0	0	0	0	0	0
																	NM_008009	chr5	43978858	43981799	-	1194	1	Fgfbp1|FGF-BP|FGF-BP1|FGFBP-1|-|5|5 B3|protein-coding	0	0	0	0	0	0	0	0	0	0	0	0
																	NM_178596	chr11	98982180	98983016	-	835	1	Gjd3|Gja11|Gjc1|cx30.2|-|11|11 D|protein-coding	0	0	0	0	0	0	0	0	0	0	0	0.103
[truncated: 23,074 more rows]

## Sheet: Fig. 5A
Protein	Accession#	Target RT	Mean Peptide Count	Con01	Con02	Con03	Con04	NO- 01	NO- 02	NO- 03	CR01	CR02	CR03	CR04	NO-CR 01	NO-CR 02	NO-CR 03
[truncated: 105 more rows]

[truncated: 18 more sheets: Fig. 5B, Fig. 6A, Fig. 6B, Fig. 6C, Fig. 6D, Fig. 6E, Fig. 6F, Fig. 6G, Fig. 7, Fig. 8A, Fig. 8B, Sup Fig. 1, Sup Fig. 2, Sup Fig. 3, Sup Fig. 4, Sup Fig. 5A, Sup Fig. 5B, Sup Fig. 5C]
